# Supplementary material for: The type III effector NopL interacts with GmREM1a and GmNFR5 to promote symbiosis in soybean
Source: Nat Commun. 2024 Jul 12;15:5852. doi: 10.1038/s41467-024-50228-w (PMC11239682; doi:10.1038/s41467-024-50228-w)
Supplement: Supplementary file 4 — Supplementary Data 1 [file 41467_2024_50228_MOESM4_ESM.xlsx]

## Sheet: Supplementary Data 1
Supplementary Data 1 List of primers used in this work
	Primer name	Gene	Sequence	Annotation and Functions
1	NodQupApa1-F	NodQ	TCCCCCGGGACGAATGCTGCCCGGATTTT	Construction of NodQ mutants
2	NodQdownXba1-F	NodQ	TGCTCTAGATGCACACCCACGTCATGAAG	Construction of NodQ mutants
3	NodQuspec-F	NodQ	TGTCCACTGGGTTCGTGCCATCAGAAGTACCCCTCGCG	Construction of mutant fragment of NodQ
4	NodQ-R	NodQ	AAGGTAGTCGGCAAATAATCGTATCTTCAATCCGTGCC	Construction of mutant fragment of NodQ
5	SpecuNodQ-F	Spectinomycin resistance gene	CGAGGGGTACTTCTGATGGCACGAACCCAGTGGACATA	Construction of mutant fragment of NodQ
6	SpecdNodQ-R	Spectinomycin resistance gene	CACGGATTGAAGATACGATTATTTGCCGACTACCTTGG	Construction of mutant fragment of NodQ
7	NodAxba1-F	NodA	TCTAGAGCTGTGGCCGAAACGTATCTGC	Construction of Complementary strains of NodA mutant
8	NodAkpn1-R	NodA	GGTACCTCATAGTTCCGGACCGTTTCGTT	Construction of Complementary strains of NodA mutant
9	q16SrDNA-F	16SrDNA	TAAACCACATGCTCCACC	Reference gene for qRT-PCR in HH103
10	q16SrDNA-R	16SrDNA	GATACCCTGGTAGTCCAC	Reference gene for qRT-PCR in HH103
11	qNodA-F	NodA	GAAACTGTGCTGGGAAAATGAGC	qRT-PCR in HH103 for NodA
12	qNodA-R	NodA	AACTCCGGCCTTGCTCCGGC	qRT-PCR in HH103 for NodA
13	nopL-F	NopL	ATGGATATCAATTCAACCCGC	Clone NopL in pGWC
14	nopLCC-R	NopL	CCAATGTCAAAATCCAGCGATGGC	Clone NopL in pGWC
15	BamH1nopL-F	NopL	CGCGGATCCATGGATATCAATTCAACCCG	Clone NopL in pGEX4T-3
16	Hind3nopL-R	NopL	CCCAAGCTTTCAAATGTCAAAATCCAGCG	Clone NopL in pGEX4T-3
17	54089_02(+)	NopL	TCAACGCAGAGTGGCCATTAATGGATATCAATTCAACCCGCCCACTAAAC	Clone NopL in pPR3-N
18	54089_02(-)	NopL	GAATTCTCGAGAGGCCGAGGTCAAATGTCAAAATCCAGCGATGGCCTG	Clone NopL in pPR3-N
19	nptII-F	NopL	TCTAGACACGCTGCCGCAAGCACTCA	Clone pNPTII:NopL-GFP in pFAJ1702 for overexpression of NopL in HH103
20	NopLGFP-R	NopL	GGATCCCACTTGTACAGCTCGTCCATGCC	Clone pNPTII:NopL-GFP in pFAJ1702 for overexpression of NopL in HH103
21	NopLAD-F	NopL	GCCATGGAGGCCAGTGAATTATGGATATCAATTCAACCCGCCCACTAAAC	Clone NopL in pGADT7
22	NopLAD-R	NopL	CAGCTCGAGCTCGATGGATCTCAAATGTCAAAATCCAGCGATGGCCTG	Clone NopL in pGADT7
23	REM1-F	Glyma.08G012800	ATGGGAGTATCGGGGAACCA	Clone GmREM1a in Fu28 and pGWC
24	Fu28 Kpn1R	Glyma.08G012800	ACTGCTGCCGAAGCATGGAA	Clone GmREM1a in Fu28
25	REM1CC-F	Glyma.08G012800	CCACTGCTGCCGAAGCATGGA	Clone GmREM1a in pGWC
26	REMSal-R	Glyma.08G012800	GTCGACTTAACTGCTGCCGAAGCATGGA	Clone GmREM1a in pET28a
27	REMBamH-F	Glyma.08G012800	GGATCCATGGGAGTATCGGGGAACCA	Clone GmREM1a in pET28a
28	pREM-F	Glyma.08G012800	TCTTCCTTCTTGACAGTGTGA	Clone promoter of GmREM1a in Fu76
29	pREM-R	Glyma.08G012800	TGTCGGGAAATAAATGATAAGCAAA	Clone promoter of GmREM1a in Fu76
30	REM1aKD1	Glyma.08G012800	TGCAAGGGTTGAATCAGAGAAA	Clone target of GmREM1a for RNAi
31	REM1aKD2	Glyma.08G012800	GCTGTTCTATGAATTTCAGCAAC	Clone target of GmREM1a for RNAi
32	REM1aBD-F	Glyma.08G012800	ATGGCCATGGAGGCCGAATTATGGGAGTATCGGGGAACCAACG	Clone GmREM1a in pGBKT7
33	REM1aBD-R	Glyma.08G012800	CCGCTGCAGGTCGACGGATCTTAACTGCTGCCGAAGCATGGAAGATATTT C	Clone GmREM1a in pGBKT7
34	REM1aPR3-F	Glyma.08G012800	TCAACGCAGAGTGGCCATTAATGGGAGTATCGGGGAACCAACG	Clone GmREM1a in pPR3-N
35	REM1aPR3-R	Glyma.08G012800	GAATTCTCGAGAGGCCGAGGACTGCTGCCGAAGCATGGAAGATATTTC	Clone GmREM1a in pPR3-N
36	R05-F	Glyma.05G205900	ATGGGAGAATCGGGGAACCAA	Clone GmREM1b in Fu28 and pGWC
37	R05CC-R	Glyma.05G205900	CCACTGCCGAAGCATGGTAGATAT	Clone GmREM1b in pGWC
38	40650_0(+)	Glyma.02G270800	AACACGGGGGACTTTGCAACATGGAACTCAAAAAAGGGTTACTTGTGTTCTTTTTGC	Clone GmNFR1 in pBWA(V)BS
39	40650_0(-)	Glyma.02G270800	CTTTGTAATCTCTCACAGACAGTAGATTTATGAGAGTCTGATTTTC	Clone GmNFR1 in pBWA(V)BS
40	NFR1pBT3-F	Glyma.02G270800	AATATCTGCAATGGCCATTAATGAAGTGTGTGAAGGGATGTGATGTAGC	Clone GmNFR1 in pBT3-SUC
41	NFR1pBT3-R	Glyma.02G270800	ATTCCTGCAGATGGCCGAGGTCTCACAGACAGTAGATTTATGAGAGTCTGATTTTC	Clone GmNFR1 in pBT3-SUC
42	40651_0(+)	Glyma.11G063100	CAGTCGTCTCACAACATGGCTGTCTTCTTTCCCTTTCTTCCTC	Clone GmNFR5 in pBWA(V)BS
43	40651_0(-)	Glyma.11G063100	CGATCGTCTCAACGAGCTGCTATGGAAGTGACAATTTGAG	Clone GmNFR5 in pBWA(V)BS
44	NFR5pBT3-F	Glyma.11G063100	AATATCTGCAATGGCCATTAATGCAATCACAACAGGACAATAGAACAAACTTTTCATG	Clone GmNFR5 in pBT3-SUC
45	NFR5pBT3-R	Glyma.11G063100	ATTCCTGCAGATGGCCGAGGACGAGCTGCTATGGAAGTGACAATTTGAG	Clone GmNFR5 in pBT3-SUC
46	qGmUNK1-F	Glyma.12g020500	GAATGTTACGGAGGCTCTGATA	Reference gene for qRT-PCR
47	qGmUNK1-F	Glyma.12g020500	CAACTGCATCGATCAGCAATTA	Reference gene for qRT-PCR
48	qRINRK-F		CAAAGATCTGATTGCAGCTACC	qRT-PCR for RINRK1
49	qRINRK-R		AACCACTGAATTCACCCATTTG	qRT-PCR for RINRK1
50	qNFR1-F		TAACACAAATTTCGGACACCAC	qRT-PCR for NFR1
51	qNFR1-R		CTTAAACACTTAAGGCGTCACC	qRT-PCR for NFR1
52	qNFR5-F		GAATACGCTGAAAATGGGTCTC	qRT-PCR for NFR5
53	qNFR5-R		GCTATCTTGGCCTTAAAGTTCG	qRT-PCR for NFR5
54	qUKN1-F		GAGCCCAAGACATTGCGAGAG	Reference gene for qRT-PCR
55	qUKN1-R		CGGAAGCGGAAGAACTGAACC	Reference gene for qRT-PCR
56	GmNINb-qRT-F		ATTGGCGTGTGTCCCACAAC	qRT-PCR for NIN
57	GmNINb-qRT-R		TGCAGGAGAGGATGATTGAGAAG	qRT-PCR for NIN
