# Supplementary material for: The type III effector NopL interacts with GmREM1a and GmNFR5 to promote symbiosis in soybean
Source: Nat Commun. 2024 Jul 12;15:5852. doi: 10.1038/s41467-024-50228-w (PMC11239682; doi:10.1038/s41467-024-50228-w)
Supplement: Supplementary file 5 — Supplementary Data 2 [file 41467_2024_50228_MOESM5_ESM.xlsx]

## Sheet: Supplementary Data 2
Supplementary Data 2 Proteins identified by LC-MS/MS
	Accession	Gene	Mw(kDa)	Length	nopL/Control	log2 nopL/Control	nopL	Control	Des.
1	CEO91525.1	NopL	37.074	338	4207.33	12.0387	36.9134	24.8747	NopL
2	A0A0R0HUT9	100819424	92.911	809	638.86	9.31936	30.6641	21.3447	zinc finger CCCH domain-containing protein
3	A0A0R0HF66	GLYMA_11G105900	20.992	212	99.1806	6.63199	26.9265	20.2945	cold shock protein 2
4	I1K3A1	102669253	80.333	716	88.0755	6.46067	27.4084	20.9477	zinc finger CCCH domain-containing protein 17
5	A0A0R0LGP0	100805877	20.854	191	68.424	6.09643	27.3982	21.3018	dirigent protein 22
6	A0A0R0IJQ5	GLYMA_08G101000	53.471	477	53.2047	5.73348	28.3136	22.5801	Vinorine synthase
7	A0A0R0LHU8	GLYMA_01G149200	63.648	556	43.3079	5.43656	26.4775	21.0409	Disease resistance protein RGA2
8	I1KK59	GLYMA_07G140000	26.121	225	38.9514	5.2836	25.9033	20.6197	gst
9	I1NCM4	100794269	50.912	472	37.0924	5.21305	31.1118	25.8987	aspartyl protease family protein 2
10	K7M6Q8	GLYMA_14G143000	24.93	222	35.819	5.16265	26.4917	21.3291	VHS DOMAIN CONTAINING PROTEIN FAMILY
11	K7L9D7	100819733	120.802	1030	32.6108	5.02728	25.3496	20.3223	STRUCTURAL MAINTENANCE OF CHROMOSOMES SMC FAMILY MEMBER
12	I1K4T5	100305856	13.449	117	32.4485	5.02008	26.6636	21.6435	Small nuclear ribonucleoprotein Sm D3
13	A0A0R4J3H1	100793432	30.463	263	30.5757	4.93431	26.6273	21.693	NAP1-related protein 2
14	I1N8M5	100791967	21.927	201	29.1992	4.86786	25.3571	20.4892	nascent polypeptide-associated complex subunit alpha-like protein 1
15	A0A0R0KU36	GLYMA_03G213800	22.802	194	27.8723	4.80076	25.1288	20.328	alpha-crystallin-Hsps_p23-like domain-containing protein
16	K7KBT7	100793159	94.383	858	23.3001	4.54226	24.7959	20.2536	epidermal growth factor receptor substrate 15-like 1
17	I1KP84	100527523	22.388	194	22.9313	4.51925	28.7412	24.222	SymREM1a
18	I1MCG6	GLYMA_15G008800	19.33	170	21.6939	4.43922	25.2907	20.8515	Embryo-specific protein 3
19	I1MKY3	GLYMA_16G037900	12.593	112	21.2303	4.40805	27.9105	23.5024	dehydrin family protein
20	I1K2I1	100787058	49.598	450	21.0985	4.39907	25.2522	20.8531	tubulin alpha-3 chain
21	I1NEU4	547993	56.077	507	20.7973	4.37832	24.8376	20.4593	aspartic proteinase
22	A0A0R0G924	100800328	128.284	1096	20.2532	4.34008	25.9724	21.6323	ubiquitin C-terminal hydrolase 12
23	A0A0R0GMX9	GLYMA_14G142900	50.265	469	20.0018	4.32206	26.0495	21.7275	VHS DOMAIN CONTAINING PROTEIN FAMILY
24	I1L0Q5	100499958	12.192	110	19.7304	4.30235	25.7131	21.4107	clathrin interactor EPSIN 2
25	I1JST8	100818930	115.545	1061	17.1481	4.09998	25.4934	21.3935	ACTIN
26	C6TAH7	100775617	21.731	194	16.6858	4.06055	23.2954	19.2349	disease resistance-responsive (dirigent-like) family protein
27	K7K801	100781286	74.36	664	16.5167	4.04586	25.9739	21.9281	inorganic pyrophosphatase TTM2
28	I1KH72	100804938	59.363	546	14.5065	3.85863	24.3721	20.5135	dihydrolipoyllysine-residue acetyltransferase component
29	K7K2I3	GLYMA_01G076300	16.14	141	14.3572	3.84371	30.2619	26.4182	tRNA-dihydrouridine(20) synthase
30	I1LZ47	100789561	17.759	166	14.0258	3.81001	24.8731	21.0631	60S ribosomal protein L12
31	A0A0R0GTI5	GLYMA_13G246800	20.627	186	13.5391	3.75906	25.4906	21.7315	VESICLE-ASSOCIATED PROTEIN 4-2-RELATED
32	A0A0R0FUN5	GLYMA_15G008400	52.645	464	13.2417	3.72702	25.8368	22.1098	phospholipase D alpha 1-like
33	I1J7C8	100788381	42.973	390	13.1845	3.72077	21.6511	17.9303	ERBB-3 BINDING PROTEIN 1
34	A0A0R0ESZ8	100785429	49.28	447	12.5321	3.64755	25.2302	21.5826	elongation factor 1-alpha
35	I1JSS2	100796192	69.079	619	12.4515	3.63824	24.7851	21.1468	glycosyltransferase subunit 1A
36	I1M1R4	100779414	17.889	161	12.1425	3.60199	23.937	20.335	Vpu protein cytoplasmic domain
37	K7KGI6	100785602	55.362	508	11.9754	3.582	25.8938	22.3118	aspartic proteinase
38	I1L6N1	100306112	8.634	80	11.3808	3.50853	24.4948	20.9863	U6 snRNA-associated Sm-like protein LSm6
39	I1NHJ9	100781538	26.124	232	11.2806	3.49577	24.2148	20.7191	peptidyl-prolyl cis-trans isomerase CYP62
40	I1KUG6	100797704	41.623	377	11.2001	3.48544	24.3426	20.8572	actin
41	I1K9Q8	GLYMA_06G096400	8.173	71	11.109	3.47366	22.3352	18.8616	DNA-directed RNA polymerase subunit 10-like protein
42	K7MJY8	GLYMA_17G045800	92.191	805	10.4015	3.37872	28.4558	25.077	SUCROSE SYNTHASE 1-RELATED
43	P02858	GY4	63.587	562	10.0005	3.322	24.4548	21.1328	GY4
44	I1LMP2	100790393	34.831	309	9.57065	3.25862	23.3641	20.1055	26S proteasome non-ATPase regulatory subunit 7 homolog A
45	I1KHC6	100793614	104.342	927	9.34175	3.22369	23.5092	20.2855	linoleate 13S-lipoxygenase 3-1, chloroplastic
46	K7LS11	100806814	33.937	320	9.23596	3.20726	24.0444	20.8371	3-oxoacyl-[acyl-carrier-protein] reductase 4
47	I1N570	GLYMA_18G290800	41.805	377	8.96078	3.16362	24.0188	20.8552	actin
48	I1MM85	100800696	58.533	523	8.95934	3.16339	23.6797	20.5163	probable mitochondrial-processing peptidase subunit beta, mitochondrial
49	C6TH20	100807657	39.383	367	8.73609	3.12699	24.108	20.981	plasminogen activator inhibitor 1 RNA-binding protein
50	I1JRL2	100790030	44.614	405	8.6532	3.11323	23.6513	20.5381	DNA-BINDING STOREKEEPER PROTEIN-RELATED TRANSCRIPTIONAL REGULATOR
51	I1KYC4	100796818	51.907	488	8.57558	3.10023	24.0589	20.9586	aspartyl protease family protein At5g10770
52	I1JJT6	GLYMA_02G308400	9.83	84	8.37674	3.06639	23.4259	20.3595	mitochondrial import inner membrane translocase subunit TIM10
53	C6T096	100500100	23.528	204	8.29644	3.05249	23.0484	19.9959	PROTEASE FAMILY S26 MITOCHONDRIAL INNER MEMBRANE PROTEASE-RELATED
54	I1M502	GLYMA_13G339700	9.672	84	8.28561	3.05061	27.2796	24.229	MITOCHONDRIAL IMPORT INNER MEMBRANE TRANSLOCASE SUBUNIT TIM10
55	I1K5E6	GLYMA_05G243800	35.663	325	8.17051	3.03043	22.6666	19.6362	G beta-like protein
56	I1LZR5	100815239	60.679	546	7.80681	2.96473	24.5164	21.5516	heterogeneous nuclear ribonucleoprotein A3 homolog 2
57	I1K850	100818258	82.511	769	7.80301	2.96403	24.5815	21.6174	subtilisin-like protease SBT1.7
58	I1JDM8	GLYMA_02G090800	48.71	441	7.77197	2.95828	24.6195	21.6612	translation initiation factor 5 (EIF5)
59	A0A0R0KX47	100803257	43.666	390	7.76218	2.95646	25.4738	22.5173	lysosomal Pro-X carboxypeptidase
60	A0A0R4J2N2	100810850	53.29	495	7.7415	2.95261	25.3128	22.3602	NAP1-related protein 2
61	A0A0R0FLH6	GLYMA_16G048100	87.124	765	7.64678	2.93485	24.8438	21.9089	ALPHA-MANNOSIDASE
62	I1MJN7	100790990	26.933	245	7.32396	2.87262	24.2919	21.4192	ATP synthase subunit O, mitochondrial
63	A0A0R0FCD2	GLYMA_17G124500	48.741	447	7.0208	2.81163	23.5405	20.7289	TRANSLATION FACTOR
64	I1LXP8	100801373	36.617	352	6.89856	2.78629	23.7391	20.9528	heterogeneous nuclear ribonucleoprotein A3 homolog 2
65	C6SWW6	100499808	11.575	102	6.27884	2.6505	22.3149	19.6644	cytochrome c oxidase subunit 6a
66	K7KP24	100784234	52.845	482	6.27861	2.65045	24.0708	21.4203	4-coumarate--CoA ligase-like 9
67	A0A0R0J0J8	100815624	30.138	270	6.11687	2.61279	24.1665	21.5537	ribonuclease 2
68	I1MU40	100798787	118.077	1059	5.95741	2.57469	23.5336	20.9589	probable sucrose-phosphate synthase
69	A0A0R0KHF0	100789844	19.17	187	5.85312	2.54921	24.0329	21.4837	uclacyanin-3
70	C6T507	100527659	19.711	174	5.5701	2.4777	23.2193	20.7416	transcription initiation factor TFIID subunit 9B
71	A0A0R0LJG5	100812453	123.39	1090	5.45394	2.4473	24.1015	21.6542	eucine--tRNA ligase, cytoplasmic
72	I1L5T0	100782719	19.596	174	5.4325	2.44162	23.5821	21.1405	DNA repair RAD52-like protein 1
73	I1MCG5	100781055	16.741	147	5.36196	2.42276	23.4002	20.9774	TSET complex member tstD
74	I1KAJ5	100801918	36.915	337	5.2978	2.40539	26.8416	24.4362	alcohol dehydrogenase 1
75	K7KJA0	100815565	26.193	236	5.18662	2.3748	24.7425	22.3677	protein phosphatase 2C 10
76	I1NES7	100791298	83.123	732	5.06083	2.33937	23.3761	21.0367	glutamate--tRNA ligase, cytoplasmic
77	I1L5R7	100778428	38.452	348	5.05417	2.33748	23.4296	21.0921	protein EXORDIUM-like 3
78	I1KQH2	GLYMA_08G051200	53.115	474	4.94492	2.30595	23.1245	20.8185	peptide chain release factor subunit 3
79	I1L9B6	GLYMA_10G070500	40.076	359	4.91274	2.29653	23.5424	21.2459	ZINC FINGER FYVE DOMAIN CONTAINING PROTEIN
80	I1KGF4	100809032	68.949	613	4.87069	2.28413	23.1247	20.8406	NADP-specific glutamate dehydrogenase
81	I1KSL6	100818130	59.093	545	4.82335	2.27003	22.7618	20.4918	T-complex protein 1 subunit alpha
82	I1L4K5	GLYMA_09G192800	12.661	117	4.68848	2.22912	23.0888	20.8597	PEROXIREDOXIN
83	I1KK68	GLYMA_07G140700	25.868	225	4.59765	2.2009	23.6618	21.4609	gst
84	I1L0W9	GLYMA_09G042000	85.257	760	4.54932	2.18565	26.2388	24.0532	acyl-CoA dehydrogenase
85	I1KW28	GLYMA_08G232800	62.559	560	4.43251	2.14812	22.5269	20.3788	AGC KINASE 1.7-RELATED
86	I1MYF9	GLYMA_18G007100	18.972	168	4.42401	2.14535	23.7904	21.6451	DNA POLYMERASE EPSILON SUBUNIT 4
87	I1NAK5	100527015	14.731	127	4.40354	2.13866	24.2741	22.1355	NTKL-BINDING PROTEIN 1
88	I1J8H8	547873	28.583	263	4.35847	2.12382	25.2671	23.1433	peroxidase 64
89	I1LTD1	100810915	50.852	457	4.34281	2.11863	23.7094	21.5907	ADIPOCYTE-SPECIFIC PROTEIN 4-RELATED
90	C6T0M5	100500136	16.562	152	4.25128	2.0879	24.2021	22.1142	DUF
91	I1KD10	100813657	28.025	254	4.18371	2.06478	24.5876	22.5228	ATP synthase subunit gamma, mitochondrial
92	I1N628	100170756	29.705	276	4.05909	2.02116	22.6729	20.6517	mitochondrial outer membrane protein porin of 34 kDa
93	I1M750	100817923	84.772	767	4.0516	2.01849	22.1148	20.0963	rho GTPase-activating protein 7
94	I1MDX7	100788174	31.967	297	4.02955	2.01062	23.5591	21.5484	protein EXORDIUM-like 2
95	I1LQF7	GLYMA_12G053800	58.299	514	4.02381	2.00856	24.6466	22.6381	beta-glucosidase
96	I1KU96	100777674	57.009	536	3.99692	1.99889	22.8178	20.8189	ruBisCO large subunit-binding protein subunit beta
97	K7MRU1	100817130	69.376	616	3.89726	1.96246	22.9955	21.0331	ACID PHOSPHATASE RELATED
98	I1KRS8	100794160	63.043	568	3.87662	1.9548	22.8337	20.8789	putative clathrin assembly protein At2g01600
99	K7M6I8	100792927	96.126	827	3.79451	1.92391	23.8579	21.9339	serine/arginine repetitive matrix protein 2
100	A0A0R0EQM1	GLYMA_20G198400	195.889	1745	3.77519	1.91655	22.9636	21.047	PCRA DNA HELICASE FAMILY MEMBER
101	I1M561	100814192	35.398	331	3.5933	1.84531	24.0548	22.2095	probable fructokinase-4
102	I1JQQ6	100799701	38.805	343	3.45374	1.78816	24.2654	22.4772	dnaJ protein ERDJ3B
103	K7MZ81	100788092	39.249	352	3.41423	1.77156	23.8768	22.1052	ZINC FINGER FYVE DOMAIN CONTAINING PROTEIN
104	A0A0R0H1B4	100795875	12.489	124	3.37627	1.75543	27.5429	25.7875	glycine-rich protein 2
105	C6SXD0	100499848	17.762	153	3.2907	1.71839	26.0395	24.3211	Pathogenesis-related protein Bet v I famil
106	C6TJH2	100810611	21.685	192	3.0425	1.60526	23.7019	22.0966	60S ribosomal protein L9
107	I1LIJ6	GLYMA_11G093200	77.264	687	3.04101	1.60455	23.8579	22.2534	Assimilatory sulfite reductase (ferredoxin) / Sulfite reductase (ferredoxin)
108	I1K661	100805441	128.008	1180	3.00896	1.58926	22.4722	20.883	Variant SH3 domain (SH3_9)
109	I1J9D2	100815654	36.234	328	2.9455	1.55851	23.6737	22.1152	peroxidase 51
110	A0A0R0JU00	100801722	30.673	282	2.93908	1.55536	24.5888	23.0334	protein phosphatase 2C 9
111	I1KP76	100793998	31.622	280	2.92419	1.54804	22.7427	21.1947	general transcription factor IIE subunit 2
112	A0A0R0KRW0	547901	43.414	387	2.8697	1.5209	23.2456	21.7247	glycinin G1
113	I1M4K4	732581	22.197	207	2.77249	1.47118	25.5891	24.1179	aquaporin PIP2-6
114	I1ME25	100814039	72.47	674	2.76592	1.46776	25.5154	24.0476	heat shock 70 kDa protein, mitochondrial
115	K7LDT2	100780373	12.974	113	2.74328	1.4559	25.5023	24.0464	heavy metal-associated isoprenylated plant protein 39
116	A0A0R0I1N0	GLYMA_09G004300	31.479	279	2.71583	1.44139	23.5343	22.0929	GLYOXALASE I HOMOLOG
117	K7L406	100799264	81.436	701	2.70683	1.4366	22.9819	21.5453	DEAD-box ATP-dependent RNA helicase
118	I1MBL5	100818985	57.969	505	2.67841	1.42137	22.394	20.9726	trans-cinnamate 4-monooxygenase
119	K7MQ21	100527105	11.31	102	2.66839	1.41597	21.4572	20.0413	putative ubiquitin-conjugating enzyme E2
120	I1KL72	100796791	72.469	677	2.65113	1.40661	23.3538	21.9472	heat shock 70 kDa protein
121	K7K3R6	100789799	36.824	338	2.64702	1.40437	22.6676	21.2632	arginase 1, mitochondrial
122	I1LIQ4	100777232	27.759	258	2.6295	1.39479	27.3947	25.9999	translocon-associated protein subunit alpha (SSR1)
123	I1LBD0	100806082	51.365	447	2.60903	1.38351	22.1464	20.7629	serine--tRNA ligase
124	C6SXW7	100499895	23.132	207	2.5837	1.36944	22.2059	20.8364	plasma membrane-associated cation-binding protein 1-like
125	I1J9U6	100527338	25.276	249	2.5358	1.34244	22.4618	21.1194	aquaporin TIP2-1
126	A0A0R0F290	GLYMA_19G207500	36.606	324	2.51535	1.33076	22.6433	21.3126	OTU DOMAIN CONTAINING PROTEIN
127	A0A0R0G2E7	106796566	95.901	843	2.48589	1.31376	24.2112	22.8974	zinc finger BED domain-containing protein DAYSLEEPER
128	I1ML44	GLYMA_16G043300	51.818	468	2.4755	1.30772	25.7094	24.4017	apyrase
129	I1LY07	100785314	41.889	365	2.44287	1.28858	26.7613	25.4727	putative nucleosome assembly protein C364.06-like
130	K7LKJ0	100799342	8.565	81	2.41334	1.27103	24.7498	23.4788	copper transport protein ATX1
131	K7MNT0	100779844	81.853	730	2.4035	1.26514	24.0168	22.7517	exocyst complex component SEC3A
132	A0A0R0IRH4	GLYMA_08G165400	42.392	401	2.35754	1.23729	23.4581	22.2209	integrin-linked protein kinase 1
133	A0A0R0JE00	GLYMA_07G139900	26.574	229	2.3543	1.2353	25.5427	24.3074	GST
134	I1MJU7	100800698	73.754	689	2.33674	1.22449	26.5492	25.3247	stromal 70 kDa heat shock-related protein, chloroplastic
135	I1JW13	100777248	30.392	279	2.3356	1.22379	22.4582	21.2344	prohibitin-3, mitochondrial
136	I1KGF5	100813322	28.483	253	2.32579	1.21772	22.6507	21.433	RWD domain-containing protein
137	K7MNQ0	GLYMA_17G242300	15.329	135	2.30762	1.20641	23.0545	21.8481	3-alpha,7-alpha,12-alpha-trihydroxy-5-beta-cholest-24-enoyl-CoA hydratase
138	A0A0R4J4D6	100812707	71.081	649	2.30499	1.20476	25.3103	24.1055	heat shock cognate 70 kDa protein 2
139	I1LWE5	100809557	66.114	582	2.27618	1.18662	22.2612	21.0746	senescence-associated carboxylesterase 101
140	K7MF41	100778761	57.037	492	2.27451	1.18555	26.9173	25.7317	myb-like protein X
141	C6SVI7	100499692	20.995	188	2.26354	1.17858	24.7855	23.6069	PLAT domain-containing protein
142	I1N2Y0	100819621	27.056	239	2.2475	1.16832	22.7521	21.5838	PHD finger protein ALFIN-LIKE 2
143	I1KL36	GLYMA_07G180100	46.757	445	2.24116	1.16424	24.8059	23.6416	Acetyl-CoA C-acyltransferase
144	A0A0R0IQJ4	GLYMA_08G118900	32.589	285	2.223	1.15251	25.905	24.7525	gst
145	I1LNP0	100794623	69.56	606	2.22088	1.15113	25.6671	24.5159	patellin-3
146	A0A368UK48	GLYMA_17G074000	54.856	505	2.21468	1.1471	23.1496	22.0025	WRKY transcription factor 24
147	I1J838	GLYMA_01G149900	26.87	251	2.20287	1.13939	22.8459	21.7065	Myotrophin and similar proteins
148	I1JAF7	100777522	99.083	891	2.19917	1.13696	24.5943	23.4574	AP-1 complex subunit beta-1 (AP1B1)
149	I1M984	100788164	60.224	543	2.18497	1.12761	24.7872	23.6596	spartate--tRNA ligase 2, cytoplasmic
150	K7MDC5	100101881	51.707	468	2.18458	1.12736	22.9411	21.8138	TRANSCRIPTION FACTOR TGA5
151	I1NJ15	100788486	39.856	355	2.18113	1.12508	23.2936	22.1685	26S proteasome regulatory subunit 6A homolo
152	C6TEF1	100776352	40.821	355	2.14126	1.09846	21.9526	20.8541	ibosome maturation protein SBDS-like
153	K7MZ36	GLYMA_19G186400	20.664	184	2.1344	1.09383	22.1061	21.0123	PHOSPHATIDYLINOSITOL 4-PHOSPHATE 5-KINASE 9
154	A0A0R0LC97	100809769	17.467	155	2.12805	1.08953	26.7009	25.6114	SKP1-like protein 1A
155	I1LAX4	100809656	82.914	733	2.11574	1.08116	25.4024	24.3212	glutamate--tRNA ligase, cytoplasmic
156	C6ZS03	100804739	39.707	368	2.11003	1.07727	22.5272	21.4499	DNA-damage-repair/toleration protein DRT100-like
157	A0A0R0H7E5	100305601	20.421	192	2.10961	1.07697	22.7756	21.6986	NAD(P)H dehydrogenase (quinone) (wrbA)
158	A0A0R0K1T5	100810746	38.866	352	2.09057	1.0639	25.7112	24.6473	SH3 domain-containing protein 2
159	I1KAR1	100820038	59.694	509	1.99775	0.998378	22.1663	21.168	splicing factor SF3a60 homolog
160	I1NFK8	GLYMA_20G117100	84.846	748	1.98479	0.988984	22.4987	21.5097	tRNA synthetases class I (E and Q)
161	I1KK66	547579	25.853	225	1.98013	0.985594	33.5567	32.5711	GST
162	I1L5M4	100812299	40.218	367	1.96582	0.975131	28.8564	27.8812	F17A17.37 PROTEIN
163	A0A0R0GE22	GLYMA_15G218900	17.624	152	1.94984	0.963358	25.3327	24.3693	Pathogenesis-related protein Bet v I family
164	C6TCX5	100781302	43.495	394	1.94247	0.957894	26.495	25.5371	proliferation-associated protein 2G4-like
165	C7S8D5	100302722	22.846	218	1.9352	0.952486	25.5933	24.6408	GERMIN-LIKE PROTEIN SUBFAMILY 2
166	C6SYE7	100306201	17.563	152	1.93401	0.951592	23.3427	22.3911	Pathogenesis-related protein Bet v I family (Bet_v_1)
167	K7MTE4	GLYMA_18G196000	75.99	683	1.92522	0.945027	21.1486	20.2035	arboxyl transferase alpha subunit
168	I1M0B5	GLYMA_13G180400	53.808	490	1.92248	0.942967	25.3496	24.4066	GLUTAREDOXIN-RELATED PROTEIN
169	I1K9B8	100790095	110.335	983	1.90427	0.929234	21.8474	20.9181	ER membrane protein complex subunit 1
170	I1JZH6	100816288	50.318	462	1.89453	0.92184	25.2844	24.3625	nuclear transport factor 2
171	C6SVC8	100305501	21.492	194	1.89119	0.919292	25.6301	24.7108	remorin family protein
172	I1LIK8	100809292	134.862	1182	1.88498	0.914551	25.8615	24.947	isoleucine--tRNA ligase, cytoplasmic
173	I1JW40	100784029	15.602	139	1.88458	0.91424	24.7041	23.7898	thioredoxin-like protein CITRX, chloroplastic
174	I1N627	100779369	31.55	286	1.87235	0.904849	22.4441	21.5392	hypersensitive-induced response protein 2-like
175	K7K5P1	GLYMA_01G245700	27.1	243	1.87186	0.904469	26.5463	25.6418	DNAJ
176	K7MUH2	100789838	39.385	344	1.86144	0.896422	24.9521	24.0556	basic leucine zipper and W2 domain-containing protein 2-like
177	I1ME74	100789057	21.158	198	1.85578	0.892024	26.0467	25.1547	probable NAD(P)H dehydrogenase (quinone) FQR1-like 1
178	I1KDX9	100802971	18.372	169	1.838	0.878137	21.9403	21.0622	thioredoxin)
179	I1MDV8	100817945	24.486	223	1.82578	0.868516	29.7704	28.9018	3-hydroxyacyl-[acyl-carrier-protein] dehydratase FabZ
180	I1JI25	GLYMA_02G251000	23.232	209	1.81702	0.861578	24.7524	23.8908	COMPLEMENT COMPONENT 1
181	A0A368ULC4	GLYMA_05G157800	26.074	243	1.79461	0.84367	22.0222	21.1785	MITOCHONDRIAL DICARBOXYLATE/TRICARBOXYLATE TRANSPORTER DTC
182	A0A0R0KKU3	100798307	71.475	653	1.79092	0.840698	29.7954	28.9547	heat shock cognate 70 kDa protein 2
183	A0A368UI54	GLYMA_05G171400	115.404	1033	1.7842	0.835276	27.7419	26.9067	DNA damage-binding protein 1
184	K7LP97	GLYMA_11G117600	16.928	170	1.76811	0.822204	23.0514	22.2292	RNA recognition motif
185	K7KQP0	100779210	52.234	476	1.75478	0.811287	24.7397	23.9284	acetolactate synthase small subunit 2
186	I1JXJ3	GLYMA_04G195100	24.988	230	1.75297	0.809803	22.2549	21.4451	elongation factor 1-beta
187	I1N429	100801294	67.993	618	1.75268	0.809564	24.5562	23.7466	Leucine rich repeat N-terminal domain (LRRNT_2)
188	A0A0R0EGZ2	GLYMA_20G054600	88.754	749	1.74667	0.804605	22.5747	21.7701	Ubiquitin carboxyl-terminal hydrolase
189	I1N1F9	100777399	58.324	536	1.74572	0.803821	23.3761	22.5723	aldehyde dehydrogenase family 2 member B8
190	K7KLD1	100809841	56.598	521	1.74438	0.802712	24.9082	24.1055	CBS DOMAIN-CONTAINING PROTEIN CBSCBSPB1-RELATED
191	A0A0R0GHL3	GLYMA_13G025200	40.653	374	1.7345	0.794516	24.1872	23.3927	cold shock protein 2
192	I1M7D8	100815268	68.61	627	1.73272	0.793039	26.804	26.011	beta-glucosidase BoGH3B
193	I1KND9	100793089	27.204	243	1.73034	0.791052	25.0035	24.2125	putative lactoylglutathione lyase
194	I1MD00	100778198	41.699	366	1.72566	0.787147	27.5267	26.7396	nucleosome assembly protein 1;4
195	K7K1I0	100809428	88.865	768	1.69451	0.760867	26.3911	25.6302	RNA-binding protein 25
196	I1JXN3	100791637	9.001	78	1.68454	0.752354	22	21.2477	mitochondrial import inner membrane translocase subunit TIM8
197	I1M4R0	GLYMA_13G331200	17.719	164	1.67509	0.744239	25.0554	24.3111	ADENINE NUCLEOTIDE ALPHA HYDROLASES-LIKE PROTEIN
198	I1JRW1	100810348	32.589	303	1.67491	0.744086	27.3577	26.6136	basic endochitinase
199	I1M3M0	547990	29.389	260	1.67424	0.743504	24.5095	23.766	SGF14D
200	A0A0R0I9M4	GLYMA_09G171600	35.507	317	1.67223	0.741774	27.9172	27.1754	ANNEXIN // SUBFAMILY NOT NAMED
201	I1LDH2	100814640	147.072	1344	1.66581	0.736224	26.3515	25.6153	Eukaryotic translation initiation factor
202	I1JRL8	100795469	76.692	690	1.66309	0.733869	22.483	21.7492	multisubstrate pseudouridine synthase 7
203	I1N483	100818013	36.341	330	1.66025	0.731398	23.186	22.4546	palmitoyl-protein thioesterase 1
204	I1KM30	100781948	49.877	449	1.66025	0.731398	25.3173	24.5859	Leucine rich repeat N-terminal domain
205	A0A0R0K9R9	GLYMA_04G183400	79.22	726	1.65382	0.725799	22.6814	21.9556	KINESIN LIGHT CHAIN-RELATED 3
206	I1K4A8	100815756	38.878	358	1.65258	0.724722	26.9326	26.2079	11S globulin seed storage protein 1
207	I1NAC8	100799362	31.272	277	1.64292	0.716266	24.9134	24.1972	alpha carbonic anhydrase 7
208	I1K342	100793582	32.932	290	1.6414	0.714925	26.5418	25.8269	Ubiquinol cytochrome c reductase
209	A0A0R0JQV8	100804722	84.519	755	1.63853	0.712403	22.9145	22.2021	Ribonuclease H-like domain
210	A0A0R0FFK8	100790373	42.183	381	1.6339	0.708319	22.1132	21.4049	phosphatase 2C 33
211	A0A0R4J5C6	GLYMA_15G168700	14.859	134	1.6173	0.693586	24.1021	23.4085	PROPROTEIN CONVERTASE SUBTILISIN/KEXIN
212	K7LCN4	100787152	94.303	862	1.61711	0.693422	21.2154	20.5219	Protein Mei2, essential for commitment to meiosis, and related proteins
213	K7MTZ5	100306508	42.977	394	1.61478	0.691341	22.7846	22.0932	transducin beta-like protein 2
214	C6TKV8	547891	29.179	258	1.61203	0.688878	24.1363	23.4475	14-3-3 protein SGF14c
215	I1MCD5	100818114	38.403	349	1.60903	0.68619	23.8821	23.1959	splicing factor 3A subunit 2
216	A0A0R0GGN1	100795195	84.086	783	1.60148	0.679404	26.0917	25.4123	subtilisin-like protease
217	A0A0R0HF88	GLYMA_12G078400	66.745	597	1.59793	0.676204	24.9017	24.2255	zinc finger CCCH domain-containing protein 13
218	A0A0R0L380	100803396	31.503	283	1.59262	0.6714	23.1705	22.4991	grpE protein homolog 2, mitochondrial
219	I1JKB3	100782224	22.034	200	1.5897	0.668756	25.1891	24.5203	GLYMA_03G013400
220	K7MQS3	100791245	52.065	490	1.58954	0.668612	26.6009	25.9323	aspartyl protease family protein At5g10770
221	A0A0R0FVI5	GLYMA_16G028800	30.259	265	1.58709	0.666386	23.9974	23.331	large subunit ribosomal protein L5e
222	K7N2B4	100777258	68.24	630	1.58437	0.663907	24.7562	24.0923	Muniscin C-terminal mu homology domain (muHD)
223	I1MF93	100819543	53.033	475	1.58239	0.662102	23.8583	23.1962	LEC14B homolog
224	I1K4W1	GLYMA_05G188800	41.739	377	1.5818	0.661571	22.894	22.2325	ACTIN
225	I1MGS2	100786734	24.269	218	1.57787	0.65798	28.0421	27.3841	plasma membrane-associated cation-binding protein 1
226	I1L377	GLYMA_09G139200	22.468	206	1.56971	0.650495	26.8467	26.1962	Remorin, N-terminal region
227	I1NAQ2	100792206	13.067	114	1.56627	0.647331	29.5946	28.9473	ubiquitin-60S ribosomal protein L40
228	I1NDH5	100780119	25.648	230	1.56303	0.644348	25.2057	24.5613	RGS1-HXK1-interacting protein 1
229	K7KVD9	100792019	73.53	638	1.56225	0.643629	26.3637	25.7201	PROTEIN SUPPRESSOR OF GENE SILENCING 3
230	I1KID4	100802984	21.654	198	1.55866	0.640304	24.8295	24.1892	remorin family protein
231	I1M8Q5	GLYMA_14G085800	54.399	496	1.55102	0.633219	28.3287	27.6955	CYSTEINE PROTEASE FAMILY C1-RELATED
232	K7M9X4	100791520	48.351	437	1.54883	0.631183	27.3192	26.6881	DNA-binding storekeeper protein-related
233	K7KUH9	100784437	54.394	486	1.54842	0.630795	26.4791	25.8483	nucleolin
234	I1N8B6	GLYMA_19G114900	38.196	345	1.54474	0.627362	22.7092	22.0819	Prp8 binding protei
235	I1K1T0	100805443	176.183	1622	1.53754	0.620622	26.3543	25.7337	WD40 DOMAIN-CONTAINING PROTEIN
236	I1KSJ8	100820088	38.971	348	1.52772	0.611378	27.6171	27.0057	SH3 domain-containing protein 3
237	Q76LA6	apx2	27.126	250	1.52375	0.60763	26.1277	25.5201	apx2
238	K7MXC2	100781324	128.755	1161	1.52033	0.604386	27.3918	26.7874	protein TPLATE
239	C6T172	100500267	26.732	236	1.51883	0.602958	23.9651	23.3621	Thioredoxin
240	I1LKM5	100817682	39.295	360	1.51743	0.601629	30.7985	30.1968	apoptosis-inducing factor homolog A
241	A0A0R0IJF3	100813197	29.005	261	1.51704	0.601263	24.149	23.5477	acyl-CoA thioesterase 2-like
242	I1JX41	GLYMA_04G179700	10.863	95	1.51424	0.598595	24.3599	23.7613	Succinate dehydrogenase (quinone) / Succinic dehydrogenase
243	I1LJE5	100795309	17.139	148	1.51027	0.594803	22.2646	21.6698	ras-related protein Rab7
244	I1MRV6	100788043	52.888	500	1.50839	0.593013	26.702	26.109	leghemoglobin reductase-like
245	K7MZW1	100499714	14.092	125	1.50659	0.591285	21.1672	20.5759	large subunit ribosomal protein L22e
246	Q01915	ATPA	55.331	508	1.50312	0.587958	27.371	26.7831	ATPA
