# Supplementary material for: The type III effector NopL interacts with GmREM1a and GmNFR5 to promote symbiosis in soybean
Source: Nat Commun. 2024 Jul 12;15:5852. doi: 10.1038/s41467-024-50228-w (PMC11239682; doi:10.1038/s41467-024-50228-w)
Supplement: Supplementary file 6 — Supplementary Data 3 [file 41467_2024_50228_MOESM6_ESM.xlsx]

## Sheet: Supplementary Data 3
Supplementary Data 3 Differentially expressed genes identified using RNA-seq of WT nopL vs WT HH103
gene	baseMean	log2FoldChange	lfcSE	pvalue	padj	Gene Description
Glyma.01G000248.Wm82.a4.v1	644.331	-0.40932	0.0479163	1.805e-19	6.72964e-18	(1 of 15) 2.2.1.9//4.2.1.113//4.2.99.20 - 2-succinyl-5-enolpyruvyl-6-hydroxy-3-cyclohexene-1-carboxylic-acid synthase / SEPHCHC synthase // o-succinylbenzoate synthase / OSBS // 2-succinyl-6-hydroxy-2,4-cyclohexadiene-1-carboxylate synthase / SHCHC synthase
Glyma.01G001900.Wm82.a4.v1	9.88281	0.654838	0.51777	0.000695981	0.00367413	(1 of 20) PF00069//PF00582 - Protein kinase domain (Pkinase) // Universal stress protein family (Usp)
Glyma.01G005800.Wm82.a4.v1	67.9896	0.430009	0.156609	5.91019e-05	0.000419513	(1 of 9) PF06219 - Protein of unknown function (DUF1005) (DUF1005)
Glyma.01G008100.Wm82.a4.v1	85.0849	-0.409147	0.1395	4.15476e-05	0.000306293	(1 of 4) PTHR21068:SF5 - GENOMIC DNA, CHROMOSOME 3, P1 CLONE: MIL23-RELATED
Glyma.01G011300.Wm82.a4.v1	23.9561	-1.00348	0.323053	4.61374e-06	4.18223e-05	(1 of 99) PF01535//PF13041//PF14432 - PPR repeat (PPR) // PPR repeat family (PPR_2) // DYW family of nucleic acid deaminases (DYW_deaminase)
Glyma.01G013200.Wm82.a4.v1	593.22	0.437444	0.0494107	8.19881e-21	3.36824e-19	(1 of 10) PTHR21493//PTHR21493:SF2 - CGI-141-RELATED/LIPASE CONTAINING PROTEIN // SUBFAMILY NOT NAMED
Glyma.01G021000.Wm82.a4.v1	3.30413	3.26203	1.83366	1.5052e-05	0.000122244	(1 of 12) K00083 - cinnamyl-alcohol dehydrogenase (E1.1.1.195)
Glyma.01G024100.Wm82.a4.v1	1.81591	-0.763295	1.3065	0.000859656	0.00438098	(1 of 41) PTHR11697//PTHR11697:SF107 - GENERAL TRANSCRIPTION FACTOR 2-RELATED ZINC FINGER PROTEIN // SUBFAMILY NOT NAMED
Glyma.01G034000.Wm82.a4.v1	6.41484	1.68547	0.987331	5.56238e-05	0.00039701	(1 of 2) PTHR31907//PTHR31907:SF1 - FAMILY NOT NAMED // MLP-LIKE PROTEIN 423-RELATED
Glyma.01G037500.Wm82.a4.v1	51.4905	0.962153	0.184463	1.31484e-09	2.07605e-08	(1 of 8) PTHR26402:SF526 - TWO-COMPONENT RESPONSE REGULATOR ARR15-RELATED
Glyma.01G039200.Wm82.a4.v1	129.758	0.471897	0.11153	1.45297e-07	1.74304e-06	(1 of 1) PTHR12565//PTHR12565:SF101 - STEROL REGULATORY ELEMENT-BINDING PROTEIN // SUBFAMILY NOT NAMED
Glyma.01G040500.Wm82.a4.v1	36.1975	0.472835	0.228472	0.000268234	0.00160098	(1 of 2) PTHR36007:SF1 - TRANSPORT PROTEIN-RELATED
Glyma.01G043600.Wm82.a4.v1	23.2336	0.891872	0.322191	1.17746e-05	9.79086e-05	(1 of 8) K10573 - ubiquitin-conjugating enzyme E2 A (UBE2A, UBC2, RAD6A)
Glyma.01G044800.Wm82.a4.v1	58.5903	0.560768	0.180706	6.49963e-06	5.71566e-05	(1 of 6) PTHR12565//PTHR12565:SF148 - STEROL REGULATORY ELEMENT-BINDING PROTEIN // PROTEIN BANQUO 3
Glyma.01G044900.Wm82.a4.v1	304.357	-0.430018	0.0709579	1.38623e-11	2.73893e-10	(1 of 2) PTHR11071//PTHR11071:SF17 - PEPTIDYL-PROLYL CIS-TRANS ISOMERASE // CYCLOPHILIN-LIKE PEPTIDYL-PROLYL CIS-TRANS ISOMERASE FAMILY PROTEIN
Glyma.01G046300.Wm82.a4.v1	555.173	1.17066	0.0533501	5.38139e-108	2.41591e-105	(1 of 9) 2.4.1.272 - Soyasapogenol B glucuronide galactosyltransferase
Glyma.01G049400.Wm82.a4.v1	157.563	-0.557839	0.103713	2.40025e-10	4.14611e-09	(1 of 15) PTHR31089:SF4 - CYCLIC DOF FACTOR 2-RELATED
Glyma.01G055200.Wm82.a4.v1	19.6018	1.98205	0.357412	1.33438e-10	2.36693e-09	(1 of 2) 3.2.1.14//3.2.1.17 - Chitinase / Poly-beta-glucosaminidase // Lysozyme / Muramidase
Glyma.01G058700.Wm82.a4.v1	43.3053	-0.468483	0.211555	0.00018961	0.00118007	(1 of 11) PTHR24015//PTHR24015:SF884 - FAMILY NOT NAMED // PENTATRICOPEPTIDE (PPR) REPEAT-CONTAINING PROTEIN
Glyma.01G062400.Wm82.a4.v1	16.4615	0.524325	0.361845	0.00084047	0.00431298	(1 of 4) PTHR10638//PTHR10638:SF36 - COPPER AMINE OXIDASE // AMINE OXIDASE-RELATED
Glyma.01G062900.Wm82.a4.v1	322.973	0.430147	0.0676769	2.11969e-12	4.52924e-11	(1 of 4) PTHR27000:SF92 - HIGHLY SIMILAR TO RECEPTOR-LIKE PROTEIN KINASE-RELATED
Glyma.01G070400.Wm82.a4.v1	198.945	0.543913	0.0889821	3.41671e-12	7.17739e-11	(1 of 2) PTHR12234//PTHR12234:SF3 - FORMIMINOTRANSFERASE-CYCLODEAMINASE // SUBFAMILY NOT NAMED
Glyma.01G081300.Wm82.a4.v1	1552.71	0.447485	0.0302817	1.79548e-51	2.71485e-49	(1 of 3) 3.2.1.177//3.2.1.37//3.2.1.55 - Alpha-D-xyloside xylohydrolase / Alpha-xylosidase // Xylan 1,4-beta-xylosidase / Xylobiase // Non-reducing end alpha-L-arabinofuranosidase / Arabinosidase
Glyma.01G091000.Wm82.a4.v1	24.2462	-0.421456	0.275484	0.00135967	0.0065001	(1 of 9) K01595 - phosphoenolpyruvate carboxylase (ppc)
Glyma.01G091400.Wm82.a4.v1	35.5797	0.963127	0.233597	1.56231e-07	1.85987e-06	(1 of 20) 2.3.1.74 - Naringenin-chalcone synthase / Flavonone synthase
Glyma.01G091800.Wm82.a4.v1	140.059	-0.534581	0.110553	4.8987e-09	7.18504e-08	(1 of 2) PTHR10783:SF35 - PHOSPHATE TRANSPORTER PHO1 HOMOLOG 1
Glyma.01G095600.Wm82.a4.v1	6.64582	-0.430134	0.527015	0.00326601	0.0137164	(1 of 6) PTHR14155//PTHR14155:SF94 - RING FINGER DOMAIN-CONTAINING // RING-H2 FINGER PROTEIN ATL33-RELATED
Glyma.01G095800.Wm82.a4.v1	74.3908	-0.6094	0.161971	4.41768e-07	4.87647e-06	-
Glyma.01G101200.Wm82.a4.v1	132.245	-0.400975	0.10954	3.50786e-06	3.25708e-05	-
Glyma.01G106800.Wm82.a4.v1	82.6887	-0.607967	0.151855	1.63182e-07	1.93573e-06	(1 of 2) PTHR11527//PTHR11527:SF153 - SMALL HEAT-SHOCK PROTEIN HSP20 FAMILY // SUBFAMILY NOT NAMED
Glyma.01G110300.Wm82.a4.v1	67.9088	-0.694523	0.171091	1.13716e-07	1.38517e-06	(1 of 3) PTHR11132//PTHR11132:SF97 - SOLUTE CARRIER FAMILY 35 // SUBFAMILY NOT NAMED
Glyma.01G112600.Wm82.a4.v1	1247.6	-0.42655	0.0342836	1.7473e-37	1.62584e-35	(1 of 9) PTHR11709:SF103 - LACCASE-16
Glyma.01G116700.Wm82.a4.v1	411.182	0.496893	0.0600883	6.84055e-19	2.45578e-17	(1 of 5) K00001 - alcohol dehydrogenase (E1.1.1.1, adh)
Glyma.01G121209.Wm82.a4.v1	66.1896	-0.550654	0.172188	4.91506e-06	4.42864e-05	(1 of 7) PTHR10209:SF134 - 2-OXOGLUTARATE (2OG) AND FE(II)-DEPENDENT OXYGENASE-LIKE PROTEIN
Glyma.01G123100.Wm82.a4.v1	15.0028	0.73565	0.426142	0.000214084	0.0013138	(1 of 2) K06910 - uncharacterized protein (K06910)
Glyma.01G124802.Wm82.a4.v1	2.26989	-1.30078	1.66059	0.000282247	0.00167429	(1 of 4) PTHR32285:SF11 - PROTEIN TRICHOME BIREFRINGENCE-LIKE 34
Glyma.01G138600.Wm82.a4.v1	14.4522	0.594343	0.40755	0.00060493	0.00325945	(1 of 157) 3.1.1.11 - Pectinesterase / Pectin methylesterase
Glyma.01G143800.Wm82.a4.v1	42.3974	-0.404867	0.201921	0.000569421	0.00309223	(1 of 2) PTHR31529//PTHR31529:SF7 - FAMILY NOT NAMED // LOB DOMAIN-CONTAINING PROTEIN 19-RELATED
Glyma.01G146000.Wm82.a4.v1	47.3615	-1.20159	0.197466	2.40185e-11	4.63212e-10	(1 of 4) PTHR31062//PTHR31062:SF55 - FAMILY NOT NAMED // XYLOGLUCAN ENDOTRANSGLUCOSYLASE/HYDROLASE PROTEIN 26-RELATED
Glyma.01G152800.Wm82.a4.v1	36.1975	0.472835	0.228472	0.000268234	0.00160098	-
Glyma.01G163400.Wm82.a4.v1	6.54911	-1.07513	0.92299	0.000288545	0.00170747	-
Glyma.01G163700.Wm82.a4.v1	68.3628	-0.714364	0.169981	6.21126e-08	7.86056e-07	(1 of 4) PF03966 - Trm112p-like protein (Trm112p)
Glyma.01G165000.Wm82.a4.v1	870.16	-0.482384	0.0414231	1.4363e-33	1.13104e-31	(1 of 3) PTHR11607//PTHR11607:SF18 - ALPHA-MANNOSIDASE // ALPHA-MANNOSIDASE
Glyma.01G169200.Wm82.a4.v1	28.4503	1.04316	0.265462	3.7117e-07	4.1551e-06	(1 of 3) K09755 - ferulate-5-hydroxylase (CYP84A, F5H)
Glyma.01G171200.Wm82.a4.v1	1.65206	0.830644	1.37818	0.000712984	0.00373536	(1 of 6) PTHR23324//PTHR23324:SF55 - SEC14 RELATED PROTEIN // PHOSPHATIDYLINOSITOL/PHOSPHATIDYLCHOLINE TRANSFER PROTEIN SFH10-RELATED
Glyma.01G171600.Wm82.a4.v1	311.044	0.501729	0.0696526	2.83723e-15	7.92513e-14	(1 of 12) 2.1.1.274 - Salicylate carboxymethyltransferase / Salicylate O-methyltransferase
Glyma.01G172700.Wm82.a4.v1	890.875	0.497575	0.0402866	2.47186e-37	2.29026e-35	(1 of 13) PTHR10366//PTHR10366:SF375 - NAD DEPENDENT EPIMERASE/DEHYDRATASE // SUBFAMILY NOT NAMED
Glyma.01G175200.Wm82.a4.v1	36.0121	-0.414148	0.222343	0.000721217	0.00376918	(1 of 4) PTHR14255//PTHR14255:SF11 - ATP-DEPENDENT PROTEASE CEREBLON // SUBFAMILY NOT NAMED
Glyma.01G177900.Wm82.a4.v1	186.021	-0.536245	0.094272	4.68894e-11	8.75896e-10	(1 of 3) K12356 - coniferyl-alcohol glucosyltransferase (UGT72E)
Glyma.01G178500.Wm82.a4.v1	96.3728	0.852985	0.13083	4.03206e-13	9.35949e-12	(1 of 11) KOG2966 - Uncharacterized conserved protein
Glyma.01G179400.Wm82.a4.v1	58.4129	-0.871309	0.181579	6.58814e-09	9.54403e-08	(1 of 32) 1.14.13.121 - Premnaspirodiene oxygenase / Hyoscymus muticus premnaspirodiene oxygenase
Glyma.01G185000.Wm82.a4.v1	114.524	0.610192	0.121846	1.42252e-09	2.23715e-08	-
Glyma.01G190600.Wm82.a4.v1	431.423	-0.543249	0.0599342	4.49254e-22	2.01066e-20	(1 of 19) K14487 - auxin responsive GH3 gene family (GH3)
Glyma.01G190900.Wm82.a4.v1	567.456	0.436932	0.0505505	5.28126e-20	2.04066e-18	(1 of 4) PTHR37209//PTHR37209:SF2 - FAMILY NOT NAMED // LYSINE-RICH ARABINOGALACTAN PROTEIN 17-RELATED
Glyma.01G195300.Wm82.a4.v1	54.6604	1.73014	0.191151	7.17617e-22	3.16296e-20	(1 of 74) PF05678 - VQ motif (VQ)
Glyma.01G197900.Wm82.a4.v1	219.049	-0.494875	0.0856536	3.83941e-11	7.25042e-10	(1 of 4) PTHR23042:SF25 - TRANSCRIPTION FACTOR NAI1
Glyma.01G198200.Wm82.a4.v1	13.4475	0.641085	0.435461	0.000494669	0.00273506	-
Glyma.01G202200.Wm82.a4.v1	26.0542	0.447324	0.266098	0.000817107	0.0042124	(1 of 17) PTHR32246:SF20 - BON1-ASSOCIATED PROTEIN 1-RELATED
Glyma.01G202800.Wm82.a4.v1	42.1744	-1.1198	0.211723	1.56034e-09	2.44154e-08	-
Glyma.01G206800.Wm82.a4.v1	15.3977	-0.522557	0.386717	0.00102866	0.00513233	(1 of 5) PTHR13994//PTHR13994:SF9 - NUDIX HYDROLASE RELATED // NUDIX HYDROLASE 8
Glyma.01G210700.Wm82.a4.v1	12.9935	0.869479	0.478759	0.000130635	0.000848485	-
Glyma.01G214400.Wm82.a4.v1	254.43	-0.941723	0.0801987	1.39545e-33	1.10086e-31	(1 of 4) PTHR31867:SF2 - EXPANSIN-A18-RELATED
Glyma.01G214800.Wm82.a4.v1	867.361	-0.405363	0.0411459	9.85173e-25	5.11339e-23	(1 of 4) PTHR11850:SF74 - HOMEOBOX PROTEIN KNOTTED-1-LIKE 7
Glyma.01G215500.Wm82.a4.v1	2569.01	0.446552	0.0234852	1.16067e-82	3.41513e-80	(1 of 5) K01641 - hydroxymethylglutaryl-CoA synthase (E2.3.3.10)
Glyma.01G215600.Wm82.a4.v1	5.76744	0.465023	0.568302	0.00266942	0.0116225	(1 of 4) PTHR14237//PTHR14237:SF29 - MOLYBDOPTERIN COFACTOR SULFURASE MOSC // SUBFAMILY NOT NAMED
Glyma.01G222600.Wm82.a4.v1	1.65206	0.830644	1.37818	0.000712984	0.00373536	(1 of 4) PTHR31087:SF14 - PROTEIN LURP-ONE-RELATED 17
Glyma.01G223900.Wm82.a4.v1	120.119	1.20242	0.115862	1.29023e-26	7.51143e-25	(1 of 2) PTHR11122//PTHR11122:SF25 - APOSPORY-ASSOCIATED PROTEIN C-RELATED // SUBFAMILY NOT NAMED
Glyma.01G227100.Wm82.a4.v1	52.3689	0.457907	0.184242	9.75962e-05	0.000656983	(1 of 2) PTHR22904//PTHR22904:SF339//PTHR24078//PTHR24078:SF187 - TPR REPEAT CONTAINING PROTEIN // TPR REPEAT-CONTAINING THIOREDOXIN TDX // DNAJ HOMOLOG SUBFAMILY C MEMBER // SUBFAMILY NOT NAMED
Glyma.01G229800.Wm82.a4.v1	53.9698	-0.551819	0.19475	1.69731e-05	0.000136446	(1 of 14) PTHR17130 - MITOCHONDRIAL OUTER MEMBRANE PROTEIN 25
Glyma.01G230900.Wm82.a4.v1	232.65	0.508438	0.0814417	1.94146e-12	4.17093e-11	(1 of 2) PTHR11961//PTHR11961:SF10 - CYTOCHROME C // SUBFAMILY NOT NAMED
Glyma.01G232400.Wm82.a4.v1	1767.2	0.496576	0.0284377	1.45877e-70	3.3611e-68	(1 of 3) PTHR24096:SF169 - 4-COUMARATE--COA LIGASE 3
Glyma.01G232901.Wm82.a4.v1	32.4474	-0.586269	0.26768	0.000101553	0.000680463	-
Glyma.01G234600.Wm82.a4.v1	301.767	-0.498824	0.0721005	2.25652e-14	5.91243e-13	(1 of 16) PF03126 - Plus-3 domain (Plus-3)
Glyma.01G236800.Wm82.a4.v1	1.81591	-0.763295	1.3065	0.000859656	0.00438098	(1 of 38) PF04570 - zinc-finger of the FCS-type, C2-C2 (zf-FLZ)
Glyma.01G238800.Wm82.a4.v1	125.828	0.929783	0.112164	1.43343e-18	5.03805e-17	(1 of 6) PTHR23500:SF70 - SUGAR TRANSPORT PROTEIN 13
Glyma.01G245600.Wm82.a4.v1	63.5169	0.472398	0.166769	2.98591e-05	0.000227043	(1 of 7) PF14308 - X-domain of DnaJ-containing (DnaJ-X)
Glyma.02G002000.Wm82.a4.v1	10.3368	0.432998	0.409626	0.00269449	0.011715	(1 of 3) K12502 - MPBQ/MSBQ methyltransferase (VTE3, APG1)
Glyma.02G002900.Wm82.a4.v1	536.505	0.457799	0.0521389	1.23712e-20	4.99287e-19	(1 of 8) PTHR10108:SF906 - METHYLTRANSFERASE PMT1-RELATED
Glyma.02G003600.Wm82.a4.v1	182.513	0.598483	0.093541	4.27185e-13	9.89501e-12	(1 of 3) PTHR23139//PTHR23139:SF56 - RNA-BINDING PROTEIN // SUBFAMILY NOT NAMED
Glyma.02G005800.Wm82.a4.v1	1172.67	0.41697	0.0348406	6.6586e-35	5.49171e-33	(1 of 4) PTHR24064:SF297 - INORGANIC PHOSPHATE TRANSPORTER 1-1-RELATED
Glyma.02G013402.Wm82.a4.v1	59.1034	1.21686	0.167599	1.10715e-14	2.95243e-13	(1 of 4) PTHR22904//PTHR22904:SF7 - TPR REPEAT CONTAINING PROTEIN // T14P4.7 PROTEIN
Glyma.02G015200.Wm82.a4.v1	44.2349	0.422135	0.196353	0.000337571	0.00196029	-
Glyma.02G016200.Wm82.a4.v1	312.574	-0.76086	0.0717091	1.11297e-28	7.13792e-27	(1 of 3) PTHR33470//PTHR33470:SF1 - FAMILY NOT NAMED // POLLEN OLE E 1 ALLERGEN AND EXTENSIN FAMILY PROTEIN
Glyma.02G016400.Wm82.a4.v1	231.474	0.777675	0.0817595	8.45194e-24	4.17771e-22	(1 of 5) PTHR22298:SF55 - ENDOGLUCANASE 1-RELATED
Glyma.02G018100.Wm82.a4.v1	5.31346	0.881948	0.889233	0.00053952	0.00295009	-
Glyma.02G018801.Wm82.a4.v1	25.1542	-0.53799	0.30164	0.000368837	0.00211561	(1 of 4) PTHR10742:SF273 - POLYAMINE OXIDASE 1
Glyma.02G019200.Wm82.a4.v1	28.786	-1.002	0.281667	1.19776e-06	1.22813e-05	(1 of 2) PTHR35688:SF2 - NAD(P)-LINKED OXIDOREDUCTASE-LIKE PROTEIN
Glyma.02G019800.Wm82.a4.v1	36.4877	0.827032	0.240109	1.37747e-06	1.39434e-05	(1 of 2227) 2.7.11.1 - Non-specific serine/threonine protein kinase / Threonine-specific protein kinase
Glyma.02G023100.Wm82.a4.v1	35.7436	0.533253	0.239289	0.000117903	0.00077511	(1 of 8) PTHR10438:SF278 - THIOREDOXIN H7-RELATED
Glyma.02G027400.Wm82.a4.v1	35.6093	1.5461	0.231748	2.68495e-13	6.3787e-12	(1 of 8) PTHR26402:SF526 - TWO-COMPONENT RESPONSE REGULATOR ARR15-RELATED
Glyma.02G028700.Wm82.a4.v1	792.106	0.434276	0.0425928	2.09141e-26	1.20151e-24	(1 of 6) 3.4.24.7 - Interstitial collagenase / Vertebrate collagenase
Glyma.02G029400.Wm82.a4.v1	41.75	-0.555658	0.227469	5.63327e-05	0.000401624	(1 of 86) PF13912 - C2H2-type zinc finger (zf-C2H2_6)
Glyma.02G037600.Wm82.a4.v1	20.0262	0.548654	0.332966	0.00048376	0.00268053	(1 of 6) 2.6.1.27 - Tryptophan transaminase / Tryptophan aminotransferase
Glyma.02G040000.Wm82.a4.v1	153.773	0.416749	0.0999707	3.54354e-07	3.98016e-06	(1 of 2) PTHR22778//PTHR22778:SF25 - OVARIAN CANCER GENE-2 PROTEIN-RELATED // ALPHA/BETA-HYDROLASES SUPERFAMILY PROTEIN
Glyma.02G042500.Wm82.a4.v1	20.1525	2.03964	0.355018	4.2801e-11	8.02693e-10	(1 of 3) PTHR22595//PTHR22595:SF34 - CHITINASE-RELATED // BASIC ENDOCHITINASE B
Glyma.02G046600.Wm82.a4.v1	722.735	-0.657917	0.0461979	1.41516e-48	1.93792e-46	(1 of 4) PTHR24423//PTHR24423:SF436 - TWO-COMPONENT SENSOR HISTIDINE KINASE // HISTIDINE KINASE 1
Glyma.02G047600.Wm82.a4.v1	89.1707	-0.546933	0.143999	5.07583e-07	5.55789e-06	(1 of 3) 1.18.1.2//1.6.99.1 - Ferredoxin--NADP(+) reductase // NADPH dehydrogenase / NADPH diaphorase
Glyma.02G048600.Wm82.a4.v1	622.614	0.752145	0.0488996	9.21159e-56	1.50803e-53	(1 of 4) K00475 - naringenin 3-dioxygenase (E1.14.11.9)
Glyma.02G053600.Wm82.a4.v1	26.7016	0.684361	0.298411	5.59116e-05	0.000398883	(1 of 2) PTHR23070//PTHR23070:SF24 - BCS1 AAA-TYPE ATPASE // SUBFAMILY NOT NAMED
Glyma.02G055200.Wm82.a4.v1	7.55377	-0.7852	0.701722	0.000575331	0.00312121	(1 of 2) PTHR10992//PTHR10992:SF701 - ALPHA/BETA HYDROLASE FOLD-CONTAINING PROTEIN // SERINE HYDROLASE-RELATED
Glyma.02G057400.Wm82.a4.v1	693.784	0.418031	0.0455133	5.08458e-22	2.27095e-20	(1 of 3) K00234 - succinate dehydrogenase (ubiquinone) flavoprotein subunit (SDHA, SDH1)
Glyma.02G059200.Wm82.a4.v1	134.684	0.439147	0.108205	4.37035e-07	4.82789e-06	(1 of 11) KOG2966 - Uncharacterized conserved protein
Glyma.02G060002.Wm82.a4.v1	325.165	-0.410096	0.0682543	2.45501e-11	4.73047e-10	(1 of 5) PTHR11850//PTHR11850:SF66 - HOMEOBOX PROTEIN TRANSCRIPTION FACTORS // SUBFAMILY NOT NAMED
Glyma.02G061100.Wm82.a4.v1	103.497	-0.492762	0.130193	7.96182e-07	8.44612e-06	(1 of 4) K02716 - photosystem II oxygen-evolving enhancer protein 1 (psbO)
Glyma.02G062000.Wm82.a4.v1	3.17784	-2.52901	1.91639	4.55642e-05	0.000331652	-
Glyma.02G067600.Wm82.a4.v1	13.9015	0.466224	0.371468	0.00165797	0.00771941	(1 of 3) PTHR31677//PTHR31677:SF5 - FAMILY NOT NAMED // ETHYLENE-RESPONSIVE TRANSCRIPTION FACTOR LEP
Glyma.02G068900.Wm82.a4.v1	54.3327	2.36332	0.215473	6.87759e-30	4.70909e-28	(1 of 6) PTHR31062//PTHR31062:SF15 - FAMILY NOT NAMED // XYLOGLUCAN ENDOTRANSGLUCOSYLASE/HYDROLASE PROTEIN 4-RELATED
Glyma.02G069500.Wm82.a4.v1	2.20275	1.6573	1.81935	0.000157566	0.00100081	(1 of 10) K16223 - protein FLOWERING LOCUS T (FT)
Glyma.02G076850.Wm82.a4.v1	1.65206	0.830644	1.37818	0.000712984	0.00373536	(1 of 50) PTHR11017//PTHR11017:SF171 - LEUCINE-RICH REPEAT-CONTAINING PROTEIN // SUBFAMILY NOT NAMED
Glyma.02G078300.Wm82.a4.v1	119.711	0.491088	0.117235	1.46253e-07	1.75258e-06	(1 of 65) PF03140 - Plant protein of unknown function (DUF247)
Glyma.02G078400.Wm82.a4.v1	47.6812	-0.49507	0.203982	8.56052e-05	0.000584944	(1 of 2) PTHR33237//PTHR33237:SF4 - FAMILY NOT NAMED // F14O23.12
Glyma.02G082100.Wm82.a4.v1	771.782	0.469753	0.0432805	1.28979e-29	8.69448e-28	(1 of 4) PTHR21654:SF19 - DUPLICATED HOMEODOMAIN-LIKE SUPERFAMILY PROTEIN
Glyma.02G083500.Wm82.a4.v1	492.828	-0.721811	0.0564896	7.47429e-40	7.48237e-38	(1 of 3) PF04554 - Extensin-like region (Extensin_2)
Glyma.02G085300.Wm82.a4.v1	3233.61	0.421211	0.0208928	2.66836e-92	9.3709e-90	(1 of 5) K02981 - small subunit ribosomal protein S2e (RP-S2e, RPS2)
Glyma.02G088200.Wm82.a4.v1	26.1589	-0.49131	0.284717	0.000548869	0.00299482	(1 of 8) 5.2.1.14 - Beta-carotene isomerase
Glyma.02G089500.Wm82.a4.v1	36.1975	0.472835	0.228472	0.000268234	0.00160098	-
Glyma.02G090100.Wm82.a4.v1	8.97485	1.40198	0.663123	3.24607e-05	0.000244182	(1 of 3) PTHR11206//PTHR11206:SF167 - MULTIDRUG RESISTANCE PROTEIN // SUBFAMILY NOT NAMED
Glyma.02G094600.Wm82.a4.v1	58.7997	-0.592833	0.186777	4.37041e-06	3.98238e-05	(1 of 273) PF00646 - F-box domain (F-box)
Glyma.02G101100.Wm82.a4.v1	202.617	-0.541619	0.0899707	6.16708e-12	1.26559e-10	(1 of 4) PTHR31342:SF7 - PROTEIN CHUP1, CHLOROPLASTIC
Glyma.02G104300.Wm82.a4.v1	90.2856	0.458844	0.135946	5.29561e-06	4.73431e-05	(1 of 1) K14595 - abscisate beta-glucosyltransferase (AOG)
Glyma.02G106300.Wm82.a4.v1	258.221	0.477457	0.0767136	2.91549e-12	6.16614e-11	(1 of 6) 1.14.19.4 - Delta(8)-fatty-acid desaturase / SLD
Glyma.02G108000.Wm82.a4.v1	229.569	0.575555	0.0824173	8.55498e-15	2.29965e-13	(1 of 7) PTHR11240:SF19 - F7A19.32 PROTEIN-RELATED
Glyma.02G108700.Wm82.a4.v1	5.76744	0.465023	0.568302	0.00266942	0.0116225	(1 of 9) PTHR10891//PTHR10891:SF574 - EF-HAND CALCIUM-BINDING DOMAIN CONTAINING PROTEIN // CALCIUM-BINDING PROTEIN CML30-RELATED
Glyma.02G113800.Wm82.a4.v1	2.72387	-1.92468	1.8672	0.000107313	0.000712586	-
Glyma.02G116200.Wm82.a4.v1	24.7889	0.930254	0.30452	5.20734e-06	4.65921e-05	(1 of 5) 3.7.1.14 - 2-hydroxy-6-oxonona-2,4-dienedioate hydrolase
Glyma.02G119600.Wm82.a4.v1	56.6697	1.66445	0.184979	1.49647e-21	6.4778e-20	(1 of 1) 1.14.13.21//1.14.13.88 - Flavonoid 3'-monooxygenase / Flavonoid 3'-hydroxylase // Flavonoid 3',5'-hydroxylase / F3'5'H
Glyma.02G125700.Wm82.a4.v1	6.7721	0.404748	0.478109	0.00380388	0.015583	-
Glyma.02G130100.Wm82.a4.v1	39.8373	-0.510298	0.228339	0.000132986	0.00086229	(1 of 2) PTHR20922:SF17 - F24J5.3
Glyma.02G135000.Wm82.a4.v1	5.18717	-0.412187	0.589739	0.00367703	0.0151403	-
Glyma.02G135400.Wm82.a4.v1	328.636	0.590001	0.0679895	1.15284e-20	4.67874e-19	(1 of 4) PTHR31003//PTHR31003:SF7 - MYB FAMILY TRANSCRIPTION FACTOR // F14J22.20 PROTEIN
Glyma.02G136000.Wm82.a4.v1	187.894	0.561567	0.0919336	3.16986e-12	6.67171e-11	(1 of 10) 4.2.3.19 - Ent-kaurene synthase / Ent-kaurene synthetase B
Glyma.02G140800.Wm82.a4.v1	79.1536	-0.427513	0.146859	3.61739e-05	0.000269691	-
Glyma.02G147300.Wm82.a4.v1	9.5631	-0.461657	0.458148	0.00238858	0.0105632	(1 of 2) PTHR10366//PTHR10366:SF278 - NAD DEPENDENT EPIMERASE/DEHYDRATASE // CHLOROPLAST STEM-LOOP BINDING PROTEIN OF 41 KDA A, CHLOROPLASTIC
Glyma.02G148200.Wm82.a4.v1	19.2149	1.08682	0.351436	4.82217e-06	4.34944e-05	(1 of 6) PTHR13683//PTHR13683:SF379 - ASPARTYL PROTEASES // ASPARTYL PROTEASE-LIKE PROTEIN
Glyma.02G149100.Wm82.a4.v1	143.796	-0.946524	0.107954	2.72485e-20	1.07872e-18	(1 of 6) 1.11.1.9 - Glutathione peroxidase
Glyma.02G149900.Wm82.a4.v1	365.876	0.517272	0.0639946	2.69634e-18	9.34853e-17	(1 of 4) PTHR31447:SF2 - OXIDOREDUCTASE, 2OG-FE(II) OXYGENASE FAMILY PROTEIN
Glyma.02G154500.Wm82.a4.v1	123.56	-0.496469	0.117808	1.24711e-07	1.50981e-06	-
Glyma.02G156800.Wm82.a4.v1	23.0697	1.53793	0.297072	1.89119e-09	2.92248e-08	(1 of 81) PF00139 - Legume lectin domain (Lectin_legB)
Glyma.02G160900.Wm82.a4.v1	183.682	0.532744	0.0928971	3.65486e-11	6.9079e-10	(1 of 5) PTHR22950//PTHR22950:SF240 - AMINO ACID TRANSPORTER // TRANSMEMBRANE AMINO ACID TRANSPORTER-RELATED
Glyma.02G174400.Wm82.a4.v1	539.339	0.654733	0.0525215	3.14571e-38	3.00408e-36	(1 of 2) PF10183 - ESSS subunit of NADH:ubiquinone oxidoreductase (complex I) (ESSS)
Glyma.02G177800.Wm82.a4.v1	5.18717	-0.412187	0.589739	0.00367703	0.0151403	(1 of 4) PTHR31499:SF5 - HOMEODOMAIN-LIKE SUPERFAMILY PROTEIN
Glyma.02G181800.Wm82.a4.v1	193.342	0.451222	0.0892231	3.32763e-09	4.9831e-08	(1 of 5) PTHR11206:SF128 - MATE EFFLUX FAMILY PROTEIN 1
Glyma.02G192200.Wm82.a4.v1	58.1955	1.2943	0.170298	8.28399e-16	2.40335e-14	(1 of 1) PTHR32440:SF11 - INACTIVE PURPLE ACID PHOSPHATASE 16-RELATED
Glyma.02G200300.Wm82.a4.v1	517.223	0.452988	0.0531114	1.18127e-19	4.47309e-18	(1 of 4) K02962 - small subunit ribosomal protein S17e (RP-S17e, RPS17)
Glyma.02G200500.Wm82.a4.v1	48.1864	0.77917	0.202423	2.90214e-07	3.30663e-06	(1 of 4) PTHR31140//PTHR31140:SF2 - FAMILY NOT NAMED // B3 DOMAIN-CONTAINING TRANSCRIPTION FACTOR VAL3
Glyma.02G200900.Wm82.a4.v1	84.8619	-0.732698	0.148425	2.06752e-09	3.17582e-08	(1 of 10) PTHR11615:SF116 - CASPARIAN STRIP MEMBRANE PROTEIN 1-RELATED
Glyma.02G202500.Wm82.a4.v1	331.52	-0.461133	0.0682085	9.86212e-14	2.43461e-12	(1 of 3) K00131 - glyceraldehyde-3-phosphate dehydrogenase (NADP+) (gapN)
Glyma.02G202900.Wm82.a4.v1	254.626	0.40655	0.0763198	1.351e-09	2.13083e-08	(1 of 8) PTHR24347//PTHR24347:SF168 - SERINE/THREONINE-PROTEIN KINASE // CBL-INTERACTING SERINE/THREONINE-PROTEIN KINASE 12-RELATED
Glyma.02G213500.Wm82.a4.v1	25.0575	-0.727982	0.324772	5.91589e-05	0.00041978	(1 of 4) PTHR31100:SF1 - AT-HOOK MOTIF NUCLEAR LOCALIZED PROTEIN 17-RELATED
Glyma.02G216300.Wm82.a4.v1	134.134	0.427708	0.108016	7.57311e-07	8.06126e-06	(1 of 9) K18195 - rhamnogalacturonan endolyase (RGL4, rhiE)
Glyma.02G219333.Wm82.a4.v1	8.26032	5.22955	1.15602	3.10568e-08	4.12201e-07	(1 of 3) PTHR10566//PTHR10566:SF41 - CHAPERONE-ACTIVITY OF BC1 COMPLEX CABC1 -RELATED // SUBFAMILY NOT NAMED
Glyma.02G227200.Wm82.a4.v1	634.946	0.578166	0.0481453	9.72786e-36	8.33896e-34	(1 of 8) K10257 - omega-3 fatty acid desaturase (delta-15 desaturase) (FAD8, desB)
Glyma.02G229500.Wm82.a4.v1	146.831	-0.434716	0.104996	3.23229e-07	3.65696e-06	(1 of 9) PTHR27001:SF83 - LRR RECEPTOR-LIKE SERINE/THREONINE-PROTEIN KINASE MRH1-RELATED
Glyma.02G234900.Wm82.a4.v1	5.76744	0.465023	0.568302	0.00266942	0.0116225	-
Glyma.02G241000.Wm82.a4.v1	251.787	-0.504323	0.0795298	1.06758e-12	2.3623e-11	(1 of 4) PTHR12802//PTHR12802:SF60 - SWI/SNF COMPLEX-RELATED // PROTEIN REVEILLE 1-RELATED
Glyma.02G241800.Wm82.a4.v1	155.129	-0.443987	0.102213	1.17707e-07	1.43298e-06	(1 of 6) PTHR10766//PTHR10766:SF58 - TRANSMEMBRANE 9 SUPERFAMILY PROTEIN // SUBFAMILY NOT NAMED
Glyma.02G249600.Wm82.a4.v1	362.257	-0.609806	0.0660365	7.08692e-23	3.33277e-21	(1 of 3) PTHR32429:SF12 - RIBULOSE BISPHOSPHATE CARBOXYLASE/OXYGENASE ACTIVASE, CHLOROPLASTIC
Glyma.02G255400.Wm82.a4.v1	56.3876	0.440567	0.174763	0.000103517	0.000691704	(1 of 4) PF07014//PF07231 - Hs1pro-1 protein C-terminus (Hs1pro-1_C) // Hs1pro-1 N-terminus (Hs1pro-1_N)
Glyma.02G256800.Wm82.a4.v1	64.8117	0.645269	0.171239	3.94712e-07	4.40167e-06	(1 of 4) K09588 - cytochrome P450, family 90, subfamily A, polypeptide 1 (CYP90A1, CPD)
Glyma.02G259700.Wm82.a4.v1	9.33212	0.473634	0.452563	0.00213971	0.00960795	(1 of 6) PF04588 - Hypoxia induced protein conserved region (HIG_1_N)
Glyma.02G260100.Wm82.a4.v1	70.4825	0.689268	0.162019	4.89076e-08	6.29182e-07	(1 of 5) PTHR22950//PTHR22950:SF323 - AMINO ACID TRANSPORTER // SUBFAMILY NOT NAMED
Glyma.02G261000.Wm82.a4.v1	170.006	-0.41148	0.0961983	2.34202e-07	2.70668e-06	-
Glyma.02G264600.Wm82.a4.v1	67.4253	-0.97773	0.163173	2.15301e-11	4.17255e-10	(1 of 3) PTHR31642:SF19 - COA-DEPENDENT ACYLTRANSFERASE-RELATED
Glyma.02G266150.Wm82.a4.v1	5.76744	0.465023	0.568302	0.00266942	0.0116225	(1 of 6) PTHR10504:SF73 - PROTEIN C05C9.1
Glyma.02G272400.Wm82.a4.v1	623.62	-0.413826	0.0487561	2.72749e-19	1.00401e-17	(1 of 3) K09842 - abscisic-aldehyde oxidase (AAO3)
Glyma.02G274100.Wm82.a4.v1	37.0384	0.873222	0.234348	5.48087e-07	5.97585e-06	(1 of 3) PTHR11695//PTHR11695:SF492 - ALCOHOL DEHYDROGENASE RELATED // ALCOHOL DEHYDROGENASE-LIKE 1-RELATED
Glyma.02G274500.Wm82.a4.v1	49.3549	0.473477	0.192394	9.16701e-05	0.000621704	(1 of 2) PTHR27000//PTHR27000:SF8 - FAMILY NOT NAMED // LEUCINE-RICH REPEAT PROTEIN KINASE-LIKE PROTEIN
Glyma.02G276100.Wm82.a4.v1	150.56	-0.479963	0.104984	2.79438e-08	3.72587e-07	-
Glyma.02G287400.Wm82.a4.v1	5.31346	0.881948	0.889233	0.00053952	0.00295009	(1 of 1) 3.2.1.18 - Exo-alpha-sialidase / Sialidase
Glyma.02G291200.Wm82.a4.v1	4.85948	1.43902	1.35208	0.000206374	0.00127132	(1 of 249) PTHR14155 - RING FINGER DOMAIN-CONTAINING
Glyma.02G296000.Wm82.a4.v1	67.6323	0.511226	0.16362	8.22863e-06	7.09148e-05	(1 of 13) 2.3.1.75 - Long-chain-alcohol O-fatty-acyltransferase / Wax synthase
Glyma.02G307300.Wm82.a4.v1	2409.03	0.486897	0.0243069	1.68405e-91	5.77444e-89	(1 of 2) K08243 - Polyketide reductase (PKR)
Glyma.02G309200.Wm82.a4.v1	156.333	0.42446	0.0993426	2.03687e-07	2.38248e-06	-
Glyma.02G312000.Wm82.a4.v1	120.619	0.461059	0.115783	4.76424e-07	5.2351e-06	(1 of 2) PTHR10231:SF43 - CMP-SIALIC ACID TRANSPORTER
Glyma.03G002300.Wm82.a4.v1	5.76744	0.465023	0.568302	0.00266942	0.0116225	(1 of 176) PF03106 - WRKY DNA -binding domain (WRKY)
Glyma.03G002700.Wm82.a4.v1	19.2229	-0.725999	0.382959	0.000146439	0.000939449	(1 of 25) PF00069//PF00954//PF01453 - Protein kinase domain (Pkinase) // S-locus glycoprotein domain (S_locus_glycop) // D-mannose binding lectin (B_lectin)
Glyma.03G004300.Wm82.a4.v1	1756.85	0.430902	0.028422	6.90705e-54	1.08585e-51	(1 of 2) PTHR22778//PTHR22778:SF22 - OVARIAN CANCER GENE-2 PROTEIN-RELATED // SUBFAMILY NOT NAMED
Glyma.03G005200.Wm82.a4.v1	107.515	-0.458418	0.125855	1.93932e-06	1.89354e-05	(1 of 10) PTHR11206//PTHR11206:SF102 - MULTIDRUG RESISTANCE PROTEIN // MATE EFFLUX FAMILY PROTEIN
Glyma.03G006600.Wm82.a4.v1	11.0217	-0.47747	0.435801	0.00197274	0.00897014	(1 of 2) PTHR10641//PTHR10641:SF491 - MYB-LIKE DNA-BINDING PROTEIN MYB // MYB TRANSCRIPTION FACTOR
Glyma.03G009500.Wm82.a4.v1	7.97019	1.6634	0.761374	2.25503e-05	0.000176523	(1 of 2) PTHR11514//PTHR11514:SF38 - MYC // TRANSCRIPTION FACTOR MYC1
Glyma.03G014000.Wm82.a4.v1	4.76277	0.553974	0.716771	0.00178734	0.00823719	(1 of 4) PTHR16254:SF13 - K(+) EFFLUX ANTIPORTER 1, CHLOROPLASTIC-RELATED
Glyma.03G021700.Wm82.a4.v1	54.4749	0.517381	0.186043	2.48371e-05	0.000192213	(1 of 4) K08850 - aurora kinase, other [EC:2.7.11.1] (AURKX)
Glyma.03G023700.Wm82.a4.v1	35.7436	0.533253	0.239289	0.000117903	0.00077511	(1 of 11) PF00069//PF00560//PF13855 - Protein kinase domain (Pkinase) // Leucine Rich Repeat (LRR_1) // Leucine rich repeat (LRR_8)
Glyma.03G024566.Wm82.a4.v1	143.399	0.592385	0.107078	8.66849e-11	1.57155e-09	(1 of 48) 3.2.1.14 - Chitinase / Poly-beta-glucosaminidase
Glyma.03G025200.Wm82.a4.v1	1176.66	0.402615	0.0347456	7.31921e-33	5.56247e-31	(1 of 48) 3.2.1.14 - Chitinase / Poly-beta-glucosaminidase
Glyma.03G028000.Wm82.a4.v1	57.7415	1.33457	0.171943	2.17766e-16	6.58546e-15	(1 of 3) 3.5.3.1 - Arginase / Canavanase
Glyma.03G029400.Wm82.a4.v1	5333.49	0.405377	0.016241	2.52135e-139	1.63876e-136	(1 of 7) PTHR31707:SF11 - PECTINESTERASE/PECTINESTERASE INHIBITOR 17-RELATED
Glyma.03G031200.Wm82.a4.v1	23.0482	-0.874537	0.342097	2.12221e-05	0.000167057	(1 of 20) PTHR24298:SF86 - CYTOCHROME P450 71B21-RELATED
Glyma.03G032700.Wm82.a4.v1	1.81591	-0.763295	1.3065	0.000859656	0.00438098	(1 of 5) PTHR11926:SF223 - UDP-GLYCOSYLTRANSFERASE 72E1-RELATED
Glyma.03G036400.Wm82.a4.v1	3.85482	3.77417	1.66386	5.77956e-06	5.13324e-05	-
Glyma.03G038100.Wm82.a4.v1	20.5848	-0.977504	0.36488	1.45908e-05	0.000118764	(1 of 154) K00430 - peroxidase (E1.11.1.7)
Glyma.03G038200.Wm82.a4.v1	18.2183	-0.822742	0.402339	8.39267e-05	0.000574466	(1 of 154) K00430 - peroxidase (E1.11.1.7)
Glyma.03G038500.Wm82.a4.v1	6.09513	-0.809874	0.837256	0.000659213	0.00350596	(1 of 154) K00430 - peroxidase (E1.11.1.7)
Glyma.03G039300.Wm82.a4.v1	135.654	-0.668304	0.113301	9.13912e-12	1.83655e-10	(1 of 36) PTHR23155//PTHR23155:SF562 - LEUCINE-RICH REPEAT-CONTAINING PROTEIN // SUBFAMILY NOT NAMED
Glyma.03G040500.Wm82.a4.v1	92.6386	-0.527794	0.140198	6.57997e-07	7.07676e-06	-
Glyma.03G040900.Wm82.a4.v1	13.4851	-0.414725	0.364429	0.00275158	0.0119263	(1 of 12) PTHR31087:SF11 - PROTEIN LURP-ONE-RELATED 1-RELATED
Glyma.03G042500.Wm82.a4.v1	1.65206	0.830644	1.37818	0.000712984	0.00373536	(1 of 3) K14685 - solute carrier family 40 (iron-regulated transporter), member 1 (SLC40A1, FPN1)
Glyma.03G043020.Wm82.a4.v1	2.75344	2.54441	1.9386	4.46292e-05	0.000325921	(1 of 11) PTHR13832:SF199 - PROTEIN PHOSPHATASE 2C 65-RELATED
Glyma.03G048600.Wm82.a4.v1	146.772	-0.689096	0.108235	5.04479e-13	1.1599e-11	(1 of 49) PTHR11017//PTHR11017:SF163 - LEUCINE-RICH REPEAT-CONTAINING PROTEIN // SUBFAMILY NOT NAMED
Glyma.03G060300.Wm82.a4.v1	116.364	-0.450691	0.120052	1.35319e-06	1.37296e-05	(1 of 2) PTHR21649:SF6 - CHLOROPHYLL A-B BINDING PROTEIN CP29.1, CHLOROPLASTIC-RELATED
Glyma.03G062100.Wm82.a4.v1	4.18251	-0.528098	0.858542	0.00206757	0.00932538	(1 of 13) 3.2.1.3 - Glucan 1,4-alpha-glucosidase / Lysosomal alpha-glucosidase
Glyma.03G063900.Wm82.a4.v1	133.967	2.49661	0.138891	8.64492e-74	2.1269e-71	(1 of 5) PTHR22950//PTHR22950:SF256 - AMINO ACID TRANSPORTER // AUXIN TRANSPORTER PROTEIN 1-RELATED
Glyma.03G065500.Wm82.a4.v1	22.5646	-1.88574	0.34626	2.38943e-10	4.13071e-09	(1 of 1) PTHR10791//PTHR10791:SF29//PTHR31062//PTHR31062:SF34 - RAG1-ACTIVATING PROTEIN 1 // BIDIRECTIONAL SUGAR TRANSPORTER SWEET16-RELATED // FAMILY NOT NAMED // XYLOGLUCAN ENDOTRANSGLUCOSYLASE/HYDROLASE PROTEIN 15-RELATED
Glyma.03G077900.Wm82.a4.v1	1224.52	-0.426878	0.034611	6.70534e-37	6.10873e-35	(1 of 9) PTHR11709:SF103 - LACCASE-16
Glyma.03G094700.Wm82.a4.v1	11.9297	-0.738431	0.51193	0.000386594	0.00220123	(1 of 18) PTHR31194//PTHR31194:SF14 - SHN SHINE , DNA BINDING / TRANSCRIPTION FACTOR // SUBFAMILY NOT NAMED
Glyma.03G113500.Wm82.a4.v1	55.8369	0.411514	0.171795	0.00019811	0.00122599	(1 of 2) K14137 - protein prenyltransferase alpha subunit repeat containing protein 1 (PTAR1)
Glyma.03G113600.Wm82.a4.v1	12.8968	0.497924	0.398423	0.00140058	0.00667662	(1 of 17) KOG2722 - Predicted membrane protein
Glyma.03G117000.Wm82.a4.v1	25.1462	0.629769	0.305497	0.000123472	0.000807454	(1 of 131) PF00892 - EamA-like transporter family (EamA)
Glyma.03G117800.Wm82.a4.v1	9.5631	-0.461657	0.458148	0.00238858	0.0105632	-
Glyma.03G118100.Wm82.a4.v1	10.4335	0.862973	0.551121	0.000221519	0.00135313	(1 of 2) PTHR10071:SF172 - GATA TRANSCRIPTION FACTOR 2
Glyma.03G125000.Wm82.a4.v1	31.9183	0.868876	0.259772	2.02145e-06	1.96886e-05	(1 of 20) PTHR24078:SF177 - PROTEIN DNJ-23-RELATED
Glyma.03G125600.Wm82.a4.v1	82.1436	1.11303	0.140106	5.67478e-17	1.79332e-15	(1 of 6) PTHR11802//PTHR11802:SF94 - SERINE PROTEASE FAMILY S10 SERINE CARBOXYPEPTIDASE // SUBFAMILY NOT NAMED
Glyma.03G130500.Wm82.a4.v1	24.1495	-0.592211	0.31883	0.000241075	0.00145888	-
Glyma.03G136800.Wm82.a4.v1	65.3784	-0.450259	0.165718	5.25973e-05	0.000377527	(1 of 6) K17604 - zinc finger SWIM domain-containing protein 3 (ZSWIM3)
Glyma.03G143700.Wm82.a4.v1	79.9033	1.49701	0.149352	1.78188e-25	9.73597e-24	(1 of 2) K13261 - 3,9-dihydroxypterocarpan 6a-monooxygenase (CYP93A1)
Glyma.03G143900.Wm82.a4.v1	6.7721	0.404748	0.478109	0.00380388	0.015583	-
Glyma.03G144800.Wm82.a4.v1	1834.17	0.465672	0.0278633	7.54569e-65	1.56472e-62	(1 of 9) PTHR11937//PTHR11937:SF255 - ACTIN // SUBFAMILY NOT NAMED
Glyma.03G144900.Wm82.a4.v1	206.279	-0.501428	0.0886062	7.27076e-11	1.33314e-09	(1 of 185) PF00226 - DnaJ domain (DnaJ)
Glyma.03G155300.Wm82.a4.v1	33.2802	0.63027	0.258452	4.22247e-05	0.000310864	(1 of 30) PF05910 - Plant protein of unknown function (DUF868) (DUF868)
Glyma.03G156700.Wm82.a4.v1	2244.24	0.405953	0.0250874	1.01457e-60	1.88006e-58	(1 of 4) PTHR11814//PTHR11814:SF60 - SULFATE TRANSPORTER // SULFATE TRANSPORTER 3.1-RELATED
Glyma.03G157300.Wm82.a4.v1	183.684	-0.423874	0.0926798	5.12396e-08	6.56467e-07	(1 of 3) PTHR10015//PTHR10015:SF160 - HEAT SHOCK TRANSCRIPTION FACTOR // SUBFAMILY NOT NAMED
Glyma.03G158700.Wm82.a4.v1	97.2727	1.35895	0.131742	1.73313e-26	1.00096e-24	(1 of 55) K14484 - auxin-responsive protein IAA (IAA)
Glyma.03G158832.Wm82.a4.v1	80.4188	-0.523817	0.152182	2.38111e-06	2.28461e-05	(1 of 3) PTHR10285//PTHR10285:SF81 - URIDINE KINASE // SUBFAMILY NOT NAMED
Glyma.03G159100.Wm82.a4.v1	38.4754	-0.403061	0.212094	0.000736748	0.00384	(1 of 2) PTHR34552:SF1 - PHOTOSYSTEM II REACTION CENTER W PROTEIN, CHLOROPLASTIC
Glyma.03G160300.Wm82.a4.v1	113.543	-0.413343	0.119633	6.53981e-06	5.74715e-05	(1 of 4) K13407 - fatty acid omega-hydroxylase (CYP94A1)
Glyma.03G161400.Wm82.a4.v1	125.443	-0.663111	0.118546	5.4614e-11	1.01462e-09	(1 of 4) PTHR31529:SF10 - LOB DOMAIN-CONTAINING PROTEIN 16
Glyma.03G161500.Wm82.a4.v1	11.3415	0.402265	0.375814	0.00326395	0.0137117	(1 of 4) PTHR31529:SF2 - LOB DOMAIN-CONTAINING PROTEIN 17-RELATED
Glyma.03G164200.Wm82.a4.v1	46.7949	0.448731	0.194767	0.000175977	0.00110342	(1 of 171) PF02365 - No apical meristem (NAM) protein (NAM)
Glyma.03G166500.Wm82.a4.v1	235.828	0.457578	0.0802891	8.8625e-11	1.60539e-09	(1 of 2) PTHR31284:SF15 - HAD SUPERFAMILY, SUBFAMILY IIIB ACID PHOSPHATASE
Glyma.03G167500.Wm82.a4.v1	521.927	0.402025	0.0525679	3.06053e-16	9.12855e-15	(1 of 78) PF00069//PF08263//PF13855 - Protein kinase domain (Pkinase) // Leucine rich repeat N-terminal domain (LRRNT_2) // Leucine rich repeat (LRR_8)
Glyma.03G167900.Wm82.a4.v1	141.002	0.501591	0.107175	1.36179e-08	1.89524e-07	(1 of 1) PTHR11999//PTHR11999:SF70 - GROUP II PYRIDOXAL-5-PHOSPHATE DECARBOXYLASE // AROMATIC-L-AMINO-ACID DECARBOXYLASE
Glyma.03G168000.Wm82.a4.v1	178.003	0.804638	0.0939221	5.49687e-20	2.12021e-18	(1 of 35) 3.6.3.25 - Sulfate-transporting ATPase
Glyma.03G172900.Wm82.a4.v1	340.246	0.440116	0.0659522	2.27996e-13	5.4733e-12	(1 of 131) PF00892 - EamA-like transporter family (EamA)
Glyma.03G173300.Wm82.a4.v1	21.2243	0.979463	0.336144	7.83136e-06	6.77323e-05	(1 of 12) PTHR26374//PTHR26374:SF198 - FAMILY NOT NAMED // ZINC FINGER PROTEIN ZAT11
Glyma.03G175900.Wm82.a4.v1	61.717	-0.600818	0.181511	2.59516e-06	2.4702e-05	-
Glyma.03G176300.Wm82.a4.v1	231.175	0.954508	0.0816419	2.77972e-33	2.15773e-31	(1 of 6) PTHR11260//PTHR11260:SF222 - GLUTATHIONE S-TRANSFERASE, GST, SUPERFAMILY, GST DOMAIN CONTAINING // SUBFAMILY NOT NAMED
Glyma.03G184000.Wm82.a4.v1	396.886	0.568382	0.0614827	7.37826e-23	3.46603e-21	(1 of 4) PTHR11964:SF15 - S-ADENOSYLMETHIONINE SYNTHASE 3
Glyma.03G184500.Wm82.a4.v1	330.586	0.482831	0.0673128	4.22363e-15	1.16262e-13	(1 of 4) PTHR31062:SF52 - XYLOGLUCAN ENDOTRANSGLUCOSYLASE/HYDROLASE PROTEIN 31-RELATED
Glyma.03G185500.Wm82.a4.v1	296.949	0.454857	0.0709984	1.13981e-12	2.51064e-11	(1 of 6) PTHR18952//PTHR18952:SF100 - CARBONIC ANHYDRASE // ALPHA CARBONIC ANHYDRASE 5
Glyma.03G188300.Wm82.a4.v1	151.245	-0.666893	0.1065	9.59246e-13	2.13124e-11	(1 of 2) PTHR31614:SF13 - POLLEN OLE E 1 ALLERGEN AND EXTENSIN FAMILY PROTEIN
Glyma.03G189600.Wm82.a4.v1	36.4877	0.827032	0.240109	1.37747e-06	1.39434e-05	(1 of 1) PTHR21654//PTHR21654:SF0 - FAMILY NOT NAMED // LD26007P
Glyma.03G190100.Wm82.a4.v1	1.65206	0.830644	1.37818	0.000712984	0.00373536	(1 of 2) PTHR12626//PTHR12626:SF7 - PROGRAMMED CELL DEATH 4 // SUBFAMILY NOT NAMED
Glyma.03G193800.Wm82.a4.v1	351.327	0.483271	0.0651879	7.06277e-16	2.05315e-14	(1 of 2) 3.2.2.2//3.2.2.3 - Inosine nucleosidase / Inosinase // Uridine nucleosidase / Uridine ribohydrolase
Glyma.03G194700.Wm82.a4.v1	198.029	0.820809	0.0886486	1.25619e-22	5.81329e-21	(1 of 6) PTHR11362:SF13 - PROTEIN TERMINAL FLOWER 1
Glyma.03G197500.Wm82.a4.v1	136.984	0.509222	0.109071	1.35111e-08	1.88097e-07	(1 of 7) K02912 - large subunit ribosomal protein L32e (RP-L32e, RPL32)
Glyma.03G202200.Wm82.a4.v1	1.65206	0.830644	1.37818	0.000712984	0.00373536	(1 of 2) PTHR31086//PTHR31086:SF3 - FAMILY NOT NAMED // ALUMINUM-ACTIVATED MALATE TRANSPORTER 8
Glyma.03G215000.Wm82.a4.v1	18.4708	0.475435	0.326374	0.00108213	0.00535862	(1 of 8) PTHR33509:SF5 - LATE EMBRYOGENESIS ABUNDANT 3 (LEA3) FAMILY PROTEIN
Glyma.03G215900.Wm82.a4.v1	200.796	-1.38441	0.0956405	4.93349e-49	6.86386e-47	(1 of 4) PTHR31707//PTHR31707:SF33 - FAMILY NOT NAMED // INVERTASE/PECTIN METHYLESTERASE INHIBITOR FAMILY PROTEIN
Glyma.03G218000.Wm82.a4.v1	12.5395	1.13204	0.492428	3.08644e-05	0.000233789	(1 of 23) PF12023 - Domain of unknown function (DUF3511) (DUF3511)
Glyma.03G219400.Wm82.a4.v1	208.839	-0.482967	0.0877277	2.08251e-10	3.6188e-09	(1 of 4) PTHR33921//PTHR33921:SF2 - FAMILY NOT NAMED // CALVIN CYCLE PROTEIN CP12-1, CHLOROPLASTIC-RELATED
Glyma.03G219600.Wm82.a4.v1	37.0384	0.873222	0.234348	5.48087e-07	5.97585e-06	(1 of 3) PTHR34372:SF2 - CYTOCHROME C OXIDASE SUBUNIT 5C-2-RELATED
Glyma.03G220000.Wm82.a4.v1	40.2617	-1.10952	0.218106	4.01513e-09	5.94515e-08	-
Glyma.03G222700.Wm82.a4.v1	146.286	0.435808	0.10334	2.27832e-07	2.64007e-06	(1 of 3) 1.1.1.145 - 3-beta-hydroxy-Delta(5)-steroid dehydrogenase / Progesterone reductase
Glyma.03G223251.Wm82.a4.v1	28.0635	0.426917	0.250584	0.000913004	0.00462524	(1 of 1) K17573 - meiosis arrest female protein 1 (LKAP, MARF1)
Glyma.03G224700.Wm82.a4.v1	713.282	-0.487835	0.0459009	1.23527e-28	7.91063e-27	(1 of 176) PF03106 - WRKY DNA -binding domain (WRKY)
Glyma.03G225000.Wm82.a4.v1	1.65206	0.830644	1.37818	0.000712984	0.00373536	(1 of 6) K12126 - phytochrome-interacting factor 3 (PIF3)
Glyma.03G227333.Wm82.a4.v1	99.8351	-0.581615	0.135361	4.96587e-08	6.37901e-07	(1 of 1) PF00360//PF00989 - Phytochrome region (PHY) // PAS fold (PAS)
Glyma.03G232000.Wm82.a4.v1	146.48	0.480565	0.104492	2.43789e-08	3.27461e-07	(1 of 6) K09584 - protein disulfide-isomerase A6 (PDIA6, TXNDC7)
Glyma.03G233200.Wm82.a4.v1	9.33212	0.473634	0.452563	0.00213971	0.00960795	-
Glyma.03G234400.Wm82.a4.v1	9.42883	0.982841	0.608365	0.000156443	0.000996437	(1 of 8) PTHR10992//PTHR10992:SF907 - ALPHA/BETA HYDROLASE FOLD-CONTAINING PROTEIN // ALPHA/BETA-HYDROLASES SUPERFAMILY PROTEIN
Glyma.03G239000.Wm82.a4.v1	555.742	0.603733	0.0516337	3.91133e-34	3.14256e-32	(1 of 2) 2.7.1.36 - Mevalonate kinase
Glyma.03G240200.Wm82.a4.v1	1.81591	-0.763295	1.3065	0.000859656	0.00438098	(1 of 2) PTHR14614//PTHR14614:SF31 - HEPATOCELLULAR CARCINOMA-ASSOCIATED ANTIGEN // SUBFAMILY NOT NAMED
Glyma.03G244600.Wm82.a4.v1	8.97485	1.40198	0.663123	3.24607e-05	0.000244182	(1 of 10) 2.3.1.196 - Benzyl alcohol O-benzoyltransferase
Glyma.03G246000.Wm82.a4.v1	17.9497	1.79373	0.364629	4.18442e-09	6.18319e-08	(1 of 4) PTHR21654//PTHR21654:SF22 - FAMILY NOT NAMED // TRIHELIX TRANSCRIPTION FACTOR GTL2
Glyma.03G248900.Wm82.a4.v1	41.2209	0.437924	0.206826	0.000316193	0.00185095	-
Glyma.03G256900.Wm82.a4.v1	35.483	0.848554	0.243143	1.20952e-06	1.23874e-05	(1 of 3) PTHR21493//PTHR21493:SF124 - CGI-141-RELATED/LIPASE CONTAINING PROTEIN // SUBFAMILY NOT NAMED
Glyma.03G261800.Wm82.a4.v1	5746.08	-0.451509	0.0159131	3.63337e-179	3.1024e-176	(1 of 4) K12133 - MYB-related transcription factor LHY (LHY)
Glyma.03G262300.Wm82.a4.v1	259.727	-0.490215	0.0780473	1.78818e-12	3.86067e-11	(1 of 5) K08908 - light-harvesting complex I chlorophyll a/b binding protein 2 (LHCA2)
Glyma.03G264200.Wm82.a4.v1	1.65206	0.830644	1.37818	0.000712984	0.00373536	-
Glyma.04G003200.Wm82.a4.v1	1804.74	0.463831	0.0280892	2.15992e-63	4.23685e-61	(1 of 3) PTHR19139//PTHR19139:SF152 - AQUAPORIN TRANSPORTER // AQUAPORIN PIP2-7
Glyma.04G004300.Wm82.a4.v1	115.953	0.42644	0.116831	2.67436e-06	2.54225e-05	(1 of 2) PTHR11071//PTHR11071:SF248 - PEPTIDYL-PROLYL CIS-TRANS ISOMERASE // SUBFAMILY NOT NAMED
Glyma.04G007300.Wm82.a4.v1	11.3415	0.402265	0.375814	0.00326395	0.0137117	(1 of 4) 2.4.2.14 - Amidophosphoribosyltransferase / Phosphoribosyldiphosphate 5-amidotransferase
Glyma.04G010600.Wm82.a4.v1	38.6393	-0.772304	0.243885	3.41403e-06	3.17537e-05	(1 of 6) PTHR23324//PTHR23324:SF55 - SEC14 RELATED PROTEIN // PHOSPHATIDYLINOSITOL/PHOSPHATIDYLCHOLINE TRANSFER PROTEIN SFH10-RELATED
Glyma.04G010900.Wm82.a4.v1	3.75811	0.62258	0.955431	0.00145812	0.00690255	(1 of 10) 2.1.1.158 - 7-methylxanthosine synthase / XRS1
Glyma.04G020200.Wm82.a4.v1	126.838	2.65019	0.14787	3.92246e-73	9.48953e-71	(1 of 2) 4.1.1.17 - Ornithine decarboxylase / L-ornithine carboxy-lyase
Glyma.04G021600.Wm82.a4.v1	219.039	0.516884	0.0842231	3.54682e-12	7.42563e-11	(1 of 5) PTHR31867//PTHR31867:SF4 - FAMILY NOT NAMED // EXPANSIN-A11
Glyma.04G022500.Wm82.a4.v1	771.354	-0.641262	0.0446285	2.22925e-49	3.14165e-47	(1 of 6) PTHR10795//PTHR10795:SF328 - PROPROTEIN CONVERTASE SUBTILISIN/KEXIN // SUBFAMILY NOT NAMED
Glyma.04G029267.Wm82.a4.v1	11.3415	0.402265	0.375814	0.00326395	0.0137117	(1 of 5) PTHR12526//PTHR12526:SF376 - GLYCOSYLTRANSFERASE // SUBFAMILY NOT NAMED
Glyma.04G033500.Wm82.a4.v1	41.9809	-1.29947	0.213072	2.11965e-11	4.11339e-10	(1 of 2) PTHR23172//PTHR23172:SF36 - AUXILIN/CYCLIN G-ASSOCIATED KINASE-RELATED // CHAPERONE DNAJ-DOMAIN-CONTAINING PROTEIN-RELATED
Glyma.04G038000.Wm82.a4.v1	77.0611	0.669545	0.153749	3.12531e-08	4.14301e-07	(1 of 4) PTHR13832//PTHR13832:SF25 - PROTEIN PHOSPHATASE 2C // PROTEIN PHOSPHATASE 2C 12-RELATED
Glyma.04G038300.Wm82.a4.v1	16.9155	0.402236	0.31217	0.00241937	0.0106744	(1 of 5) PTHR10891//PTHR10891:SF597 - EF-HAND CALCIUM-BINDING DOMAIN CONTAINING PROTEIN // SUBFAMILY NOT NAMED
Glyma.04G043400.Wm82.a4.v1	71.7477	0.545989	0.159615	2.23635e-06	2.15791e-05	(1 of 10) PTHR10177//PTHR10177:SF100 - CYCLINE // CYCLIN-A3-2-RELATED
Glyma.04G045300.Wm82.a4.v1	16.0155	-1.6917	0.421821	2.13275e-07	2.48328e-06	(1 of 8) PTHR16223//PTHR16223:SF9 - FAMILY NOT NAMED // TRANSCRIPTION FACTOR BHLH139-RELATED
Glyma.04G049200.Wm82.a4.v1	3.85482	3.77417	1.66386	5.77956e-06	5.13324e-05	(1 of 2) PTHR11825//PTHR11825:SF54 - SUBGROUP IIII AMINOTRANSFERASE // BRANCHED-CHAIN-AMINO-ACID AMINOTRANSFERASE 1, MITOCHONDRIAL
Glyma.04G053000.Wm82.a4.v1	30.9888	-0.578062	0.274059	0.000131508	0.000853975	-
Glyma.04G055300.Wm82.a4.v1	144.935	-1.1428	0.108724	3.10972e-27	1.86527e-25	(1 of 5) PTHR34455//PTHR34455:SF1 - FAMILY NOT NAMED // EXPRESSED PROTEIN
Glyma.04G060200.Wm82.a4.v1	62.4747	1.07681	0.162338	6.40611e-13	1.4522e-11	(1 of 4) PTHR12373 - ENHANCER OF RUDIMENTARY ERH
Glyma.04G060800.Wm82.a4.v1	39.405	0.659697	0.233692	1.18066e-05	9.81375e-05	(1 of 4) PTHR32370:SF7 - BTB/POZ DOMAIN-CONTAINING PROTEIN NPY1
Glyma.04G064800.Wm82.a4.v1	51.9445	0.919478	0.185468	3.82464e-09	5.68435e-08	(1 of 2) PF00036//PF13833 - EF hand (EF-hand_1) // EF-hand domain pair (EF-hand_8)
Glyma.04G065600.Wm82.a4.v1	4.18251	-0.528098	0.858542	0.00206757	0.00932538	(1 of 4) PTHR31731//PTHR31731:SF19 - FAMILY NOT NAMED // BIFUNCTIONAL INHIBITOR/LIPID-TRANSFER PROTEIN/SEED STORAGE 2S ALBUMIN SUPERFAMILY PROTEIN
Glyma.04G074100.Wm82.a4.v1	24.5068	-0.864736	0.328112	1.71836e-05	0.000137884	(1 of 30) PF06749 - Protein of unknown function (DUF1218) (DUF1218)
Glyma.04G076500.Wm82.a4.v1	233.982	0.41206	0.0798885	3.13259e-09	4.70396e-08	(1 of 11) 2.4.1.168//2.4.2.39 - Xyloglucan 4-glucosyltransferase // Xyloglucan 6-xylosyltransferase / Xyloglucan 6-alpha-D-xylosyltransferase
Glyma.04G079200.Wm82.a4.v1	18.0168	0.606109	0.364976	0.000369495	0.00211752	(1 of 3) PF01152 - Bacterial-like globin (Bac_globin)
Glyma.04G084702.Wm82.a4.v1	58.3162	-0.937002	0.179036	1.07464e-09	1.71986e-08	-
Glyma.04G084800.Wm82.a4.v1	62.2517	0.633433	0.17558	7.64154e-07	8.12615e-06	-
Glyma.04G086300.Wm82.a4.v1	128.753	0.473657	0.112065	1.45677e-07	1.74664e-06	(1 of 2) PTHR23406//PTHR23406:SF31 - MALIC ENZYME-RELATED // NADP-DEPENDENT MALIC ENZYME 2-RELATED
Glyma.04G086600.Wm82.a4.v1	25.6298	1.4581	0.275048	1.22837e-09	1.94753e-08	(1 of 7) PTHR22950//PTHR22950:SF208 - AMINO ACID TRANSPORTER // SUBFAMILY NOT NAMED
Glyma.04G100600.Wm82.a4.v1	311.17	0.567929	0.0699413	1.44653e-18	5.08e-17	(1 of 16) KOG0149 - Predicted RNA-binding protein SEB4 (RRM superfamily)
Glyma.04G103300.Wm82.a4.v1	97.662	-0.477088	0.133847	2.18543e-06	2.11299e-05	(1 of 74) PF05678 - VQ motif (VQ)
Glyma.04G105500.Wm82.a4.v1	219.259	1.69584	0.0923321	1.18087e-77	3.17427e-75	(1 of 32) 1.13.11.58 - Linoleate 9S-lipoxygenase / Linoleate 9-lipoxygenase
Glyma.04G105900.Wm82.a4.v1	5.86415	1.28459	0.985981	0.000169646	0.00106881	(1 of 32) 1.13.11.58 - Linoleate 9S-lipoxygenase / Linoleate 9-lipoxygenase
Glyma.04G112800.Wm82.a4.v1	56.4331	-0.537113	0.188622	1.76377e-05	0.000141137	(1 of 2) K08905 - photosystem I subunit V (psaG)
Glyma.04G120400.Wm82.a4.v1	20.4881	-1.2115	0.34644	1.57009e-06	1.56316e-05	(1 of 2) PTHR31807//PTHR31807:SF10 - FAMILY NOT NAMED // QWRF MOTIF-CONTAINING PROTEIN 7
Glyma.04G121700.Wm82.a4.v1	10.3743	-1.31634	0.639646	3.99534e-05	0.000295642	(1 of 12) 1.10.3.1 - Catechol oxidase / Tyrosinase
Glyma.04G127200.Wm82.a4.v1	4.18251	-0.528098	0.858542	0.00206757	0.00932538	-
Glyma.04G127900.Wm82.a4.v1	180.737	-0.517658	0.0955497	2.52016e-10	4.33777e-09	(1 of 131) PF00892 - EamA-like transporter family (EamA)
Glyma.04G133400.Wm82.a4.v1	316.316	-0.411186	0.0692622	3.75159e-11	7.08766e-10	(1 of 4) PTHR33334//PTHR33334:SF2 - FAMILY NOT NAMED // GENOMIC DNA, CHROMOSOME 3, P1 CLONE: MQC3
Glyma.04G136200.Wm82.a4.v1	19.1182	0.832947	0.371055	5.01291e-05	0.000361479	(1 of 7) PTHR10891//PTHR10891:SF590 - EF-HAND CALCIUM-BINDING DOMAIN CONTAINING PROTEIN // SUBFAMILY NOT NAMED
Glyma.04G137600.Wm82.a4.v1	17.5629	0.765176	0.390202	0.000114538	0.000755843	(1 of 4) PTHR26402//PTHR26402:SF574 - RESPONSE REGULATOR OF TWO-COMPONENT SYSTEM // SUBFAMILY NOT NAMED
Glyma.04G141400.Wm82.a4.v1	758.164	-0.412754	0.0441088	1.07871e-22	4.9973e-21	-
Glyma.04G142550.Wm82.a4.v1	2.75344	2.54441	1.9386	4.46292e-05	0.000325921	(1 of 3) PTHR11945//PTHR11945:SF237 - MADS BOX PROTEIN // SUBFAMILY NOT NAMED
Glyma.04G142700.Wm82.a4.v1	569.435	-0.507306	0.0516706	4.39906e-25	2.34188e-23	(1 of 2) PTHR13301//PTHR13301:SF63 - X-BOX TRANSCRIPTION FACTOR-RELATED // CELLULOSE SYNTHASE A CATALYTIC SUBUNIT 4 [UDP-FORMING]
Glyma.04G155150.Wm82.a4.v1	8.7143	3.47984	0.98145	1.14214e-06	1.17609e-05	(1 of 1) 1.4.3.2 - L-amino-acid oxidase / Ophio-amino-acid oxidase
Glyma.04G160000.Wm82.a4.v1	98.0864	-0.693753	0.136687	9.48093e-10	1.52349e-08	(1 of 23) PF04833 - COBRA-like protein (COBRA)
Glyma.04G160100.Wm82.a4.v1	601.279	0.54188	0.0494391	2.15173e-30	1.50404e-28	(1 of 7) PTHR31673:SF3 - COBRA-LIKE EXTRACELLULAR GLYCOSYL-PHOSPHATIDYL INOSITOL-ANCHORED FAMILY PROTEIN-RELATED
Glyma.04G167200.Wm82.a4.v1	52.5919	1.01395	0.180229	1.97535e-10	3.44496e-09	(1 of 4) PTHR31744:SF7 - NAC DOMAIN-CONTAINING PROTEIN 100-RELATED
Glyma.04G167900.Wm82.a4.v1	148.424	-0.64181	0.107691	6.30218e-12	1.29209e-10	(1 of 2) K08910 - light-harvesting complex I chlorophyll a/b binding protein 4 (LHCA4)
Glyma.04G168200.Wm82.a4.v1	143.006	-0.411019	0.105523	1.21236e-06	1.24135e-05	-
Glyma.04G168300.Wm82.a4.v1	1215.78	-0.501066	0.034979	7.64999e-49	1.05757e-46	(1 of 15) PTHR31089:SF4 - CYCLIC DOF FACTOR 2-RELATED
Glyma.04G168400.Wm82.a4.v1	13.4851	-0.414725	0.364429	0.00275158	0.0119263	-
Glyma.04G171800.Wm82.a4.v1	58.7166	0.985746	0.169825	6.53324e-11	1.20654e-09	(1 of 3) PTHR24064//PTHR24064:SF242 - FAMILY NOT NAMED // ORGANIC CATION/CARNITINE TRANSPORTER 3
Glyma.04G172500.Wm82.a4.v1	171.462	0.622046	0.0968499	3.44379e-13	8.0584e-12	(1 of 6) PTHR12565//PTHR12565:SF148 - STEROL REGULATORY ELEMENT-BINDING PROTEIN // PROTEIN BANQUO 3
Glyma.04G172800.Wm82.a4.v1	8.42417	1.14433	0.685347	0.000106537	0.000708518	(1 of 4) PTHR10091:SF3 - ALDOSE 1-EPIMERASE
Glyma.04G177900.Wm82.a4.v1	69.3811	0.641782	0.164232	2.24564e-07	2.60429e-06	(1 of 8) PTHR26402:SF526 - TWO-COMPONENT RESPONSE REGULATOR ARR15-RELATED
Glyma.04G188700.Wm82.a4.v1	53.6125	-0.45238	0.185462	0.000117025	0.000770384	(1 of 6) K02358 - elongation factor Tu (tuf, TUFM)
Glyma.04G190700.Wm82.a4.v1	1063.54	0.679966	0.0371141	1.6667e-77	4.45275e-75	(1 of 3) PTHR12411//PTHR12411:SF346 - CYSTEINE PROTEASE FAMILY C1-RELATED // KDEL-TAILED CYSTEINE ENDOPEPTIDASE CEP1-RELATED
Glyma.04G193900.Wm82.a4.v1	7.4195	1.37042	0.798568	7.22886e-05	0.000502306	(1 of 6) PTHR33595//PTHR33595:SF3 - FAMILY NOT NAMED // EMB|CAB62340.1-RELATED
Glyma.04G198600.Wm82.a4.v1	30.6531	1.22719	0.243206	5.59988e-09	8.15579e-08	(1 of 10) PTHR10791:SF22 - BIDIRECTIONAL SUGAR TRANSPORTER SWEET10
Glyma.04G200700.Wm82.a4.v1	487.537	0.460983	0.0548053	2.96336e-19	1.08716e-17	(1 of 4) K14563 - rRNA 2'-O-methyltransferase fibrillarin (NOP1, FBL)
Glyma.04G200900.Wm82.a4.v1	347.569	0.463227	0.0654145	1.00493e-14	2.68642e-13	(1 of 7) K01191 - alpha-mannosidase (E3.2.1.24)
Glyma.04G202300.Wm82.a4.v1	12.4428	0.698794	0.467732	0.000392506	0.00222906	(1 of 5) PTHR17130//PTHR17130:SF25 - MITOCHONDRIAL OUTER MEMBRANE PROTEIN 25 // SUBFAMILY NOT NAMED
Glyma.04G206700.Wm82.a4.v1	1145.3	-0.583055	0.0363008	1.43275e-60	2.63257e-58	(1 of 2) PTHR13683//PTHR13683:SF324 - ASPARTYL PROTEASES // SUBFAMILY NOT NAMED
Glyma.04G207600.Wm82.a4.v1	11.8921	0.537739	0.430585	0.00115002	0.00565109	(1 of 4) PTHR13780:SF48 - CBS DOMAIN-CONTAINING PROTEIN CBSCBSPB1-RELATED
Glyma.04G208450.Wm82.a4.v1	295.555	1.15086	0.0730664	3.33691e-57	5.67627e-55	(1 of 1) PTHR23421//PTHR23421:SF67//PTHR23421:SF73 - BETA-GALACTOSIDASE RELATED // BETA-GALACTOSIDASE 10 // BETA-GALACTOSIDASE 6
Glyma.04G209200.Wm82.a4.v1	81.7272	0.710189	0.147627	3.70091e-09	5.51741e-08	(1 of 6) PTHR22950//PTHR22950:SF310 - AMINO ACID TRANSPORTER // SUBFAMILY NOT NAMED
Glyma.04G214400.Wm82.a4.v1	215.938	-0.522407	0.0866752	6.74226e-12	1.37778e-10	(1 of 6) PTHR11183:SF56 - UDP-GLUCURONATE:XYLAN ALPHA-GLUCURONOSYLTRANSFERASE 3-RELATED
Glyma.04G223900.Wm82.a4.v1	176.523	0.423994	0.0930654	5.56371e-08	7.09259e-07	-
Glyma.04G230500.Wm82.a4.v1	23.9561	-1.00348	0.323053	4.61374e-06	4.18223e-05	(1 of 24) PF00560//PF07714//PF08263//PF13855 - Leucine Rich Repeat (LRR_1) // Protein tyrosine kinase (Pkinase_Tyr) // Leucine rich repeat N-terminal domain (LRRNT_2) // Leucine rich repeat (LRR_8)
Glyma.04G231351.Wm82.a4.v1	142.232	-0.604367	0.110285	1.12224e-10	2.01278e-09	-
Glyma.04G233900.Wm82.a4.v1	90.4359	-0.63417	0.143949	2.57596e-08	3.44942e-07	(1 of 2) PTHR13832:SF218 - PROTEIN PHOSPHATASE 2C 57
Glyma.04G235400.Wm82.a4.v1	115.069	-0.550477	0.12407	3.05676e-08	4.05831e-07	(1 of 3) PTHR32295:SF33 - PROTEIN IQ-DOMAIN 21
Glyma.04G237000.Wm82.a4.v1	83.7069	0.455579	0.14161	9.63986e-06	8.18937e-05	(1 of 2) 2.7.4.2 - Phosphomevalonate kinase
Glyma.04G238100.Wm82.a4.v1	20.0262	0.548654	0.332966	0.00048376	0.00268053	(1 of 5) PTHR10791:SF28 - BIDIRECTIONAL SUGAR TRANSPORTER SWEET3
Glyma.04G240000.Wm82.a4.v1	51.4098	-0.650925	0.204329	3.52126e-06	3.26673e-05	(1 of 131) PF00892 - EamA-like transporter family (EamA)
Glyma.04G241000.Wm82.a4.v1	52.6079	-0.470504	0.189842	8.9329e-05	0.000608004	(1 of 2) PTHR31407//PTHR31407:SF18 - FAMILY NOT NAMED // PSBP DOMAIN-CONTAINING PROTEIN 4, CHLOROPLASTIC
Glyma.04G242200.Wm82.a4.v1	163.465	-0.657282	0.101955	2.88199e-13	6.80966e-12	(1 of 3) PTHR10641//PTHR10641:SF496 - MYB-LIKE DNA-BINDING PROTEIN MYB // SUBFAMILY NOT NAMED
Glyma.04G243000.Wm82.a4.v1	161.794	1.04709	0.0983557	5.67802e-28	3.51722e-26	(1 of 3) K00166 - 2-oxoisovalerate dehydrogenase E1 component alpha subunit (BCKDHA, bkdA1)
Glyma.04G249400.Wm82.a4.v1	253.245	-0.505654	0.0792964	8.38267e-13	1.87778e-11	(1 of 4) 1.14.13.122 - Chlorophyllide-a oxygenase / Cholorophyll-b synthase
Glyma.04G249900.Wm82.a4.v1	87.8087	-0.501002	0.143511	2.3494e-06	2.25799e-05	(1 of 13) PF05340 - Protein of unknown function (DUF740) (DUF740)
Glyma.04G255400.Wm82.a4.v1	16.7516	1.39301	0.368816	6.22636e-07	6.72301e-06	(1 of 3) PTHR13301//PTHR13301:SF62 - X-BOX TRANSCRIPTION FACTOR-RELATED // SUBFAMILY NOT NAMED
Glyma.05G009500.Wm82.a4.v1	35.8403	0.654195	0.247845	2.14212e-05	0.000168411	-
Glyma.05G010800.Wm82.a4.v1	45.8869	0.538348	0.207467	3.90678e-05	0.000289679	(1 of 3) PTHR22595//PTHR22595:SF47 - CHITINASE-RELATED // SUBFAMILY NOT NAMED
Glyma.05G013000.Wm82.a4.v1	39.9341	-0.414571	0.210588	0.000563746	0.00306453	(1 of 13) PTHR24078//PTHR24078:SF261 - DNAJ HOMOLOG SUBFAMILY C MEMBER // DNAJ (HSP40) HOMOLOG, SUBFAMILY A, MEMBER 3A
Glyma.05G016000.Wm82.a4.v1	33.9061	-0.593852	0.261524	7.84115e-05	0.000540539	(1 of 30) PF00581 - Rhodanese-like domain (Rhodanese)
Glyma.05G018700.Wm82.a4.v1	24.6035	-0.660226	0.324078	0.000120196	0.000788518	(1 of 5) PTHR33538:SF2 - PROTEIN GAMETE EXPRESSED 1
Glyma.05G022600.Wm82.a4.v1	19.3196	-0.484064	0.331817	0.00102366	0.00511031	(1 of 8) 1.1.1.22 - UDP-glucose 6-dehydrogenase
Glyma.05G029200.Wm82.a4.v1	281.132	1.21842	0.0755021	6.82163e-60	1.22753e-57	(1 of 3) 1.2.1.88//1.5.1.12 - L-glutamate gamma-semialdehyde dehydrogenase / Pyrroline-5-carboxylate dehydrogenase // Transferred entry: 1.2.1.88
Glyma.05G029900.Wm82.a4.v1	45.5752	-0.637227	0.22024	9.89854e-06	8.38785e-05	(1 of 2) PTHR11654//PTHR11654:SF184 - OLIGOPEPTIDE TRANSPORTER-RELATED // PROTEIN NRT1/ PTR FAMILY 4.7
Glyma.05G033600.Wm82.a4.v1	10.4335	0.862973	0.551121	0.000221519	0.00135313	-
Glyma.05G035366.Wm82.a4.v1	8.36502	-2.07961	0.880687	1.32296e-05	0.000108782	(1 of 131) PF00892 - EamA-like transporter family (EamA)
Glyma.05G038300.Wm82.a4.v1	119.316	0.827974	0.116522	6.36228e-15	1.72514e-13	(1 of 4) PTHR11453//PTHR11453:SF51 - ANION EXCHANGE PROTEIN // SUBFAMILY NOT NAMED
Glyma.05G038400.Wm82.a4.v1	39.6655	0.402787	0.204027	0.000624741	0.00335003	(1 of 2) PTHR14209//PTHR14209:SF2 - ISOAMYL ACETATE-HYDROLYZING ESTERASE 1 // SUBFAMILY NOT NAMED
Glyma.05G041202.Wm82.a4.v1	59.7077	-0.641739	0.185895	1.35962e-06	1.37787e-05	(1 of 2) PTHR11972//PTHR11972:SF83 - NADPH OXIDASE // FERRIC REDUCTION OXIDASE 8, MITOCHONDRIAL
Glyma.05G042600.Wm82.a4.v1	252.337	-0.496096	0.0793419	2.03175e-12	4.35202e-11	(1 of 6) 1.14.13.120 - Costunolide synthase
Glyma.05G043900.Wm82.a4.v1	86.3637	0.510313	0.141941	1.46345e-06	1.47138e-05	(1 of 4) PTHR24413//PTHR24413:SF75 - FAMILY NOT NAMED // BTB/POZ AND TAZ DOMAIN-CONTAINING PROTEIN 2
Glyma.05G045800.Wm82.a4.v1	2.20275	1.6573	1.81935	0.000157566	0.00100081	(1 of 6) PTHR33595//PTHR33595:SF3 - FAMILY NOT NAMED // EMB|CAB62340.1-RELATED
Glyma.05G047100.Wm82.a4.v1	5.18717	-0.412187	0.589739	0.00367703	0.0151403	(1 of 6) PTHR10891//PTHR10891:SF621 - EF-HAND CALCIUM-BINDING DOMAIN CONTAINING PROTEIN // SUBFAMILY NOT NAMED
Glyma.05G048500.Wm82.a4.v1	15.0028	0.73565	0.426142	0.000214084	0.0013138	-
Glyma.05G051400.Wm82.a4.v1	3.75811	0.62258	0.955431	0.00145812	0.00690255	(1 of 5) PTHR10795//PTHR10795:SF369 - PROPROTEIN CONVERTASE SUBTILISIN/KEXIN // SUBFAMILY NOT NAMED
Glyma.05G051700.Wm82.a4.v1	618.403	-0.429651	0.0490716	2.15308e-20	8.56258e-19	(1 of 4) PTHR10641//PTHR10641:SF674 - MYB-LIKE DNA-BINDING PROTEIN MYB // MYB DOMAIN PROTEIN 42
Glyma.05G052200.Wm82.a4.v1	8.32746	0.528835	0.508918	0.00162073	0.0075762	(1 of 3) PTHR15913 - ACID CLUSTER PROTEIN 33
Glyma.05G056300.Wm82.a4.v1	1664.92	0.85879	0.0298821	1.40199e-183	1.29899e-180	(1 of 4) PTHR31953:SF17 - ACID BETA-FRUCTOFURANOSIDASE 3, VACUOLAR-RELATED
Glyma.05G057400.Wm82.a4.v1	1229.28	-0.583196	0.0350156	8.39494e-65	1.73258e-62	(1 of 34) PF14547 - Hydrophobic seed protein (Hydrophob_seed)
Glyma.05G057700.Wm82.a4.v1	296.398	0.44994	0.0710175	1.91216e-12	4.11204e-11	(1 of 8) PTHR31731//PTHR31731:SF7 - FAMILY NOT NAMED // BIFUNCTIONAL INHIBITOR/LIPID-TRANSFER PROTEIN/SEED STORAGE 2S ALBUMIN SUPERFAMILY PROTEIN
Glyma.05G058900.Wm82.a4.v1	8.32746	0.528835	0.508918	0.00162073	0.0075762	(1 of 3) PTHR13683//PTHR13683:SF276 - ASPARTYL PROTEASES // SUBFAMILY NOT NAMED
Glyma.05G060400.Wm82.a4.v1	30.3414	-0.835959	0.284133	7.07858e-06	6.17862e-05	(1 of 20) PF04784//PF14389 - Protein of unknown function, DUF547 (DUF547) // Leucine-zipper of ternary complex factor MIP1 (Lzipper-MIP1)
Glyma.05G060900.Wm82.a4.v1	38.4299	1.24041	0.212532	1.00418e-10	1.80923e-09	(1 of 331) PF01535//PF13041 - PPR repeat (PPR) // PPR repeat family (PPR_2)
Glyma.05G076800.Wm82.a4.v1	1651.91	-0.40913	0.0296932	4.87335e-45	5.92793e-43	(1 of 2) PTHR10302:SF8 - PROTEIN OSB2, CHLOROPLASTIC-RELATED
Glyma.05G084000.Wm82.a4.v1	176.529	1.41435	0.0981513	1.09224e-48	1.50043e-46	-
Glyma.05G084800.Wm82.a4.v1	8.55844	-0.590475	0.5591	0.00120683	0.00588226	(1 of 59) PTHR23273//PTHR23273:SF8 - REPLICATION FACTOR A 1, RFA1 // SUBFAMILY NOT NAMED
Glyma.05G088550.Wm82.a4.v1	26.6049	0.515439	0.279158	0.000356523	0.00205527	(1 of 1) PTHR35095:SF1 - F15K9.6
Glyma.05G090800.Wm82.a4.v1	1.81591	-0.763295	1.3065	0.000859656	0.00438098	-
Glyma.05G094300.Wm82.a4.v1	138.249	0.446273	0.106916	2.44659e-07	2.81707e-06	(1 of 106) PF03168 - Late embryogenesis abundant protein (LEA_2)
Glyma.05G095400.Wm82.a4.v1	22.6909	-0.582646	0.328582	0.000309064	0.00181361	(1 of 5) PTHR11431//PTHR11431:SF44 - FERRITIN // SUBFAMILY NOT NAMED
Glyma.05G095800.Wm82.a4.v1	14.0949	1.17412	0.44376	1.37101e-05	0.000112499	-
Glyma.05G113000.Wm82.a4.v1	30.9592	-1.32579	0.255472	2.72549e-09	4.12394e-08	(1 of 2) PTHR31989//PTHR31989:SF51 - FAMILY NOT NAMED // F5D14.30 PROTEIN-RELATED
Glyma.05G119100.Wm82.a4.v1	669.954	0.506851	0.0466606	8.1914e-30	5.58233e-28	(1 of 3) PTHR33044//PTHR33044:SF27 - FAMILY NOT NAMED // BIFUNCTIONAL INHIBITOR/LIPID-TRANSFER PROTEIN/SEED STORAGE 2S ALBUMIN SUPERFAMILY PROTEIN-RELATED
Glyma.05G119300.Wm82.a4.v1	32.1789	0.51255	0.25086	0.000219813	0.00134422	(1 of 4) PTHR22814//PTHR22814:SF80 - COPPER TRANSPORT PROTEIN ATOX1-RELATED // SUBFAMILY NOT NAMED
Glyma.05G120500.Wm82.a4.v1	122.236	-0.749929	0.119557	1.11793e-12	2.46619e-11	(1 of 171) PF02365 - No apical meristem (NAM) protein (NAM)
Glyma.05G124900.Wm82.a4.v1	8.46173	-1.23496	0.76913	0.000104997	0.000700307	(1 of 10) PTHR32448//PTHR32448:SF30 - FAMILY NOT NAMED // BERBERINE BRIDGE ENZYME-LIKE PROTEIN-RELATED
Glyma.05G128000.Wm82.a4.v1	773.452	-0.572884	0.0443497	1.12011e-40	1.15313e-38	(1 of 5) K08912 - light-harvesting complex II chlorophyll a/b binding protein 1 (LHCB1)
Glyma.05G129400.Wm82.a4.v1	47.8883	1.77507	0.207123	4.70666e-20	1.82512e-18	(1 of 2) PTHR12565//PTHR12565:SF155 - STEROL REGULATORY ELEMENT-BINDING PROTEIN // TRANSCRIPTION FACTOR BHLH144
Glyma.05G137000.Wm82.a4.v1	180.901	-0.581244	0.0961497	4.28806e-12	8.93883e-11	(1 of 1) PTHR34946:SF2 - PROTEIN SHOOT GRAVITROPISM 5
Glyma.05G152000.Wm82.a4.v1	8055.24	0.512792	0.0132682	0	0	(1 of 3) 3.3.1.1 - Adenosylhomocysteinase / SAHase
Glyma.05G156300.Wm82.a4.v1	40.4552	-0.912838	0.227942	2.14721e-07	2.49862e-06	(1 of 2) PTHR21266:SF25 - PROTOCHLOROPHYLLIDE-DEPENDENT TRANSLOCON COMPONENT 52, CHLOROPLASTIC
Glyma.05G159966.Wm82.a4.v1	132.543	-0.720858	0.114458	8.52333e-13	1.90647e-11	(1 of 4) PTHR13301//PTHR13301:SF31 - X-BOX TRANSCRIPTION FACTOR-RELATED // CELLULOSE SYNTHASE A CATALYTIC SUBUNIT 8 [UDP-FORMING]
Glyma.05G161400.Wm82.a4.v1	16.9155	0.402236	0.31217	0.00241937	0.0106744	(1 of 8) PTHR11260//PTHR11260:SF233 - GLUTATHIONE S-TRANSFERASE, GST, SUPERFAMILY, GST DOMAIN CONTAINING // SUBFAMILY NOT NAMED
Glyma.05G161600.Wm82.a4.v1	75.0222	0.412143	0.146721	5.92514e-05	0.0004203	(1 of 8) PTHR11260//PTHR11260:SF233 - GLUTATHIONE S-TRANSFERASE, GST, SUPERFAMILY, GST DOMAIN CONTAINING // SUBFAMILY NOT NAMED
Glyma.05G161900.Wm82.a4.v1	1242.91	-0.483394	0.0345346	9.53006e-47	1.2206e-44	(1 of 36) PTHR32077//PTHR32077:SF7 - FAMILY NOT NAMED // FASCICLIN-LIKE ARABINOGALACTAN PROTEIN 11
Glyma.05G162000.Wm82.a4.v1	701.285	-0.454032	0.0461357	5.96815e-25	3.14643e-23	(1 of 36) PTHR32077//PTHR32077:SF7 - FAMILY NOT NAMED // FASCICLIN-LIKE ARABINOGALACTAN PROTEIN 11
Glyma.05G163000.Wm82.a4.v1	12.4428	0.698794	0.467732	0.000392506	0.00222906	(1 of 4) PTHR11654//PTHR11654:SF131 - OLIGOPEPTIDE TRANSPORTER-RELATED // SUBFAMILY NOT NAMED
Glyma.05G165800.Wm82.a4.v1	286.466	-0.456053	0.0736375	4.4425e-12	9.24749e-11	(1 of 1) PF00931//PF01582//PF03106//PF13855 - NB-ARC domain (NB-ARC) // TIR domain (TIR) // WRKY DNA -binding domain (WRKY) // Leucine rich repeat (LRR_8)
Glyma.05G166800.Wm82.a4.v1	77.8588	-0.582183	0.157104	6.14781e-07	6.6415e-06	(1 of 2) PTHR17130//PTHR17130:SF24 - MITOCHONDRIAL OUTER MEMBRANE PROTEIN 25 // GAN
Glyma.05G168400.Wm82.a4.v1	95.7198	-0.66654	0.138975	3.85856e-09	5.73086e-08	(1 of 6) PTHR19370//PTHR19370:SF120 - NADH-CYTOCHROME B5 REDUCTASE // FERREDOXIN-1, CHLOROPLASTIC-RELATED
Glyma.05G172000.Wm82.a4.v1	140.288	0.575967	0.10836	3.11269e-10	5.29899e-09	(1 of 2) KOG4731 - Protein predicted to be involved in spindle matrix formation, contains DM13, DoH, and DOMON domains
Glyma.05G178300.Wm82.a4.v1	23.5909	0.569731	0.308621	0.000272305	0.00162151	(1 of 9) K07893 - Ras-related protein Rab-6A (RAB6A)
Glyma.05G178700.Wm82.a4.v1	385.716	0.400348	0.0614134	1.06491e-12	2.35878e-11	(1 of 3) PTHR10502:SF98 - ANNEXIN D1-RELATED
Glyma.05G180600.Wm82.a4.v1	1797.75	-0.468983	0.0286027	1.39289e-62	2.69583e-60	(1 of 4) 5.5.1.4 - Inositol-3-phosphate synthase / Myo-inositol-1-phosphate synthase
Glyma.05G185700.Wm82.a4.v1	341.411	-0.548174	0.0678629	2.27621e-18	7.92976e-17	(1 of 7) PTHR11132//PTHR11132:SF73 - SOLUTE CARRIER FAMILY 35 // SUBFAMILY NOT NAMED
Glyma.05G188200.Wm82.a4.v1	1.81591	-0.763295	1.3065	0.000859656	0.00438098	(1 of 24) PF04755 - PAP_fibrillin (PAP_fibrillin)
Glyma.05G188500.Wm82.a4.v1	140.32	-0.59405	0.111093	2.43031e-10	4.19472e-09	(1 of 3) K01956 - carbamoyl-phosphate synthase small subunit (carA, CPA1)
Glyma.05G191600.Wm82.a4.v1	49.2582	0.401537	0.181955	0.000361245	0.00207919	(1 of 20) K11000 - callose synthase [EC:2.4.1.-] Glc b1-3 Glc (CALS)
Glyma.05G192300.Wm82.a4.v1	3881.58	-0.714659	0.0198077	1.63857e-287	2.64277e-284	-
Glyma.05G194600.Wm82.a4.v1	72.6556	0.490428	0.155759	8.90181e-06	7.61585e-05	(1 of 6) PTHR22950//PTHR22950:SF310 - AMINO ACID TRANSPORTER // SUBFAMILY NOT NAMED
Glyma.05G195900.Wm82.a4.v1	57.4378	-0.517835	0.185201	2.3589e-05	0.000183729	(1 of 10) PF03364 - Polyketide cyclase / dehydrase and lipid transport (Polyketide_cyc)
Glyma.05G199700.Wm82.a4.v1	11.9297	-0.738431	0.51193	0.000386594	0.00220123	(1 of 5) PTHR17130//PTHR17130:SF25 - MITOCHONDRIAL OUTER MEMBRANE PROTEIN 25 // SUBFAMILY NOT NAMED
Glyma.05G204100.Wm82.a4.v1	47.778	-0.416729	0.191732	0.000335486	0.00195052	(1 of 6) PTHR31251//PTHR31251:SF20 - FAMILY NOT NAMED // SQUAMOSA PROMOTER-BINDING-LIKE PROTEIN 13A-RELATED
Glyma.05G204800.Wm82.a4.v1	26.3443	0.961767	0.288503	2.30693e-06	2.2206e-05	(1 of 56) PF00314 - Thaumatin family (Thaumatin)
Glyma.05G206200.Wm82.a4.v1	103.497	-0.492762	0.130193	7.96182e-07	8.44612e-06	(1 of 35) PF04525 - LURP-one-related (LOR)
Glyma.05G208700.Wm82.a4.v1	2622.66	0.565952	0.0233762	5.62661e-132	3.26696e-129	(1 of 8) PTHR19139//PTHR19139:SF169 - AQUAPORIN TRANSPORTER // AQUAPORIN PIP1-4-RELATED
Glyma.05G208900.Wm82.a4.v1	5.99842	-1.64324	1.36705	0.000136866	0.000885206	(1 of 4) K15398 - fatty acid omega-hydroxylase (CYP86A4S)
Glyma.05G208941.Wm82.a4.v1	11.8034	-5.46431	1.12849	7.82206e-09	1.1227e-07	(1 of 8) PTHR19139//PTHR19139:SF169 - AQUAPORIN TRANSPORTER // AQUAPORIN PIP1-4-RELATED
Glyma.05G211000.Wm82.a4.v1	1.81591	-0.763295	1.3065	0.000859656	0.00438098	(1 of 4) PTHR24055//PTHR24055:SF224 - MITOGEN-ACTIVATED PROTEIN KINASE // MITOGEN-ACTIVATED PROTEIN KINASE 5
Glyma.05G211200.Wm82.a4.v1	70.759	-0.456261	0.159097	3.09413e-05	0.000234249	(1 of 5) PTHR10641//PTHR10641:SF667 - MYB-LIKE DNA-BINDING PROTEIN MYB // SUBFAMILY NOT NAMED
Glyma.05G216100.Wm82.a4.v1	1413.84	0.448615	0.0317547	2.21936e-47	2.91104e-45	-
Glyma.05G216700.Wm82.a4.v1	891.082	0.629437	0.040533	6.10118e-57	1.0298e-54	(1 of 2) PTHR11349//PTHR11349:SF53 - NUCLEOSIDE DIPHOSPHATE KINASE // NUCLEOSIDE DIPHOSPHATE KINASE-RELATED
Glyma.05G218400.Wm82.a4.v1	359.592	-0.494136	0.0656446	2.68171e-16	8.04828e-15	(1 of 1) PTHR10168:SF61 - F1N19.7
Glyma.05G224500.Wm82.a4.v1	250.42	1.05524	0.078769	2.3284e-42	2.5866e-40	(1 of 5) 1.13.99.1 - Inositol oxygenase / Myo-inositol oxygenase
Glyma.05G228600.Wm82.a4.v1	3.75811	0.62258	0.955431	0.00145812	0.00690255	-
Glyma.05G230200.Wm82.a4.v1	30.8761	2.29314	0.289162	1.761e-17	5.75292e-16	(1 of 5) PTHR10460//PTHR10460:SF11 - ABL INTERACTOR // SUBFAMILY NOT NAMED
Glyma.05G230700.Wm82.a4.v1	57.7655	-0.982308	0.178523	3.3211e-10	5.63178e-09	(1 of 18) K17710 - pentatricopeptide repeat domain-containing protein 1 (PTCD1)
Glyma.05G232300.Wm82.a4.v1	53.6933	1.06254	0.176888	2.84747e-11	5.44571e-10	(1 of 4) PTHR22814//PTHR22814:SF104 - COPPER TRANSPORT PROTEIN ATOX1-RELATED // SUBFAMILY NOT NAMED
Glyma.05G237200.Wm82.a4.v1	222.961	0.49774	0.0832378	1.10591e-11	2.20609e-10	(1 of 4) PTHR31713//PTHR31713:SF15 - FAMILY NOT NAMED // PROTEIN SAR DEFICIENT 1
Glyma.05G237500.Wm82.a4.v1	185.143	-0.426346	0.0923581	4.05458e-08	5.28321e-07	(1 of 6) K16276 - zinc finger protein-like protein (K16276, BTS)
Glyma.05G239000.Wm82.a4.v1	1719.68	0.434251	0.0287361	1.39805e-53	2.17431e-51	(1 of 5) K02981 - small subunit ribosomal protein S2e (RP-S2e, RPS2)
Glyma.05G242300.Wm82.a4.v1	1051.06	-0.65885	0.0381425	2.10312e-69	4.69664e-67	(1 of 5) PTHR31168//PTHR31168:SF1 - FAMILY NOT NAMED // DUF599 FAMILY PROTEIN
Glyma.05G245800.Wm82.a4.v1	157.821	0.527311	0.101008	6.92557e-10	1.13393e-08	(1 of 2) PTHR31048//PTHR31048:SF1 - FAMILY NOT NAMED // PATHOGENESIS-RELATED THAUMATIN-LIKE PROTEIN-RELATED
Glyma.05G246500.Wm82.a4.v1	3220.79	0.447922	0.0209607	2.25225e-103	9.25272e-101	(1 of 2) K05929 - phosphoethanolamine N-methyltransferase (E2.1.1.103, NMT)
Glyma.05G248700.Wm82.a4.v1	441.075	-0.443448	0.0585608	3.24583e-16	9.66232e-15	(1 of 41) PF14383 - DUF761-associated sequence motif (VARLMGL)
Glyma.05G249100.Wm82.a4.v1	38.3787	-0.500829	0.231833	0.000173392	0.0010902	(1 of 16) 3.1.26.5 - Ribonuclease P
Glyma.06G003900.Wm82.a4.v1	26.6049	0.515439	0.279158	0.000356523	0.00205527	(1 of 4) PTHR11913//PTHR11913:SF16 - COFILIN-RELATED // ACTIN-DEPOLYMERIZING FACTOR 5-RELATED
Glyma.06G009300.Wm82.a4.v1	34.1666	-0.910473	0.256348	1.07396e-06	1.11087e-05	-
Glyma.06G009350.Wm82.a4.v1	18.9839	3.49163	0.500163	2.07011e-13	4.98601e-12	(1 of 8) PF00257 - Dehydrin (Dehydrin)
Glyma.06G010500.Wm82.a4.v1	137.604	-0.923918	0.110544	7.79282e-19	2.79303e-17	(1 of 6) PTHR23324//PTHR23324:SF55 - SEC14 RELATED PROTEIN // PHOSPHATIDYLINOSITOL/PHOSPHATIDYLCHOLINE TRANSFER PROTEIN SFH10-RELATED
Glyma.06G015900.Wm82.a4.v1	39.1899	-0.694282	0.243256	1.00237e-05	8.48073e-05	(1 of 4) 1.2.1.12//1.2.1.13 - Glyceraldehyde-3-phosphate dehydrogenase (phosphorylating) / Triosephosphate dehydrogenase // Glyceraldehyde-3-phosphate dehydrogenase (NADP(+)) (phosphorylating) / Triosephosphate dehydrogenase (NADP+)
Glyma.06G019100.Wm82.a4.v1	51.6544	0.694888	0.196644	9.31081e-07	9.74658e-06	(1 of 60) PF03087 - Arabidopsis protein of unknown function (DUF241)
Glyma.06G020300.Wm82.a4.v1	324.067	3.04027	0.101634	1.46593e-197	1.45084e-194	(1 of 2) 4.1.1.17 - Ornithine decarboxylase / L-ornithine carboxy-lyase
Glyma.06G020400.Wm82.a4.v1	78.0226	-0.749661	0.155797	3.99573e-09	5.92247e-08	(1 of 2) K02638 - plastocyanin (petE)
Glyma.06G020600.Wm82.a4.v1	14.1996	-1.37279	0.469053	5.96079e-06	5.28235e-05	(1 of 4) PTHR23504:SF36 - MAJOR FACILITATOR PROTEIN
Glyma.06G021200.Wm82.a4.v1	69.6632	1.60426	0.163843	1.0369e-24	5.36269e-23	(1 of 2) PTHR13871//PTHR13871:SF48 - THIOREDOXIN // SUBFAMILY NOT NAMED
Glyma.06G021700.Wm82.a4.v1	29.9386	1.64933	0.261051	1.91014e-12	4.10973e-11	(1 of 5) PTHR31867//PTHR31867:SF4 - FAMILY NOT NAMED // EXPANSIN-A11
Glyma.06G024100.Wm82.a4.v1	2889.35	0.415435	0.0221032	1.091e-80	3.06515e-78	(1 of 4) PTHR11588//PTHR11588:SF118 - TUBULIN // SUBFAMILY NOT NAMED
Glyma.06G032400.Wm82.a4.v1	11.3415	0.402265	0.375814	0.00326395	0.0137117	(1 of 4) PTHR10174//PTHR10174:SF151 - RETINALDEHYDE BINDING PROTEIN-RELATED // SUBFAMILY NOT NAMED
Glyma.06G043000.Wm82.a4.v1	253.492	-1.0047	0.0806819	3.77605e-37	3.4618e-35	(1 of 5) 3.5.1.1 - Asparaginase / L-asparagine amidohydrolase
Glyma.06G050500.Wm82.a4.v1	189.584	0.412998	0.0893112	4.60486e-08	5.94509e-07	-
Glyma.06G057900.Wm82.a4.v1	5.76744	0.465023	0.568302	0.00266942	0.0116225	(1 of 99) PF01535//PF13041//PF14432 - PPR repeat (PPR) // PPR repeat family (PPR_2) // DYW family of nucleic acid deaminases (DYW_deaminase)
Glyma.06G062433.Wm82.a4.v1	684.95	-0.461282	0.0467368	4.13867e-25	2.20866e-23	-
Glyma.06G064400.Wm82.a4.v1	74.1143	0.460846	0.15198	1.72663e-05	0.000138496	(1 of 4) PTHR27001:SF62 - PROTEIN KINASE FAMILY PROTEIN-RELATED
Glyma.06G070900.Wm82.a4.v1	41.5406	1.24385	0.203405	2.01914e-11	3.92709e-10	(1 of 14) PF04862 - Protein of unknown function (DUF642) (DUF642)
Glyma.06G071800.Wm82.a4.v1	468.545	0.475312	0.0560228	1.36191e-19	5.12529e-18	(1 of 2) PTHR19241//PTHR19241:SF281 - ATP-BINDING CASSETTE TRANSPORTER // SUBFAMILY NOT NAMED
Glyma.06G086300.Wm82.a4.v1	50.553	0.624985	0.199647	4.56364e-06	4.14459e-05	-
Glyma.06G087300.Wm82.a4.v1	48.8042	0.438827	0.188882	0.000182868	0.00114105	(1 of 33) PF10604 - Polyketide cyclase / dehydrase and lipid transport (Polyketide_cyc2)
Glyma.06G096600.Wm82.a4.v1	222.477	0.42659	0.0823222	2.29687e-09	3.50217e-08	(1 of 9) PTHR24115:SF463 - KINESIN-LIKE PROTEIN-RELATED
Glyma.06G097300.Wm82.a4.v1	53.2097	0.716851	0.192399	4.43625e-07	4.89573e-06	(1 of 2) PTHR31642//PTHR31642:SF12 - FAMILY NOT NAMED // PROTEIN ECERIFERUM 1
Glyma.06G099700.Wm82.a4.v1	38.282	-0.613318	0.244415	3.60814e-05	0.000269099	(1 of 3) PTHR22951//PTHR22951:SF24 - CLATHRIN ASSEMBLY PROTEIN // SUBFAMILY NOT NAMED
Glyma.06G100200.Wm82.a4.v1	63.4202	0.417029	0.16116	0.000108817	0.000721804	(1 of 1) KOG0105//KOG0106//KOG0131 - Alternative splicing factor ASF/SF2 (RRM superfamily) // Alternative splicing factor SRp55/B52/SRp75 (RRM superfamily) // Splicing factor 3b, subunit 4
Glyma.06G100500.Wm82.a4.v1	73.0129	0.416802	0.149349	5.94492e-05	0.000421635	-
Glyma.06G102400.Wm82.a4.v1	393.843	0.526956	0.0615986	4.70261e-20	1.82512e-18	(1 of 16) KOG0149 - Predicted RNA-binding protein SEB4 (RRM superfamily)
Glyma.06G106700.Wm82.a4.v1	383.25	-0.439084	0.0629747	2.88679e-14	7.50515e-13	(1 of 5) PTHR22814//PTHR22814:SF84 - COPPER TRANSPORT PROTEIN ATOX1-RELATED // HEAVY-METAL-ASSOCIATED DOMAIN-CONTAINING PROTEIN
Glyma.06G107300.Wm82.a4.v1	169.001	-0.415995	0.0966613	1.9676e-07	2.30765e-06	(1 of 4) PTHR22952//PTHR22952:SF203 - CAMP-RESPONSE ELEMENT BINDING PROTEIN-RELATED // TRANSCRIPTION FACTOR TGA3-RELATED
Glyma.06G109200.Wm82.a4.v1	202.644	0.403572	0.085987	3.72187e-08	4.87887e-07	(1 of 1) 1.7.1.1//1.7.99.4 - Nitrate reductase (NADH) / Nitrate reductase (NADH(2)) // Nitrate reductase / Respiratory nitrate reductase
Glyma.06G111600.Wm82.a4.v1	61.6043	0.542144	0.174547	7.14322e-06	6.23129e-05	(1 of 131) PF00892 - EamA-like transporter family (EamA)
Glyma.06G111900.Wm82.a4.v1	3807.34	-0.462642	0.0195837	1.62694e-125	8.74671e-123	(1 of 131) PF00892 - EamA-like transporter family (EamA)
Glyma.06G122200.Wm82.a4.v1	69.2844	0.586368	0.164059	1.0144e-06	1.05428e-05	(1 of 4) PTHR10791//PTHR10791:SF44 - RAG1-ACTIVATING PROTEIN 1 // BIDIRECTIONAL SUGAR TRANSPORTER SWEET1
Glyma.06G125100.Wm82.a4.v1	53.567	0.597992	0.192107	5.31508e-06	4.74976e-05	(1 of 7) PTHR31194//PTHR31194:SF16 - SHN SHINE , DNA BINDING / TRANSCRIPTION FACTOR // SUBFAMILY NOT NAMED
Glyma.06G125700.Wm82.a4.v1	182.911	-0.570373	0.0954846	6.99601e-12	1.42696e-10	(1 of 5) K03093 - RNA polymerase sigma factor (SIGMA70)
Glyma.06G129400.Wm82.a4.v1	50.3596	0.468005	0.189567	9.37882e-05	0.000634389	(1 of 2) PTHR12526//PTHR12526:SF17 - GLYCOSYLTRANSFERASE // STARCH SYNTHASE 1, CHLOROPLASTIC/AMYLOPLASTIC
Glyma.06G131300.Wm82.a4.v1	113.578	0.948741	0.11834	1.49337e-17	4.89696e-16	(1 of 2) PTHR14136:SF11 - THYLAKOID LUMENAL 17.4 KDA PROTEIN, CHLOROPLASTIC
Glyma.06G135900.Wm82.a4.v1	12.9935	0.869479	0.478759	0.000130635	0.000848485	-
Glyma.06G136100.Wm82.a4.v1	3.75811	0.62258	0.955431	0.00145812	0.00690255	-
Glyma.06G143700.Wm82.a4.v1	61.7841	-0.882996	0.174886	2.09226e-09	3.21268e-08	(1 of 2) PF05349 - GATA-type transcription activator, N-terminal (GATA-N)
Glyma.06G146100.Wm82.a4.v1	62.0071	-0.414849	0.166269	0.000145134	0.000932139	-
Glyma.06G150200.Wm82.a4.v1	14.1996	-1.37279	0.469053	5.96079e-06	5.28235e-05	-
Glyma.06G151300.Wm82.a4.v1	115.499	0.441464	0.117788	1.5333e-06	1.53003e-05	(1 of 4) PTHR14221//PTHR14221:SF8 - WD REPEAT DOMAIN 44 // SUBFAMILY NOT NAMED
Glyma.06G151900.Wm82.a4.v1	163.107	-0.628462	0.102086	1.89095e-12	4.07381e-11	(1 of 6) PTHR11183:SF56 - UDP-GLUCURONATE:XYLAN ALPHA-GLUCURONOSYLTRANSFERASE 3-RELATED
Glyma.06G157200.Wm82.a4.v1	214.059	1.16891	0.0861329	2.8167e-43	3.21096e-41	(1 of 1) PTHR23421//PTHR23421:SF67 - BETA-GALACTOSIDASE RELATED // BETA-GALACTOSIDASE 10
Glyma.06G157400.Wm82.a4.v1	66.0769	0.490177	0.164456	1.58306e-05	0.000127899	(1 of 4) PTHR31719//PTHR31719:SF3 - FAMILY NOT NAMED // GRAB1-LIKE PROTEIN
Glyma.06G158800.Wm82.a4.v1	1071.61	-0.493602	0.0372789	2.71936e-42	2.99798e-40	(1 of 2) PTHR13683//PTHR13683:SF324 - ASPARTYL PROTEASES // SUBFAMILY NOT NAMED
Glyma.06G160300.Wm82.a4.v1	53.9754	2.54207	0.223966	1.98072e-31	1.4328e-29	(1 of 5) PTHR33147//PTHR33147:SF3 - FAMILY NOT NAMED // DEFENSIN-LIKE PROTEIN 6
Glyma.06G160400.Wm82.a4.v1	80.6474	1.60367	0.151757	3.55168e-28	2.22539e-26	(1 of 5) PTHR33147//PTHR33147:SF3 - FAMILY NOT NAMED // DEFENSIN-LIKE PROTEIN 6
Glyma.06G166800.Wm82.a4.v1	29.8418	1.51642	0.254249	2.66668e-11	5.12471e-10	(1 of 10) PTHR10791:SF22 - BIDIRECTIONAL SUGAR TRANSPORTER SWEET10
Glyma.06G167000.Wm82.a4.v1	75.9462	-0.560575	0.158902	1.37144e-06	1.38888e-05	(1 of 10) PTHR10791:SF22 - BIDIRECTIONAL SUGAR TRANSPORTER SWEET10
Glyma.06G168900.Wm82.a4.v1	3.17784	-2.52901	1.91639	4.55642e-05	0.000331652	-
Glyma.06G170300.Wm82.a4.v1	173.886	2.30464	0.116754	1.17705e-88	3.85391e-86	(1 of 3) PTHR22953//PTHR22953:SF33 - ACID PHOSPHATASE RELATED // SUBFAMILY NOT NAMED
Glyma.06G174800.Wm82.a4.v1	2391.21	0.485364	0.0243962	2.61116e-90	8.7468e-88	(1 of 3) PTHR12411//PTHR12411:SF346 - CYSTEINE PROTEASE FAMILY C1-RELATED // KDEL-TAILED CYSTEINE ENDOPEPTIDASE CEP1-RELATED
Glyma.06G176100.Wm82.a4.v1	32.4474	-0.586269	0.26768	0.000101553	0.000680463	(1 of 6) 1.14.13.120 - Costunolide synthase
Glyma.06G177300.Wm82.a4.v1	9.5631	-0.461657	0.458148	0.00238858	0.0105632	-
Glyma.06G178300.Wm82.a4.v1	1214.61	0.418215	0.0342286	3.11368e-36	2.74477e-34	(1 of 6) K02900 - large subunit ribosomal protein L27Ae (RP-L27Ae, RPL27A)
Glyma.06G183600.Wm82.a4.v1	23.5909	0.569731	0.308621	0.000272305	0.00162151	(1 of 5) PTHR14155//PTHR14155:SF103 - RING FINGER DOMAIN-CONTAINING // SUBFAMILY NOT NAMED
Glyma.06G184400.Wm82.a4.v1	75.1349	-0.473824	0.155229	1.43036e-05	0.000116753	(1 of 2227) 2.7.11.1 - Non-specific serine/threonine protein kinase / Threonine-specific protein kinase
Glyma.06G185200.Wm82.a4.v1	46.6766	-0.5181	0.209225	6.32861e-05	0.000446158	(1 of 5) PF04134 - Protein of unknown function, DUF393 (DUF393)
Glyma.06G186300.Wm82.a4.v1	9755.67	0.481038	0.012037	0	0	(1 of 2) 1.2.1.19//1.2.1.8 - Aminobutyraldehyde dehydrogenase / Gamma-guanidinobutyraldehyde dehydrogenase // Betaine-aldehyde dehydrogenase / Betaine aldehyde oxidase
Glyma.06G187000.Wm82.a4.v1	143.562	0.508732	0.10623	7.50128e-09	1.07808e-07	(1 of 8) PTHR26402:SF526 - TWO-COMPONENT RESPONSE REGULATOR ARR15-RELATED
Glyma.06G187300.Wm82.a4.v1	71.3904	0.628505	0.161433	2.45184e-07	2.82237e-06	(1 of 4) K18875 - enhanced disease susceptibility 1 protein (EDS1)
Glyma.06G193400.Wm82.a4.v1	8.00775	-1.00731	0.752567	0.000244426	0.00147608	(1 of 2) PTHR11260:SF221 - GLUTATHIONE S-TRANSFERASE U9
Glyma.06G193800.Wm82.a4.v1	166.372	0.725248	0.0979978	4.14858e-16	1.22813e-14	(1 of 5) PTHR23201//PTHR23201:SF1 - EXTENSIN, PROLINE-RICH PROTEIN // GIBBERELLIN-REGULATED PROTEIN 12-RELATED
Glyma.06G194900.Wm82.a4.v1	95.0052	-0.559763	0.139015	1.81514e-07	2.13806e-06	(1 of 2) K08910 - light-harvesting complex I chlorophyll a/b binding protein 4 (LHCA4)
Glyma.06G195600.Wm82.a4.v1	15.0996	1.08446	0.426052	1.87697e-05	0.000149372	(1 of 2) PTHR10641//PTHR10641:SF648 - MYB-LIKE DNA-BINDING PROTEIN MYB // SUBFAMILY NOT NAMED
Glyma.06G205400.Wm82.a4.v1	2365.38	0.406831	0.0244333	4.41677e-64	8.86345e-62	(1 of 7) PTHR31673:SF3 - COBRA-LIKE EXTRACELLULAR GLYCOSYL-PHOSPHATIDYL INOSITOL-ANCHORED FAMILY PROTEIN-RELATED
Glyma.06G205500.Wm82.a4.v1	516.642	-0.596373	0.0547501	3.56201e-30	2.46998e-28	(1 of 23) PF04833 - COBRA-like protein (COBRA)
Glyma.06G213300.Wm82.a4.v1	85.1656	0.431682	0.138593	1.76465e-05	0.000141156	(1 of 4) PTHR22891//PTHR22891:SF25 - EUKARYOTIC TRANSLATION INITIATION FACTOR 2C // SUBFAMILY NOT NAMED
Glyma.06G217600.Wm82.a4.v1	45.6719	-0.54288	0.214457	4.62144e-05	0.000335696	(1 of 3) PTHR33416:SF4 - NUCLEOPORIN-RELATED PROTEIN
Glyma.06G225400.Wm82.a4.v1	797.668	-0.601343	0.0437437	1.51611e-45	1.88862e-43	(1 of 2) PTHR13301//PTHR13301:SF63 - X-BOX TRANSCRIPTION FACTOR-RELATED // CELLULOSE SYNTHASE A CATALYTIC SUBUNIT 4 [UDP-FORMING]
Glyma.06G232400.Wm82.a4.v1	238.89	-0.599266	0.0825518	1.06558e-15	3.05482e-14	(1 of 7) PTHR32295:SF9 - IQ-DOMAIN 9 PROTEIN
Glyma.06G235000.Wm82.a4.v1	1.65206	0.830644	1.37818	0.000712984	0.00373536	(1 of 1) 2.4.2.51 - Anthocyanidin 3-O-glucoside 2'''-O-xylosyltransferase
Glyma.06G235900.Wm82.a4.v1	151.223	-1.13196	0.106263	6.82256e-28	4.21421e-26	(1 of 5) K00815 - tyrosine aminotransferase (TAT)
Glyma.06G244800.Wm82.a4.v1	391.581	0.425655	0.0611652	3.73815e-14	9.52517e-13	(1 of 9) PF11145 - Protein of unknown function (DUF2921) (DUF2921)
Glyma.06G244900.Wm82.a4.v1	213.435	0.433434	0.0842885	2.61162e-09	3.96542e-08	-
Glyma.06G246400.Wm82.a4.v1	2.75344	2.54441	1.9386	4.46292e-05	0.000325921	(1 of 2) PTHR31867//PTHR31867:SF24 - FAMILY NOT NAMED // EXPANSIN-A12
Glyma.06G249500.Wm82.a4.v1	2.26989	-1.30078	1.66059	0.000282247	0.00167429	(1 of 2) PTHR20854//PTHR20854:SF32 - INOSITOL MONOPHOSPHATASE // PAP-SPECIFIC PHOSPHATASE HAL2-LIKE
Glyma.06G258000.Wm82.a4.v1	6.31812	0.718993	0.701757	0.000790723	0.00408902	(1 of 6) PTHR23050//PTHR23050:SF170 - CALCIUM BINDING PROTEIN // SUBFAMILY NOT NAMED
Glyma.06G262400.Wm82.a4.v1	8.55844	-0.590475	0.5591	0.00120683	0.00588226	(1 of 57) PF00954//PF01453//PF07714//PF08276 - S-locus glycoprotein domain (S_locus_glycop) // D-mannose binding lectin (B_lectin) // Protein tyrosine kinase (Pkinase_Tyr) // PAN-like domain (PAN_2)
Glyma.06G265000.Wm82.a4.v1	211.369	-0.54972	0.0879712	1.39258e-12	3.03517e-11	(1 of 55) PTHR11017//PTHR11017:SF155 - LEUCINE-RICH REPEAT-CONTAINING PROTEIN // SUBFAMILY NOT NAMED
Glyma.06G275700.Wm82.a4.v1	112.128	0.492857	0.121698	2.63729e-07	3.02385e-06	(1 of 1) PTHR11879//PTHR11879:SF18 - ASPARTATE AMINOTRANSFERASE // SUBFAMILY NOT NAMED
Glyma.06G283700.Wm82.a4.v1	16.5582	0.816923	0.407202	9.31118e-05	0.000630205	(1 of 24) PF11820 - Protein of unknown function (DUF3339) (DUF3339)
Glyma.06G286200.Wm82.a4.v1	60.5996	0.548084	0.176545	6.93541e-06	6.06342e-05	(1 of 10) PTHR11746//PTHR11746:SF83 - O-METHYLTRANSFERASE // SUBFAMILY NOT NAMED
Glyma.06G286700.Wm82.a4.v1	42.9992	1.1646	0.199348	9.30803e-11	1.68329e-09	(1 of 10) PTHR11746//PTHR11746:SF83 - O-METHYLTRANSFERASE // SUBFAMILY NOT NAMED
Glyma.06G288500.Wm82.a4.v1	334.274	-0.431448	0.0675623	1.71606e-12	3.71185e-11	(1 of 4) PTHR31079//PTHR31079:SF6 - FAMILY NOT NAMED // NAC DOMAIN CONTAINING PROTEIN 73
Glyma.06G288600.Wm82.a4.v1	18.315	-0.549096	0.361229	0.000642715	0.00343288	(1 of 4) PTHR27000:SF215 - RECEPTOR-LIKE PROTEIN KINASE 5
Glyma.06G290000.Wm82.a4.v1	119.808	0.519666	0.117865	4.27469e-08	5.54919e-07	(1 of 349) PF00847 - AP2 domain (AP2)
Glyma.06G290700.Wm82.a4.v1	87.9054	-0.459825	0.14103	7.93004e-06	6.85042e-05	(1 of 2) PTHR32093//PTHR32093:SF36 - FAMILY NOT NAMED // EXTENSIN-LIKE PROTEIN
Glyma.06G297600.Wm82.a4.v1	251.188	0.483534	0.0779184	3.0834e-12	6.49602e-11	(1 of 36) PF12609 - Wound-induced protein (DUF3774)
Glyma.06G298900.Wm82.a4.v1	71.651	0.494288	0.15725	8.78455e-06	7.52145e-05	(1 of 36) PF12609 - Wound-induced protein (DUF3774)
Glyma.06G301550.Wm82.a4.v1	55.6219	-0.419528	0.177055	0.000195269	0.00121114	(1 of 165) PF14432 - DYW family of nucleic acid deaminases (DYW_deaminase)
Glyma.06G301600.Wm82.a4.v1	2.75344	2.54441	1.9386	4.46292e-05	0.000325921	(1 of 753) PF13041 - PPR repeat family (PPR_2)
Glyma.06G302200.Wm82.a4.v1	29.3583	0.86538	0.275502	3.87243e-06	3.56668e-05	(1 of 2) 4.2.3.106 - (E)-beta-ocimene synthase / Beta-ocimene synthase
Glyma.06G307100.Wm82.a4.v1	557.845	0.991255	0.0523098	1.33197e-81	3.84129e-79	(1 of 3) PTHR11709//PTHR11709:SF106 - MULTI-COPPER OXIDASE // SUBFAMILY NOT NAMED
Glyma.06G307200.Wm82.a4.v1	163.656	0.476636	0.0982123	7.26282e-09	1.04692e-07	(1 of 6) PTHR12701//PTHR12701:SF18 - BCR-ASSOCIATED PROTEIN, BAP // 4D656-RELATED
Glyma.06G307900.Wm82.a4.v1	31.6282	0.45619	0.242364	0.000483571	0.00268053	(1 of 8) PTHR13301//PTHR13301:SF53 - X-BOX TRANSCRIPTION FACTOR-RELATED // CELLULOSE SYNTHASE-LIKE PROTEIN B1-RELATED
Glyma.06G319640.Wm82.a4.v1	6.86881	1.03884	0.785732	0.000236922	0.00143714	(1 of 2) PTHR27000:SF52 - LEUCINE-RICH REPEAT (LRR) FAMILY PROTEIN-RELATED
Glyma.07G000500.Wm82.a4.v1	39.6439	-0.733236	0.241	5.20216e-06	4.6565e-05	(1 of 2) PTHR10366//PTHR10366:SF343 - NAD DEPENDENT EPIMERASE/DEHYDRATASE // SUBFAMILY NOT NAMED
Glyma.07G006900.Wm82.a4.v1	89.3777	0.500583	0.138779	1.50992e-06	1.51294e-05	(1 of 20) K15718 - linoleate 9S-lipoxygenase (LOX1_5)
Glyma.07G007000.Wm82.a4.v1	37131.6	0.44335	0.00615677	0	0	(1 of 20) K15718 - linoleate 9S-lipoxygenase (LOX1_5)
Glyma.07G007102.Wm82.a4.v1	23.7171	1.76754	0.306132	4.13623e-11	7.77723e-10	(1 of 32) 1.13.11.58 - Linoleate 9S-lipoxygenase / Linoleate 9-lipoxygenase
Glyma.07G009600.Wm82.a4.v1	436.337	0.413378	0.0577322	1.0307e-14	2.7521e-13	(1 of 2) PTHR11353//PTHR11353:SF85 - CHAPERONIN // CHAPERONIN CPN60-LIKE 2, MITOCHONDRIAL
Glyma.07G009700.Wm82.a4.v1	689.03	-0.709233	0.0474975	6.67603e-53	1.03459e-50	(1 of 3) PTHR31234//PTHR31234:SF2 - FAMILY NOT NAMED // LATE EMBRYOGENESIS ABUNDANT (LEA) HYDROXYPROLINE-RICH GLYCOPROTEIN FAMILY MEMBER
Glyma.07G015600.Wm82.a4.v1	17.0122	0.642307	0.383428	0.00031474	0.00184344	(1 of 7) PTHR28242//PTHR28242:SF4 - FAMILY NOT NAMED // HISTIDINE-CONTAINING PHOSPHOTRANSFER PROTEIN 4
Glyma.07G016800.Wm82.a4.v1	467.823	0.598457	0.0564652	8.55107e-29	5.53304e-27	(1 of 2) PTHR10071:SF197 - GATA TRANSCRIPTION FACTOR 9
Glyma.07G019700.Wm82.a4.v1	60.9729	-0.778423	0.180651	4.35606e-08	5.63893e-07	(1 of 2) PTHR34787//PTHR34787:SF1 - FAMILY NOT NAMED // PHOTOSYSTEM I REACTION CENTER SUBUNIT VI-1, CHLOROPLASTIC-RELATED
Glyma.07G022400.Wm82.a4.v1	82.8821	-0.515647	0.149136	2.3813e-06	2.28461e-05	(1 of 7) K13681 - xyloglucan fucosyltransferase [EC:2.4.1.-] Fuc a1-2 Gal (FUT)
Glyma.07G025900.Wm82.a4.v1	9.42883	0.982841	0.608365	0.000156443	0.000996437	(1 of 4) PTHR24093//PTHR24093:SF355 - FAMILY NOT NAMED // ATPASE 1, PLASMA MEMBRANE-TYPE-RELATED
Glyma.07G027300.Wm82.a4.v1	9.07156	2.09198	0.661805	2.36358e-06	2.27061e-05	(1 of 21) PTHR23042//PTHR23042:SF57 - CIRCADIAN PROTEIN CLOCK/ARNT/BMAL/PAS // SUBFAMILY NOT NAMED
Glyma.07G028900.Wm82.a4.v1	50.4051	-0.677408	0.206943	2.46365e-06	2.35894e-05	(1 of 3) PTHR10992:SF730 - HYDROLASE-RELATED
Glyma.07G031700.Wm82.a4.v1	392.875	0.448568	0.0612404	1.99266e-15	5.62375e-14	(1 of 2) PTHR10374//PTHR10374:SF18 - LACTOYLGLUTATHIONE LYASE GLYOXALASE I // SUBFAMILY NOT NAMED
Glyma.07G034800.Wm82.a4.v1	37.7449	2.238	0.256402	1.79225e-20	7.18005e-19	(1 of 3) 1.13.11.12//1.13.11.58 - Linoleate 13S-lipoxygenase / Lipoxidase // Linoleate 9S-lipoxygenase / Linoleate 9-lipoxygenase
Glyma.07G036200.Wm82.a4.v1	481.849	-0.439068	0.0558942	3.73381e-17	1.19644e-15	(1 of 3) PTHR12632//PTHR12632:SF12 - TRANSCRIPTION FACTOR NF-Y ALPHA-RELATED // NUCLEAR TRANSCRIPTION FACTOR Y SUBUNIT A-3-RELATED
Glyma.07G038800.Wm82.a4.v1	661.647	3.85188	0.0893902	0	0	(1 of 57) PF07883 - Cupin domain (Cupin_2)
Glyma.07G039500.Wm82.a4.v1	46.6766	-0.5181	0.209225	6.32861e-05	0.000446158	-
Glyma.07G039800.Wm82.a4.v1	585.183	0.43971	0.0497696	9.3972e-21	3.8533e-19	(1 of 16) 1.14.13.21 - Flavonoid 3'-monooxygenase / Flavonoid 3'-hydroxylase
Glyma.07G046900.Wm82.a4.v1	353.336	0.482028	0.0649841	6.93124e-16	2.01761e-14	(1 of 2) PTHR24012//PTHR24012:SF402 - FAMILY NOT NAMED // RNA RECOGNITION MOTIF RNP-1 DOMAIN-CONTAINING PROTEIN
Glyma.07G047400.Wm82.a4.v1	255.236	0.549055	0.0777162	5.47194e-15	1.49588e-13	(1 of 5) KOG4650 - Predicted steroid reductase
Glyma.07G047500.Wm82.a4.v1	227.5	0.423047	0.0812885	2.12927e-09	3.26721e-08	(1 of 4) PTHR32440//PTHR32440:SF0 - FAMILY NOT NAMED // PHOSPHATASE DCR2-RELATED
Glyma.07G047600.Wm82.a4.v1	47.555	-1.04442	0.198691	1.48634e-09	2.33077e-08	(1 of 5) K08908 - light-harvesting complex I chlorophyll a/b binding protein 2 (LHCA2)
Glyma.07G051900.Wm82.a4.v1	684.652	-0.406656	0.0464332	2.83612e-20	1.12175e-18	-
Glyma.07G052500.Wm82.a4.v1	2.26989	-1.30078	1.66059	0.000282247	0.00167429	-
Glyma.07G055000.Wm82.a4.v1	72.0082	0.419256	0.150719	5.948e-05	0.000421784	(1 of 4) PTHR31985:SF15 - ETHYLENE-RESPONSIVE TRANSCRIPTION FACTOR ERF023
Glyma.07G055900.Wm82.a4.v1	398.938	-0.439862	0.0616755	9.10662e-15	2.44492e-13	(1 of 2) PTHR12601//PTHR12601:SF17 - EUKARYOTIC TRANSLATION INITIATION FACTOR 3 SUBUNIT EIF-3 // TETRATRICOPEPTIDE REPEAT-CONTAINING PROTEIN
Glyma.07G057600.Wm82.a4.v1	21.321	1.18529	0.314978	7.18354e-07	7.66907e-06	(1 of 4) PTHR32285:SF9 - PROTEIN TRICHOME BIREFRINGENCE-LIKE 25-RELATED
Glyma.07G060700.Wm82.a4.v1	73.0289	-0.552556	0.162397	2.30437e-06	2.22004e-05	(1 of 2) PTHR33222//PTHR33222:SF4 - FAMILY NOT NAMED // PROTEIN CURVATURE THYLAKOID 1A, CHLOROPLASTIC
Glyma.07G070300.Wm82.a4.v1	31.5395	-0.489784	0.256712	0.000358117	0.00206228	(1 of 4) PTHR27003:SF52 - U-BOX DOMAIN-CONTAINING PROTEIN 33
Glyma.07G071000.Wm82.a4.v1	42.3222	0.522206	0.215892	7.30364e-05	0.000507016	(1 of 2) PTHR11514//PTHR11514:SF38 - MYC // TRANSCRIPTION FACTOR MYC1
Glyma.07G071300.Wm82.a4.v1	14.9061	0.440605	0.348616	0.00191655	0.00874568	(1 of 4) K01068 - acyl-coenzyme A thioesterase 1/2/4 (ACOT1_2_4)
Glyma.07G075400.Wm82.a4.v1	10.8875	0.588592	0.469543	0.000912795	0.00462524	(1 of 7) K17362 - acyl-coenzyme A thioesterase 13 [EC:3.1.2.-] (ACOT13)
Glyma.07G076600.Wm82.a4.v1	25.6002	0.5315	0.288263	0.000328761	0.00191603	(1 of 17) PTHR32246:SF20 - BON1-ASSOCIATED PROTEIN 1-RELATED
Glyma.07G077500.Wm82.a4.v1	24.3134	-1.23936	0.301424	2.3291e-07	2.69318e-06	-
Glyma.07G078400.Wm82.a4.v1	30.4381	-0.677597	0.285428	4.50556e-05	0.000328414	-
Glyma.07G087400.Wm82.a4.v1	32.7296	0.571077	0.256306	9.74715e-05	0.000656245	(1 of 9) K12355 - coniferyl-aldehyde dehydrogenase (REF1)
Glyma.07G089200.Wm82.a4.v1	41.6533	-0.661446	0.233653	1.14621e-05	9.55111e-05	(1 of 2) PTHR23264//PTHR23264:SF29 - NUCLEOTIDE-BINDING PROTEIN NBP35 YEAST -RELATED // PROTEIN HIGH CHLOROPHYLL FLUORESCENCE 101
Glyma.07G091400.Wm82.a4.v1	9.46639	-0.951371	0.647699	0.000218237	0.00133608	(1 of 6) PTHR31874:SF1 - CCT MOTIF FAMILY PROTEIN-RELATED
Glyma.07G092700.Wm82.a4.v1	28.9043	0.954931	0.270594	1.23527e-06	1.26243e-05	(1 of 6) PTHR12565:SF94 - TRANSCRIPTION FACTOR BEE 3
Glyma.07G094800.Wm82.a4.v1	20.6816	-0.726208	0.366159	0.000117538	0.00077318	(1 of 36) PF14380 - Wall-associated receptor kinase C-terminal (WAK_assoc)
Glyma.07G101932.Wm82.a4.v1	1.81591	-0.763295	1.3065	0.000859656	0.00438098	-
Glyma.07G103900.Wm82.a4.v1	71.197	0.522177	0.159357	4.43083e-06	4.03407e-05	(1 of 16) PTHR31415:SF4 - HARPIN-INDUCED PROTEIN-LIKE-RELATED
Glyma.07G111300.Wm82.a4.v1	36.4661	-0.451652	0.229378	0.000406665	0.00229759	(1 of 65) PF03140 - Plant protein of unknown function (DUF247)
Glyma.07G111400.Wm82.a4.v1	12.4428	0.698794	0.467732	0.000392506	0.00222906	(1 of 65) PF03140 - Plant protein of unknown function (DUF247)
Glyma.07G112000.Wm82.a4.v1	205.765	-0.671902	0.0897168	1.82601e-16	5.55676e-15	(1 of 2) PTHR33399:SF3 - OXYGEN-EVOLVING ENHANCER PROTEIN 3-1, CHLOROPLASTIC-RELATED
Glyma.07G115500.Wm82.a4.v1	2.20275	1.6573	1.81935	0.000157566	0.00100081	(1 of 20) KOG0513 - Ca2+-independent phospholipase A2
Glyma.07G130800.Wm82.a4.v1	517.05	-0.446438	0.053943	1.09647e-18	3.88193e-17	(1 of 1) PTHR11972:SF54 - RESPIRATORY BURST OXIDASE HOMOLOG PROTEIN H-RELATED
Glyma.07G133300.Wm82.a4.v1	1.81591	-0.763295	1.3065	0.000859656	0.00438098	(1 of 6) PTHR32166:SF33 - HAT FAMILY DIMERIZATION DOMAIN-CONTAINING PROTEIN
Glyma.07G133900.Wm82.a4.v1	218.112	-0.565834	0.0865874	1.96986e-13	4.7577e-12	(1 of 6) PTHR11709//PTHR11709:SF66 - MULTI-COPPER OXIDASE // LACCASE-17
Glyma.07G136500.Wm82.a4.v1	958.087	-0.425584	0.0392036	2.12178e-29	1.41497e-27	(1 of 2) PTHR22870//PTHR22870:SF202 - REGULATOR OF CHROMOSOME CONDENSATION // SUBFAMILY NOT NAMED
Glyma.07G137100.Wm82.a4.v1	311.758	0.47093	0.06934	7.17209e-14	1.78777e-12	(1 of 2) PTHR10826//PTHR10826:SF12 - COMPLEMENT COMPONENT 1 // SUBFAMILY NOT NAMED
Glyma.07G137200.Wm82.a4.v1	14.847	-0.729035	0.447765	0.000271188	0.0016164	(1 of 2) PTHR11732//PTHR11732:SF279 - ALDO/KETO REDUCTASE // SUBFAMILY NOT NAMED
Glyma.07G138400.Wm82.a4.v1	160.448	0.440341	0.0984248	6.7392e-08	8.47205e-07	(1 of 16) PF11891 - Domain of unknown function (DUF3411) (DUF3411)
Glyma.07G139400.Wm82.a4.v1	823.087	0.441007	0.0417887	4.58257e-28	2.85448e-26	(1 of 100) PF14368 - Probable lipid transfer (LTP_2)
Glyma.07G139800.Wm82.a4.v1	24.1415	0.654617	0.315223	0.000109875	0.000728045	(1 of 11) PTHR11260//PTHR11260:SF314 - GLUTATHIONE S-TRANSFERASE, GST, SUPERFAMILY, GST DOMAIN CONTAINING // SUBFAMILY NOT NAMED
Glyma.07G140000.Wm82.a4.v1	153.088	0.60281	0.103206	1.38286e-11	2.73384e-10	(1 of 11) PTHR11260//PTHR11260:SF314 - GLUTATHIONE S-TRANSFERASE, GST, SUPERFAMILY, GST DOMAIN CONTAINING // SUBFAMILY NOT NAMED
Glyma.07G141250.Wm82.a4.v1	2.26989	-1.30078	1.66059	0.000282247	0.00167429	-
Glyma.07G141600.Wm82.a4.v1	41.7716	0.479455	0.212077	0.000153603	0.000980498	(1 of 2) PTHR12483//PTHR12483:SF24 - SOLUTE CARRIER FAMILY 31 COPPER TRANSPORTERS // COPPER TRANSPORTER 1-RELATED
Glyma.07G144100.Wm82.a4.v1	19.4755	0.456398	0.311583	0.00120092	0.00586219	(1 of 120) PF00560//PF08263//PF13855 - Leucine Rich Repeat (LRR_1) // Leucine rich repeat N-terminal domain (LRRNT_2) // Leucine rich repeat (LRR_8)
Glyma.07G147800.Wm82.a4.v1	8.00775	-1.00731	0.752567	0.000244426	0.00147608	(1 of 78) PF00069//PF08263//PF13855 - Protein kinase domain (Pkinase) // Leucine rich repeat N-terminal domain (LRRNT_2) // Leucine rich repeat (LRR_8)
Glyma.07G164900.Wm82.a4.v1	2.20275	1.6573	1.81935	0.000157566	0.00100081	-
Glyma.07G172800.Wm82.a4.v1	28.0635	0.426917	0.250584	0.000913004	0.00462524	(1 of 4) PTHR31065//PTHR31065:SF15 - FAMILY NOT NAMED // PLATZ TRANSCRIPTION FACTOR FAMILY PROTEIN
Glyma.07G177100.Wm82.a4.v1	116.17	-0.510892	0.122461	1.33502e-07	1.60864e-06	(1 of 331) PF01535//PF13041 - PPR repeat (PPR) // PPR repeat family (PPR_2)
Glyma.07G179700.Wm82.a4.v1	111.577	0.478677	0.121571	4.82903e-07	5.30097e-06	(1 of 2) K00145 - N-acetyl-gamma-glutamyl-phosphate reductase (argC)
Glyma.07G179900.Wm82.a4.v1	1.65206	0.830644	1.37818	0.000712984	0.00373536	(1 of 2) PTHR10209//PTHR10209:SF142 - OXIDOREDUCTASE, 2OG-FE II OXYGENASE FAMILY PROTEIN // SUBFAMILY NOT NAMED
Glyma.07G181300.Wm82.a4.v1	28.1226	2.11427	0.296079	4.54446e-15	1.24856e-13	-
Glyma.07G186000.Wm82.a4.v1	1.65206	0.830644	1.37818	0.000712984	0.00373536	(1 of 8) K00826 - branched-chain amino acid aminotransferase (E2.6.1.42, ilvE)
Glyma.07G187700.Wm82.a4.v1	4.76277	0.553974	0.716771	0.00178734	0.00823719	(1 of 5) 4.2.3.48 - (3S,6E)-nerolidol synthase / Nerolidol synthase
Glyma.07G188400.Wm82.a4.v1	111.08	-0.416128	0.121237	6.87571e-06	6.01664e-05	(1 of 4) PTHR23315//PTHR23315:SF112 - BETA CATENIN-RELATED ARMADILLO REPEAT-CONTAINING // U-BOX DOMAIN-CONTAINING PROTEIN 8
Glyma.07G191200.Wm82.a4.v1	480.92	-0.568885	0.0567297	3.59684e-26	2.03417e-24	(1 of 12) K17871 - NADH:ubiquinone reductase (non-electrogenic) (ndh1)
Glyma.07G191500.Wm82.a4.v1	351.458	-0.522461	0.0666611	1.88101e-17	6.13117e-16	(1 of 4) PTHR20854//PTHR20854:SF33 - INOSITOL MONOPHOSPHATASE // SUBFAMILY NOT NAMED
Glyma.07G193600.Wm82.a4.v1	2.20275	1.6573	1.81935	0.000157566	0.00100081	(1 of 3) 1.10.3.1//1.14.18.1 - Catechol oxidase / Tyrosinase // Tyrosinase / Tyrosine-dopa oxidase
Glyma.07G197100.Wm82.a4.v1	4.76277	0.553974	0.716771	0.00178734	0.00823719	(1 of 4) PTHR31579:SF11 - EXPRESSED PROTEIN
Glyma.07G198332.Wm82.a4.v1	16.3056	-0.727109	0.423145	0.000222801	0.0013602	-
Glyma.07G199000.Wm82.a4.v1	14.1916	1.51551	0.421843	9.47532e-07	9.90689e-06	(1 of 45) PF03110 - SBP domain (SBP)
Glyma.07G201300.Wm82.a4.v1	138.08	-0.41526	0.107729	1.35644e-06	1.37529e-05	(1 of 2) PTHR11132//PTHR11132:SF102 - SOLUTE CARRIER FAMILY 35 // SUBFAMILY NOT NAMED
Glyma.07G201800.Wm82.a4.v1	230.844	-0.417196	0.0818805	4.08915e-09	6.0527e-08	(1 of 4) PTHR31079:SF5 - NAC DOMAIN CONTAINING PROTEIN 10
Glyma.07G209900.Wm82.a4.v1	389.546	-0.570522	0.0633873	6.93507e-22	3.06289e-20	(1 of 4) PTHR31388//PTHR31388:SF35 - FAMILY NOT NAMED // PEROXIDASE 10
Glyma.07G211300.Wm82.a4.v1	24.9824	1.25927	0.277162	4.76985e-08	6.14534e-07	(1 of 2) PTHR10265//PTHR10265:SF22 - CYCLIN-DEPENDENT KINASE INHIBITOR 1 // CYCLIN-DEPENDENT KINASE INHIBITOR 7
Glyma.07G212100.Wm82.a4.v1	20.0262	0.548654	0.332966	0.00048376	0.00268053	(1 of 2) PTHR36035//PTHR36035:SF1 - FAMILY NOT NAMED // PROTEIN DISULFIDE-ISOMERASE SCO2
Glyma.07G212700.Wm82.a4.v1	10.3368	0.432998	0.409626	0.00269449	0.011715	(1 of 17) 1.14.13.93 - (+)-abscisic acid 8'-hydroxylase / ABA 8'-hydroxylase
Glyma.07G224302.Wm82.a4.v1	68.8464	-0.430601	0.158912	6.55489e-05	0.000460768	-
Glyma.07G240000.Wm82.a4.v1	130.69	-0.422316	0.111321	1.59291e-06	1.58371e-05	(1 of 2) PTHR11246//PTHR11246:SF11 - PRE-MRNA SPLICING FACTOR // SUBFAMILY NOT NAMED
Glyma.07G248100.Wm82.a4.v1	14.2963	-0.98608	0.480099	6.38019e-05	0.000449504	(1 of 4) PTHR22814//PTHR22814:SF133 - COPPER TRANSPORT PROTEIN ATOX1-RELATED // SUBFAMILY NOT NAMED
Glyma.07G248400.Wm82.a4.v1	594.694	-0.59884	0.0508949	1.65907e-34	1.35549e-32	-
Glyma.07G251200.Wm82.a4.v1	101.984	0.484413	0.128108	8.69762e-07	9.16639e-06	(1 of 5) PTHR11615//PTHR11615:SF150 - NITRATE, FROMATE, IRON DEHYDROGENASE // SUBFAMILY NOT NAMED
Glyma.07G252950.Wm82.a4.v1	2.26989	-1.30078	1.66059	0.000282247	0.00167429	(1 of 1) PTHR12304//PTHR12304:SF22 - INOSINE-URIDINE PREFERRING NUCLEOSIDE HYDROLASE // SUBFAMILY NOT NAMED
Glyma.07G253700.Wm82.a4.v1	33.8093	-0.73174	0.267611	1.39754e-05	0.000114288	(1 of 2) 2.7.9.1 - Pyruvate, phosphate dikinase / Pyruvate,phosphate dikinase
Glyma.07G254502.Wm82.a4.v1	9.3617	5.40069	1.13847	1.21939e-08	1.71072e-07	(1 of 5) PTHR31307:SF3 - ALCOHOL DEHYDROGENASE TRANSCRIPTION FACTOR MYB/SANT-LIKE PROTEIN
Glyma.07G254600.Wm82.a4.v1	1256.86	0.476332	0.0337631	2.14592e-47	2.82321e-45	(1 of 7) PTHR11926//PTHR11926:SF152 - GLUCOSYL/GLUCURONOSYL TRANSFERASES // UDP-GLUCOSYL TRANSFERASE 73B2-RELATED
Glyma.07G256700.Wm82.a4.v1	46.8916	0.530319	0.20417	4.06564e-05	0.000300282	(1 of 5) PTHR11088//PTHR11088:SF34 - TRNA DELTA 2 -ISOPENTENYLPYROPHOSPHATE TRANSFERASE-RELATED // SUBFAMILY NOT NAMED
Glyma.07G258100.Wm82.a4.v1	77.5015	-0.514866	0.155081	3.98977e-06	3.66036e-05	-
Glyma.07G258700.Wm82.a4.v1	227.812	0.764963	0.0824966	7.45138e-23	3.49661e-21	(1 of 3) PTHR10353//PTHR10353:SF27 - GLYCOSYL HYDROLASE // BETA-GLUCOSIDASE 45-RELATED
Glyma.07G260500.Wm82.a4.v1	11.9889	0.958994	0.510619	9.70672e-05	0.000653725	(1 of 1) PTHR12526//PTHR12526:SF341//PTHR12526:SF388 - GLYCOSYLTRANSFERASE // SUBFAMILY NOT NAMED // STARCH SYNTHASE 3, CHLOROPLASTIC/AMYLOPLASTIC
Glyma.07G265500.Wm82.a4.v1	1182.58	0.477666	0.0348274	5.13819e-45	6.23267e-43	-
Glyma.07G271600.Wm82.a4.v1	1.81591	-0.763295	1.3065	0.000859656	0.00438098	-
Glyma.08G000700.Wm82.a4.v1	1551.86	-0.699673	0.0313952	1.61904e-112	7.50045e-110	-
Glyma.08G003500.Wm82.a4.v1	4.18251	-0.528098	0.858542	0.00206757	0.00932538	(1 of 10) PF03364 - Polyketide cyclase / dehydrase and lipid transport (Polyketide_cyc)
Glyma.08G006200.Wm82.a4.v1	1.65206	0.830644	1.37818	0.000712984	0.00373536	(1 of 4) PTHR35485//PTHR35485:SF1 - FAMILY NOT NAMED // EXPRESSED PROTEIN
Glyma.08G008600.Wm82.a4.v1	173.24	0.77278	0.0955171	2.4162e-18	8.40403e-17	(1 of 3) K14165 - atypical dual specificity phosphatase [EC:3.1.3.16 3.1.3.48] (K14165)
Glyma.08G013600.Wm82.a4.v1	1752.45	-0.402469	0.0288029	3.52832e-46	4.45356e-44	(1 of 7) 3.6.3.4//3.6.3.54 - Cu(2+)-exporting ATPase // Cu(+) exporting ATPase
Glyma.08G022500.Wm82.a4.v1	648.721	0.557242	0.0475708	3.61378e-34	2.93053e-32	(1 of 2) PTHR11349//PTHR11349:SF53 - NUCLEOSIDE DIPHOSPHATE KINASE // NUCLEOSIDE DIPHOSPHATE KINASE-RELATED
Glyma.08G023100.Wm82.a4.v1	282.526	0.481289	0.073152	2.74569e-13	6.51235e-12	(1 of 4) PTHR10366//PTHR10366:SF308 - NAD DEPENDENT EPIMERASE/DEHYDRATASE // SUBFAMILY NOT NAMED
Glyma.08G030600.Wm82.a4.v1	103.25	0.400025	0.122769	1.56242e-05	0.000126478	(1 of 2) PTHR11758:SF11 - 40S RIBOSOMAL PROTEIN S15A-2-RELATED
Glyma.08G031400.Wm82.a4.v1	730.845	-0.447864	0.0451357	2.84694e-25	1.53436e-23	(1 of 16) KOG1595 - CCCH-type Zn-finger protein
Glyma.08G036600.Wm82.a4.v1	90.3823	0.497519	0.137767	1.52311e-06	1.5223e-05	(1 of 23) PF03181 - BURP domain (BURP)
Glyma.08G038200.Wm82.a4.v1	307.014	-0.408434	0.0703096	8.3751e-11	1.52026e-09	(1 of 18) K17710 - pentatricopeptide repeat domain-containing protein 1 (PTCD1)
Glyma.08G039400.Wm82.a4.v1	405.289	0.431742	0.0601298	7.07079e-15	1.91368e-13	(1 of 560) PF08263 - Leucine rich repeat N-terminal domain (LRRNT_2)
Glyma.08G041000.Wm82.a4.v1	36.1304	1.00448	0.228159	5.88214e-08	7.48537e-07	(1 of 3) PTHR23354//PTHR23354:SF75 - NUCLEOLAR PROTEIN 7/ESTROGEN RECEPTOR COACTIVATOR-RELATED // LYSM DOMAIN-CONTAINING GPI-ANCHORED PROTEIN 1
Glyma.08G041200.Wm82.a4.v1	5.18717	-0.412187	0.589739	0.00367703	0.0151403	(1 of 4) PTHR24115:SF477 - KINESIN-LIKE PROTEIN-RELATED
Glyma.08G042100.Wm82.a4.v1	8.32746	0.528835	0.508918	0.00162073	0.0075762	(1 of 2) PTHR10641//PTHR10641:SF510 - MYB-LIKE DNA-BINDING PROTEIN MYB // SUBFAMILY NOT NAMED
Glyma.08G044200.Wm82.a4.v1	11.4757	-0.600351	0.480895	0.000877901	0.00446403	(1 of 6) PF00069//PF14380 - Protein kinase domain (Pkinase) // Wall-associated receptor kinase C-terminal (WAK_assoc)
Glyma.08G049500.Wm82.a4.v1	10.0171	-0.594541	0.514801	0.00104065	0.00518325	(1 of 3) 2.4.1.227 - Undecaprenyldiphospho-muramoylpentapeptide beta-N- acetylglucosaminyltransferase / Undecaprenyl-PP-MurNAc-pentapeptide-UDPGlcNAc GlcNAc transferase
Glyma.08G050400.Wm82.a4.v1	13.0231	3.42862	0.618722	1.22853e-09	1.94753e-08	(1 of 8) PTHR10209//PTHR10209:SF193 - OXIDOREDUCTASE, 2OG-FE II OXYGENASE FAMILY PROTEIN // 1-AMINOCYCLOPROPANE-1-CARBOXYLATE OXIDASE 3-RELATED
Glyma.08G057700.Wm82.a4.v1	22.2289	0.933532	0.329086	9.6871e-06	8.22469e-05	(1 of 4) PTHR23180//PTHR23180:SF262 - CENTAURIN/ARF // ADP-RIBOSYLATION FACTOR GTPASE-ACTIVATING PROTEIN AGD15-RELATED
Glyma.08G057900.Wm82.a4.v1	84.8914	-0.492133	0.145874	3.91846e-06	3.60146e-05	-
Glyma.08G059200.Wm82.a4.v1	101.004	-0.694842	0.134315	5.68603e-10	9.40051e-09	-
Glyma.08G059900.Wm82.a4.v1	23.7843	0.969789	0.309966	4.27386e-06	3.90094e-05	(1 of 5) PTHR10641:SF586 - MYB TRANSCRIPTION FACTOR-RELATED
Glyma.08G063700.Wm82.a4.v1	899.606	0.415206	0.0398553	2.65527e-27	1.59709e-25	(1 of 8) 1.14.13.132//1.14.99.7 - Squalene monooxygenase / Squalene epoxidase // Transferred entry: 1.14.13.132
Glyma.08G068000.Wm82.a4.v1	66.1896	-0.550654	0.172188	4.91506e-06	4.42864e-05	(1 of 2) PTHR33787//PTHR33787:SF4 - FAMILY NOT NAMED // YCF20-LIKE PROTEIN
Glyma.08G072700.Wm82.a4.v1	28.1682	-0.416655	0.253559	0.00112819	0.00556265	(1 of 3) PTHR22814//PTHR22814:SF125 - COPPER TRANSPORT PROTEIN ATOX1-RELATED // SUBFAMILY NOT NAMED
Glyma.08G073300.Wm82.a4.v1	321.6	-0.422991	0.0688336	8.90017e-12	1.79242e-10	(1 of 4) PTHR33334//PTHR33334:SF5 - FAMILY NOT NAMED // DENTIN SIALOPHOSPHOPROTEIN-LIKE PROTEIN
Glyma.08G074000.Wm82.a4.v1	48.5892	-0.55641	0.207781	2.73053e-05	0.000209149	(1 of 3) K08917 - light-harvesting complex II chlorophyll a/b binding protein 6 (LHCB6)
Glyma.08G074100.Wm82.a4.v1	945.879	0.443107	0.0389333	4.74399e-32	3.51936e-30	(1 of 3) PTHR33044//PTHR33044:SF27 - FAMILY NOT NAMED // BIFUNCTIONAL INHIBITOR/LIPID-TRANSFER PROTEIN/SEED STORAGE 2S ALBUMIN SUPERFAMILY PROTEIN-RELATED
Glyma.08G074700.Wm82.a4.v1	1073.63	0.456478	0.0365347	6.28408e-38	5.94897e-36	(1 of 1) 3.2.1.37//3.2.1.55//3.5.1.53 - Xylan 1,4-beta-xylosidase / Xylobiase // Non-reducing end alpha-L-arabinofuranosidase / Arabinosidase // N-carbamoylputrescine amidase
Glyma.08G076100.Wm82.a4.v1	237.569	0.701892	0.0808591	1.15586e-20	4.68661e-19	(1 of 10) PTHR31851:SF6 - VACUOLAR IRON TRANSPORTER HOMOLOG 2.1
Glyma.08G076400.Wm82.a4.v1	11.4382	0.771018	0.505582	0.000300757	0.00177206	(1 of 6) K01590 - histidine decarboxylase (hdc, HDC)
Glyma.08G077400.Wm82.a4.v1	45.3362	0.498768	0.204957	8.18018e-05	0.000561865	(1 of 4) PTHR22952//PTHR22952:SF175 - CAMP-RESPONSE ELEMENT BINDING PROTEIN-RELATED // SUBFAMILY NOT NAMED
Glyma.08G082900.Wm82.a4.v1	755.107	-0.584629	0.0449406	3.24965e-41	3.41817e-39	(1 of 5) K08912 - light-harvesting complex II chlorophyll a/b binding protein 1 (LHCB1)
Glyma.08G083376.Wm82.a4.v1	13.8423	-0.861408	0.485074	0.000144795	0.000930824	(1 of 3) PTHR13710//PTHR13710:SF70 - DNA HELICASE RECQ FAMILY MEMBER // BLOOM SYNDROME PROTEIN
Glyma.08G089100.Wm82.a4.v1	1.81591	-0.763295	1.3065	0.000859656	0.00438098	(1 of 5) PTHR11514:SF29 - BASIC HELIX-LOOP-HELIX (BHLH) DNA-BINDING SUPERFAMILY PROTEIN-RELATED
Glyma.08G090800.Wm82.a4.v1	194.056	0.40154	0.0879194	7.01093e-08	8.79081e-07	(1 of 40) PF03763 - Remorin, C-terminal region (Remorin_C)
Glyma.08G091500.Wm82.a4.v1	20.6816	-0.726208	0.366159	0.000117538	0.00077318	(1 of 4) PTHR11999//PTHR11999:SF105 - GROUP II PYRIDOXAL-5-PHOSPHATE DECARBOXYLASE // SUBFAMILY NOT NAMED
Glyma.08G099800.Wm82.a4.v1	12.287	-1.35564	0.541218	1.53975e-05	0.000124817	-
Glyma.08G101500.Wm82.a4.v1	193.758	0.611847	0.0905087	3.63658e-14	9.28811e-13	(1 of 108) 3.6.3.44 - Xenobiotic-transporting ATPase / Steroid-transporting ATPase
Glyma.08G105600.Wm82.a4.v1	115.692	0.499888	0.119761	1.44666e-07	1.73596e-06	(1 of 2) K02685 - DNA primase large subunit (PRI2)
Glyma.08G109400.Wm82.a4.v1	49.7713	1.20442	0.183731	1.33974e-12	2.9244e-11	(1 of 20) 2.3.1.74 - Naringenin-chalcone synthase / Flavonone synthase
Glyma.08G110420.Wm82.a4.v1	36.8233	-0.607332	0.249892	4.6737e-05	0.000338814	(1 of 20) 2.3.1.74 - Naringenin-chalcone synthase / Flavonone synthase
Glyma.08G110500.Wm82.a4.v1	219.649	0.687797	0.0843883	1.00499e-18	3.5755e-17	(1 of 20) 2.3.1.74 - Naringenin-chalcone synthase / Flavonone synthase
Glyma.08G117500.Wm82.a4.v1	1471.1	-0.623864	0.0320626	7.01288e-87	2.22912e-84	(1 of 4) PTHR13301//PTHR13301:SF31 - X-BOX TRANSCRIPTION FACTOR-RELATED // CELLULOSE SYNTHASE A CATALYTIC SUBUNIT 8 [UDP-FORMING]
Glyma.08G117902.Wm82.a4.v1	5.18717	-0.412187	0.589739	0.00367703	0.0151403	(1 of 3) PF02620 - Uncharacterized ACR, COG1399 (DUF177)
Glyma.08G119500.Wm82.a4.v1	1150.21	-0.500196	0.0359783	3.06425e-46	3.87904e-44	(1 of 36) PTHR32077//PTHR32077:SF7 - FAMILY NOT NAMED // FASCICLIN-LIKE ARABINOGALACTAN PROTEIN 11
Glyma.08G119600.Wm82.a4.v1	1189.34	-0.540733	0.0354905	7.56407e-55	1.20657e-52	(1 of 36) PTHR32077//PTHR32077:SF7 - FAMILY NOT NAMED // FASCICLIN-LIKE ARABINOGALACTAN PROTEIN 11
Glyma.08G124900.Wm82.a4.v1	81.6169	-0.422947	0.143989	3.49621e-05	0.000261552	(1 of 2) PTHR17130//PTHR17130:SF24 - MITOCHONDRIAL OUTER MEMBRANE PROTEIN 25 // GAN
Glyma.08G133100.Wm82.a4.v1	4.76277	0.553974	0.716771	0.00178734	0.00823719	-
Glyma.08G134200.Wm82.a4.v1	70.7726	0.846028	0.156616	2.87808e-10	4.92657e-09	-
Glyma.08G136100.Wm82.a4.v1	30.6235	0.46582	0.248715	0.000460174	0.00256485	(1 of 2) PF15375 - Domain of unknown function (DUF4602) (DUF4602)
Glyma.08G137000.Wm82.a4.v1	784.389	0.468501	0.0429188	6.60011e-30	4.52622e-28	(1 of 3) PTHR31718//PTHR31718:SF0 - FAMILY NOT NAMED // EXPRESSED PROTEIN-RELATED
Glyma.08G140200.Wm82.a4.v1	231.095	0.503168	0.0816908	3.45016e-12	7.23719e-11	(1 of 6) K00827 - alanine-glyoxylate transaminase / (R)-3-amino-2-methylpropionate-pyruvate transaminase (AGXT2)
Glyma.08G143800.Wm82.a4.v1	92.4452	-0.609069	0.141986	4.64104e-08	5.98825e-07	(1 of 7) PTHR11132//PTHR11132:SF73 - SOLUTE CARRIER FAMILY 35 // SUBFAMILY NOT NAMED
Glyma.08G144433.Wm82.a4.v1	1.65206	0.830644	1.37818	0.000712984	0.00373536	(1 of 3) PTHR11931//PTHR11931:SF16 - PHOSPHOGLYCERATE MUTASE // SUBFAMILY NOT NAMED
Glyma.08G145300.Wm82.a4.v1	40.6998	0.951499	0.214479	4.37084e-08	5.65637e-07	(1 of 349) PF00847 - AP2 domain (AP2)
Glyma.08G145900.Wm82.a4.v1	110.051	0.642718	0.124598	6.08665e-10	1.004e-08	(1 of 2) PTHR11695//PTHR11695:SF567 - ALCOHOL DEHYDROGENASE RELATED // SUBFAMILY NOT NAMED
Glyma.08G146100.Wm82.a4.v1	164.73	-0.700283	0.101393	1.3628e-14	3.60765e-13	(1 of 131) PF00892 - EamA-like transporter family (EamA)
Glyma.08G150400.Wm82.a4.v1	130.857	2.53521	0.141769	5.34593e-73	1.28618e-70	(1 of 4) 3.2.1.119//3.2.1.21 - Vicianin beta-glucosidase // Beta-glucosidase / Gentobiase
Glyma.08G151600.Wm82.a4.v1	93.947	0.506163	0.135071	8.28537e-07	8.77013e-06	(1 of 3) PTHR12585//PTHR12585:SF29 - SCC1 / RAD21 FAMILY MEMBER // FI11703P
Glyma.08G152800.Wm82.a4.v1	269.339	0.41629	0.0742573	2.48392e-10	4.28047e-09	(1 of 8) PTHR27000:SF151 - DNA-DAMAGE-REPAIR/TOLERATION PROTEIN DRT100-RELATED
Glyma.08G154900.Wm82.a4.v1	4564.54	0.491748	0.0176266	1.5469e-173	1.29544e-170	(1 of 4) PTHR24089//PTHR24089:SF316 - FAMILY NOT NAMED // ADP,ATP CARRIER PROTEIN 1, MITOCHONDRIAL
Glyma.08G155800.Wm82.a4.v1	1.65206	0.830644	1.37818	0.000712984	0.00373536	(1 of 155) K14488 - SAUR family protein (SAUR)
Glyma.08G157300.Wm82.a4.v1	83.4328	-0.487464	0.147069	5.06091e-06	4.54501e-05	-
Glyma.08G158100.Wm82.a4.v1	82.6056	0.417073	0.13974	3.20632e-05	0.000241776	-
Glyma.08G160400.Wm82.a4.v1	6.09513	-0.809874	0.837256	0.000659213	0.00350596	(1 of 3) PTHR24351:SF55 - AGC KINASE 1.7-RELATED
Glyma.08G162700.Wm82.a4.v1	187.98	-0.993479	0.0939841	9.63072e-28	5.90689e-26	(1 of 154) K00430 - peroxidase (E1.11.1.7)
Glyma.08G171000.Wm82.a4.v1	8.36502	-2.07961	0.880687	1.32296e-05	0.000108782	(1 of 11) PTHR31568:SF17 - EXPRESSED PROTEIN
Glyma.08G174900.Wm82.a4.v1	9.82366	-1.80562	0.695641	8.98937e-06	7.6787e-05	(1 of 4) PTHR11260//PTHR11260:SF195 - GLUTATHIONE S-TRANSFERASE, GST, SUPERFAMILY, GST DOMAIN CONTAINING // SUBFAMILY NOT NAMED
Glyma.08G178100.Wm82.a4.v1	150.915	0.687417	0.10373	9.01719e-14	2.23236e-12	(1 of 1) PTHR32332:SF20 - 2-NITROPROPANE DIOXYGENASE-LIKE PROTEIN
Glyma.08G182100.Wm82.a4.v1	99.1206	-0.481181	0.132924	1.69797e-06	1.67554e-05	(1 of 399) PF00067 - Cytochrome P450 (p450)
Glyma.08G189600.Wm82.a4.v1	1196.1	-0.451668	0.0351118	5.98009e-40	6.02812e-38	(1 of 20) K15718 - linoleate 9S-lipoxygenase (LOX1_5)
Glyma.08G200100.Wm82.a4.v1	305.204	2.1366	0.0848148	2.65093e-142	1.83238e-139	(1 of 5) PTHR31284//PTHR31284:SF7 - FAMILY NOT NAMED // ACID PHOSPHATASE-RELATED
Glyma.08G203100.Wm82.a4.v1	72.2176	-0.462331	0.157816	2.39223e-05	0.000185992	(1 of 4) PTHR31734:SF5 - AUXIN-RESPONSIVE PROTEIN IAA27
Glyma.08G203300.Wm82.a4.v1	64.4704	-0.40933	0.162072	0.000141469	0.000911192	-
Glyma.08G204800.Wm82.a4.v1	25.9654	-0.856179	0.315514	1.38456e-05	0.000113376	(1 of 4) K02695 - photosystem I subunit VI (psaH)
Glyma.08G209400.Wm82.a4.v1	15.0996	1.08446	0.426052	1.87697e-05	0.000149372	(1 of 14) PF04862 - Protein of unknown function (DUF642) (DUF642)
Glyma.08G212300.Wm82.a4.v1	95.623	-0.705868	0.138612	8.83197e-10	1.42499e-08	(1 of 6) PTHR26312:SF75 - F18B13.21 PROTEIN-RELATED
Glyma.08G213900.Wm82.a4.v1	33.7798	-1.38349	0.244156	2.13077e-10	3.69677e-09	(1 of 3) PTHR10992:SF730 - HYDROLASE-RELATED
Glyma.08G214400.Wm82.a4.v1	153.319	0.427685	0.100492	2.11159e-07	2.46127e-06	(1 of 2) K06127 - 2-methoxy-6-polyprenyl-1,4-benzoquinol methylase (COQ5)
Glyma.08G215600.Wm82.a4.v1	17.861	-0.468164	0.339668	0.0013166	0.00632787	(1 of 5) PTHR11514//PTHR11514:SF48 - MYC // SUBFAMILY NOT NAMED
Glyma.08G216300.Wm82.a4.v1	28.1682	-0.416655	0.253559	0.00112819	0.00556265	(1 of 5) PTHR24006//PTHR24006:SF492 - FAMILY NOT NAMED // F-BOX/LRR-REPEAT PROTEIN 5
Glyma.08G221300.Wm82.a4.v1	195.353	-0.442647	0.0901447	7.81721e-09	1.12237e-07	(1 of 2) PTHR23244//PTHR23244:SF324 - KELCH REPEAT DOMAIN // SUBFAMILY NOT NAMED
Glyma.08G223100.Wm82.a4.v1	9.88281	0.654838	0.51777	0.000695981	0.00367413	-
Glyma.08G224600.Wm82.a4.v1	8.32746	0.528835	0.508918	0.00162073	0.0075762	(1 of 24) PF04755 - PAP_fibrillin (PAP_fibrillin)
Glyma.08G226600.Wm82.a4.v1	660.771	-0.469037	0.0476512	4.95797e-25	2.62658e-23	(1 of 2) PTHR10366//PTHR10366:SF343 - NAD DEPENDENT EPIMERASE/DEHYDRATASE // SUBFAMILY NOT NAMED
Glyma.08G230100.Wm82.a4.v1	2494.76	0.931364	0.0245326	0	0	(1 of 37) PF00407 - Pathogenesis-related protein Bet v I family (Bet_v_1)
Glyma.08G230400.Wm82.a4.v1	91.2767	-0.483967	0.13948	2.9413e-06	2.7694e-05	(1 of 37) PF00407 - Pathogenesis-related protein Bet v I family (Bet_v_1)
Glyma.08G232100.Wm82.a4.v1	70.0956	0.474425	0.157873	1.66829e-05	0.000134386	(1 of 3) PTHR10217//PTHR10217:SF520 - VOLTAGE AND LIGAND GATED POTASSIUM CHANNEL // SUBFAMILY NOT NAMED
Glyma.08G235300.Wm82.a4.v1	9.07156	2.09198	0.661805	2.36358e-06	2.27061e-05	(1 of 44) PF00197 - Trypsin and protease inhibitor (Kunitz_legume)
Glyma.08G235800.Wm82.a4.v1	23.6956	-0.525912	0.308983	0.000476753	0.00264709	(1 of 3) PTHR27006//PTHR27006:SF44 - FAMILY NOT NAMED // LEUCINE-RICH REPEAT TRANSMEMBRANE PROTEIN KINASE
Glyma.08G241200.Wm82.a4.v1	353.333	-0.438521	0.0657081	2.31562e-13	5.54972e-12	(1 of 4) K07735 - putative transcriptional regulator (algH)
Glyma.08G245600.Wm82.a4.v1	2.26989	-1.30078	1.66059	0.000282247	0.00167429	(1 of 9) K01180 - endo-1,3(4)-beta-glucanase (E3.2.1.6)
Glyma.08G254400.Wm82.a4.v1	927.426	-0.433567	0.0398937	1.67724e-29	1.12367e-27	(1 of 3) PTHR22952:SF201 - BASIC LEUCINE-ZIPPER 42-RELATED
Glyma.08G258900.Wm82.a4.v1	136.591	-0.546498	0.112336	3.91257e-09	5.80712e-08	(1 of 1) 3.1.3.43 - [Pyruvate dehydrogenase (acetyl-transferring)]-phosphatase
Glyma.08G262800.Wm82.a4.v1	402.847	0.598946	0.0610682	2.92791e-25	1.57604e-23	(1 of 3) 3.2.1.177//3.2.1.37//3.2.1.55 - Alpha-D-xyloside xylohydrolase / Alpha-xylosidase // Xylan 1,4-beta-xylosidase / Xylobiase // Non-reducing end alpha-L-arabinofuranosidase / Arabinosidase
Glyma.08G263200.Wm82.a4.v1	255.024	-0.401019	0.0773477	3.13786e-09	4.71025e-08	(1 of 3) PTHR31116:SF2 - 3-METHYLADENINE GLYCOSYLASE I-RELATED
Glyma.08G264800.Wm82.a4.v1	408.308	0.831315	0.0608152	1.20598e-44	1.4588e-42	(1 of 8) K01937 - CTP synthase (pyrG, CTPS)
Glyma.08G264900.Wm82.a4.v1	179.762	-0.423104	0.0937371	6.862e-08	8.61648e-07	(1 of 1) KOG0610//KOG0984 - Putative serine/threonine protein kinase // Mitogen-activated protein kinase (MAPK) kinase MKK3/MKK6
Glyma.08G265967.Wm82.a4.v1	20.3243	-0.431356	0.304952	0.00156992	0.00736534	(1 of 4) PTHR30249//PTHR30249:SF0 - PUTATIVE SEROTONIN TRANSPORTER // PLASTIDAL GLYCOLATE/GLYCERATE TRANSLOCATOR 1, CHLOROPLASTIC
Glyma.08G269600.Wm82.a4.v1	14.847	-0.729035	0.447765	0.000271188	0.0016164	(1 of 2) PTHR10426//PTHR10426:SF33 - STRICTOSIDINE SYNTHASE-RELATED // SUBFAMILY NOT NAMED
Glyma.08G269800.Wm82.a4.v1	10.0171	-0.594541	0.514801	0.00104065	0.00518325	(1 of 5) PTHR11945//PTHR11945:SF155 - MADS BOX PROTEIN // AGAMOUS-LIKE MADS-BOX PROTEIN AGL8-RELATED
Glyma.08G274200.Wm82.a4.v1	75.7663	0.527694	0.153893	2.43519e-06	2.33374e-05	(1 of 310) PF00010 - Helix-loop-helix DNA-binding domain (HLH)
Glyma.08G274800.Wm82.a4.v1	29.5517	1.14113	0.251802	4.67306e-08	6.02778e-07	(1 of 12) 2.5.1.36 - Trihydroxypterocarpan dimethylallyltransferase / Glyceollin synthase
Glyma.08G280000.Wm82.a4.v1	9.33212	0.473634	0.452563	0.00213971	0.00960795	(1 of 2) PTHR16301 - IMPACT-RELATED
Glyma.08G281800.Wm82.a4.v1	298.686	-0.460155	0.0720727	1.24096e-12	2.71695e-11	-
Glyma.08G284300.Wm82.a4.v1	6.31812	0.718993	0.701757	0.000790723	0.00408902	(1 of 6) PTHR11850//PTHR11850:SF101 - HOMEOBOX PROTEIN TRANSCRIPTION FACTORS // SUBFAMILY NOT NAMED
Glyma.08G286500.Wm82.a4.v1	8.32746	0.528835	0.508918	0.00162073	0.0075762	(1 of 2) PTHR31945//PTHR31945:SF14 - FAMILY NOT NAMED // TRANSCRIPTION FACTOR BHLH90
Glyma.08G286600.Wm82.a4.v1	24.7002	-0.477689	0.289994	0.000713872	0.00373822	(1 of 4) PTHR27001//PTHR27001:SF36 - FAMILY NOT NAMED // PROLINE-RICH RECEPTOR-LIKE PROTEIN KINASE PERK12-RELATED
Glyma.08G289900.Wm82.a4.v1	11.3415	0.402265	0.375814	0.00326395	0.0137117	(1 of 2) K00851 - gluconokinase (E2.7.1.12, gntK, idnK)
Glyma.08G293200.Wm82.a4.v1	203.071	-0.547637	0.0899167	3.83424e-12	8.00429e-11	(1 of 10) PF13704 - Glycosyl transferase family 2 (Glyco_tranf_2_4)
Glyma.08G297100.Wm82.a4.v1	60.5189	-0.756619	0.18231	8.22043e-08	1.02242e-06	(1 of 1) PTHR23002//PTHR23002:SF11 - ZINC FINGER CCHC DOMAIN CONTAINING PROTEIN // ZINC FINGER CCHC DOMAIN-CONTAINING PROTEIN 7
Glyma.08G299600.Wm82.a4.v1	4.18251	-0.528098	0.858542	0.00206757	0.00932538	-
Glyma.08G303400.Wm82.a4.v1	8.00775	-1.00731	0.752567	0.000244426	0.00147608	-
Glyma.08G312000.Wm82.a4.v1	195.697	-1.08111	0.0926805	7.23398e-33	5.50731e-31	(1 of 22) K13065 - shikimate O-hydroxycinnamoyltransferase (E2.3.1.133, HCT)
Glyma.08G315700.Wm82.a4.v1	13.4851	-0.414725	0.364429	0.00275158	0.0119263	-
Glyma.08G321400.Wm82.a4.v1	146.219	0.538622	0.105558	1.20239e-09	1.90958e-08	(1 of 1) PF00026//PF14543 - Eukaryotic aspartyl protease (Asp) // Xylanase inhibitor N-terminal (TAXi_N)
Glyma.08G324200.Wm82.a4.v1	1.65206	0.830644	1.37818	0.000712984	0.00373536	(1 of 1) PTHR10110//PTHR10110:SF101 - SODIUM/HYDROGEN EXCHANGER // SODIUM/HYDROGEN EXCHANGER 4
Glyma.08G324700.Wm82.a4.v1	18.4708	0.475435	0.326374	0.00108213	0.00535862	(1 of 6) K06911 - uncharacterized protein (K06911)
Glyma.08G328600.Wm82.a4.v1	36.4661	-0.451652	0.229378	0.000406665	0.00229759	(1 of 4) PTHR34947:SF2 - GENOMIC DNA, CHROMOSOME 3, P1 CLONE:MJG19
Glyma.08G335500.Wm82.a4.v1	143.721	-0.475265	0.107605	6.0571e-08	7.68557e-07	(1 of 3) PTHR33791:SF4 - CHAPERONIN-LIKE RBCX PROTEIN
Glyma.08G338100.Wm82.a4.v1	352.055	0.784942	0.0656215	2.8916e-35	2.41227e-33	(1 of 23) 2.4.1.218 - Hydroquinone glucosyltransferase / Hydroquinone:O-glucosyltransferase
Glyma.08G338700.Wm82.a4.v1	41.8467	-0.458662	0.213958	0.000247401	0.00149177	(1 of 23) 2.4.1.218 - Hydroquinone glucosyltransferase / Hydroquinone:O-glucosyltransferase
Glyma.08G341400.Wm82.a4.v1	210.212	0.887528	0.085726	4.48011e-27	2.66888e-25	(1 of 21) PTHR33107:SF5 - KUNITZ FAMILY TRYPSIN AND PROTEASE INHIBITOR PROTEIN-RELATED
Glyma.08G342000.Wm82.a4.v1	8.42417	1.14433	0.685347	0.000106537	0.000708518	(1 of 21) PTHR33107:SF5 - KUNITZ FAMILY TRYPSIN AND PROTEASE INHIBITOR PROTEIN-RELATED
Glyma.08G344600.Wm82.a4.v1	8.32746	0.528835	0.508918	0.00162073	0.0075762	-
Glyma.08G345900.Wm82.a4.v1	346.535	0.41484	0.0650744	2.27151e-12	4.84177e-11	(1 of 4) K00208 - enoyl- (fabI)
Glyma.08G346900.Wm82.a4.v1	80.9695	-0.494441	0.150051	5.11877e-06	4.59034e-05	(1 of 4) PTHR31808//PTHR31808:SF2 - FAMILY NOT NAMED // F21O3.2 PROTEIN-RELATED
Glyma.08G350800.Wm82.a4.v1	8468.44	0.460491	0.0129103	9.24117e-281	1.38767e-277	(1 of 1) K15814 - beta-amyrin 24-hydroxylase (CYP93E1)
Glyma.08G351400.Wm82.a4.v1	102.782	-0.400757	0.125342	1.91301e-05	0.00015199	(1 of 17) PTHR32212//PTHR32212:SF126 - FAMILY NOT NAMED // EMB|CAB62440.1-RELATED
Glyma.08G359100.Wm82.a4.v1	566.98	-0.592684	0.0521499	1.80422e-32	1.36403e-30	(1 of 6) PTHR11709//PTHR11709:SF66 - MULTI-COPPER OXIDASE // LACCASE-17
Glyma.08G359300.Wm82.a4.v1	85.8961	-0.480983	0.144249	4.9835e-06	4.48103e-05	(1 of 6) PTHR11709//PTHR11709:SF70 - MULTI-COPPER OXIDASE // SUBFAMILY NOT NAMED
Glyma.08G359500.Wm82.a4.v1	193.836	-0.627061	0.0926955	3.43421e-14	8.81258e-13	-
Glyma.08G360400.Wm82.a4.v1	53.2393	1.10322	0.17715	8.78351e-12	1.77163e-10	(1 of 2) PF03083//PF04193 - Sugar efflux transporter for intercellular exchange (MtN3_slv) // PQ loop repeat (PQ-loop)
Glyma.08G360500.Wm82.a4.v1	304.532	0.455278	0.0700627	6.20645e-13	1.41134e-11	(1 of 8) PTHR10791//PTHR10791:SF34 - RAG1-ACTIVATING PROTEIN 1 // BIDIRECTIONAL SUGAR TRANSPORTER SWEET15
Glyma.08G360800.Wm82.a4.v1	155.033	-0.465587	0.102906	4.03756e-08	5.26576e-07	(1 of 2) PTHR31614//PTHR31614:SF6 - FAMILY NOT NAMED // POLLEN OLE E 1 ALLERGEN AND EXTENSIN FAMILY PROTEIN
Glyma.08G367400.Wm82.a4.v1	149.851	0.442423	0.102203	1.28158e-07	1.54724e-06	(1 of 2) K17781 - mitochondrial import inner membrane translocase subunit TIM13 (TIM13)
Glyma.08G368301.Wm82.a4.v1	9.01242	-0.762904	0.615808	0.000513018	0.00282468	(1 of 16) PTHR12549:SF16 - HISTONE H3MK9 DEMETHYLASE
Glyma.09G000700.Wm82.a4.v1	529.056	0.405992	0.0522283	1.08629e-16	3.36209e-15	(1 of 4) K02925 - large subunit ribosomal protein L3e (RP-L3e, RPL3)
Glyma.09G008700.Wm82.a4.v1	118.373	-0.436385	0.118222	2.03099e-06	1.97639e-05	(1 of 5) K13456 - RPM1-interacting protein 4 (RIN4)
Glyma.09G010800.Wm82.a4.v1	1.65206	0.830644	1.37818	0.000712984	0.00373536	(1 of 2) PTHR10283:SF82 - SOLUTE CARRIER FAMILY 13 MEMBER 5
Glyma.09G012700.Wm82.a4.v1	8.42417	1.14433	0.685347	0.000106537	0.000708518	-
Glyma.09G022800.Wm82.a4.v1	803.41	0.48078	0.0424309	5.54769e-32	4.10162e-30	(1 of 13) PTHR31388//PTHR31388:SF22 - FAMILY NOT NAMED // PEROXIDASE 22-RELATED
Glyma.09G022900.Wm82.a4.v1	355.536	-0.416535	0.0652302	2.07212e-12	4.42979e-11	(1 of 13) PTHR31388//PTHR31388:SF22 - FAMILY NOT NAMED // PEROXIDASE 22-RELATED
Glyma.09G024500.Wm82.a4.v1	22.1402	-0.726677	0.351029	9.38652e-05	0.000634625	(1 of 2) 6.2.1.26 - o-succinylbenzoate--CoA ligase / OSB-CoA synthetase
Glyma.09G029100.Wm82.a4.v1	48.2535	0.405193	0.184577	0.000357647	0.00206066	(1 of 2) PTHR31585//PTHR31585:SF2 - FAMILY NOT NAMED // FOLATE-BIOPTERIN TRANSPORTER 7-RELATED
Glyma.09G036800.Wm82.a4.v1	15.7549	-0.95704	0.446621	5.45804e-05	0.000390345	-
Glyma.09G038600.Wm82.a4.v1	509.967	0.410938	0.0532559	1.59455e-16	4.88312e-15	(1 of 2) PTHR30620//PTHR30620:SF50 - PERIPLASMIC BETA-GLUCOSIDASE-RELATED // BETA-D-XYLOSIDASE 1
Glyma.09G038700.Wm82.a4.v1	214.276	0.48495	0.0849039	6.2117e-11	1.14814e-09	(1 of 3) PTHR34804:SF1 - CAMP-REGULATED PHOSPHOPROTEIN 19-RELATED PROTEIN
Glyma.09G039700.Wm82.a4.v1	1.81591	-0.763295	1.3065	0.000859656	0.00438098	-
Glyma.09G041800.Wm82.a4.v1	7.00308	-1.35686	0.963063	0.000129198	0.000840431	-
Glyma.09G045500.Wm82.a4.v1	101.434	0.468678	0.127847	1.59649e-06	1.58586e-05	-
Glyma.09G048450.Wm82.a4.v1	82.823	-0.998053	0.145069	8.89486e-14	2.20458e-12	(1 of 3) PTHR31235:SF8 - PEROXIDASE 7
Glyma.09G050900.Wm82.a4.v1	38.6608	0.407781	0.207863	0.000611722	0.00328913	(1 of 4) PTHR33928:SF2 - POLYGALACTURONASE QRT3
Glyma.09G052100.Wm82.a4.v1	1064.24	0.418787	0.0366029	3.22199e-32	2.41079e-30	(1 of 4) K02901 - large subunit ribosomal protein L27e (RP-L27e, RPL27)
Glyma.09G052900.Wm82.a4.v1	2.75344	2.54441	1.9386	4.46292e-05	0.000325921	(1 of 8) PTHR31190:SF11 - ETHYLENE-RESPONSIVE TRANSCRIPTION FACTOR ERF098
Glyma.09G053700.Wm82.a4.v1	135.882	0.486476	0.109085	4.46116e-08	5.77154e-07	(1 of 49) PF12796//PF13962 - Ankyrin repeats (3 copies) (Ank_2) // Domain of unknown function (PGG)
Glyma.09G059500.Wm82.a4.v1	2.26989	-1.30078	1.66059	0.000282247	0.00167429	(1 of 4) PTHR22951//PTHR22951:SF17 - CLATHRIN ASSEMBLY PROTEIN // SUBFAMILY NOT NAMED
Glyma.09G066300.Wm82.a4.v1	63.2723	-0.540761	0.176387	8.28217e-06	7.12633e-05	(1 of 4) PTHR24356//PTHR24356:SF206 - SERINE/THREONINE-PROTEIN KINASE // AGC (CAMP-DEPENDENT, CGMP-DEPENDENT AND PROTEIN KINASE C) KINASE FAMILY PROTEIN
Glyma.09G070100.Wm82.a4.v1	48.6859	-0.473672	0.198792	0.000114452	0.000755502	(1 of 5) PTHR32378//PTHR32378:SF9 - FAMILY NOT NAMED // KERATIN-ASSOCIATED PROTEIN 29-1
Glyma.09G070600.Wm82.a4.v1	20.198	-1.90741	0.372552	1.38888e-09	2.18739e-08	(1 of 2) PTHR13710//PTHR13710:SF81 - DNA HELICASE RECQ FAMILY MEMBER // ATP-DEPENDENT DNA HELICASE Q-LIKE 3
Glyma.09G071100.Wm82.a4.v1	3.75811	0.62258	0.955431	0.00145812	0.00690255	-
Glyma.09G072700.Wm82.a4.v1	15.0996	1.08446	0.426052	1.87697e-05	0.000149372	(1 of 157) 3.1.1.11 - Pectinesterase / Pectin methylesterase
Glyma.09G073300.Wm82.a4.v1	6.86881	1.03884	0.785732	0.000236922	0.00143714	(1 of 4) PTHR31374//PTHR31374:SF22 - FAMILY NOT NAMED // AUXIN-RESPONSIVE PROTEIN-LIKE PROTEIN-RELATED
Glyma.09G073900.Wm82.a4.v1	1.81591	-0.763295	1.3065	0.000859656	0.00438098	(1 of 5) PTHR34455//PTHR34455:SF1 - FAMILY NOT NAMED // EXPRESSED PROTEIN
Glyma.09G074200.Wm82.a4.v1	102.782	-0.400757	0.125342	1.91301e-05	0.00015199	(1 of 5) K11975 - E3 ubiquitin-protein ligase RNF144 [EC:6.3.2.19] (RNF144)
Glyma.09G080700.Wm82.a4.v1	30.2663	0.686571	0.276171	3.18074e-05	0.000240055	-
Glyma.09G087200.Wm82.a4.v1	48.0817	1.95525	0.213982	2.34125e-22	1.06983e-20	(1 of 13) K08150 - MFS transporter, SP family, solute carrier family 2 (myo-inositol transporter), member 13 (SLC2A13, ITR)
Glyma.09G091800.Wm82.a4.v1	4.76277	0.553974	0.716771	0.00178734	0.00823719	-
Glyma.09G092700.Wm82.a4.v1	40013.8	0.467958	0.00593648	0	0	(1 of 2) PTHR32093//PTHR32093:SF16 - FAMILY NOT NAMED // GENOMIC DNA, CHROMOSOME 3, P1 CLONE:MKA23-RELATED
Glyma.09G098900.Wm82.a4.v1	224.072	-0.475606	0.0843179	1.03083e-10	1.85417e-09	(1 of 4) K03098 - apolipoprotein D and lipocalin family protein (APOD)
Glyma.09G099200.Wm82.a4.v1	100.459	0.667117	0.131221	8.91681e-10	1.43708e-08	(1 of 2) PF00069//PF00954//PF01453//PF07714//PF08276//PF11883 - Protein kinase domain (Pkinase) // S-locus glycoprotein domain (S_locus_glycop) // D-mannose binding lectin (B_lectin) // Protein tyrosine kinase (Pkinase_Tyr) // PAN-like domain (PAN_2) // Domain of unknown function (DUF3403) (DUF3403)
Glyma.09G099900.Wm82.a4.v1	710.083	-0.56684	0.0463258	6.383e-37	5.82726e-35	(1 of 3) PTHR27006//PTHR27006:SF44 - FAMILY NOT NAMED // LEUCINE-RICH REPEAT TRANSMEMBRANE PROTEIN KINASE
Glyma.09G111200.Wm82.a4.v1	224.062	0.510969	0.0831411	3.52048e-12	7.37405e-11	(1 of 9) PTHR11937//PTHR11937:SF255 - ACTIN // SUBFAMILY NOT NAMED
Glyma.09G112600.Wm82.a4.v1	4.76277	0.553974	0.716771	0.00178734	0.00823719	-
Glyma.09G118900.Wm82.a4.v1	27.9748	-0.729388	0.302704	3.68504e-05	0.000274265	(1 of 5) PTHR11785:SF230 - CATIONIC AMINO ACID TRANSPORTER 1
Glyma.09G123800.Wm82.a4.v1	47.3376	1.75209	0.207442	1.46804e-19	5.5111e-18	(1 of 7) K17991 - peroxygenase (PXG)
Glyma.09G125200.Wm82.a4.v1	1.81591	-0.763295	1.3065	0.000859656	0.00438098	-
Glyma.09G131800.Wm82.a4.v1	225.163	0.5241	0.0830263	1.09828e-12	2.4253e-11	(1 of 1) PTHR31270:SF0 - GLUTAMINYL-PEPTIDE CYCLOTRANSFERASE
Glyma.09G132600.Wm82.a4.v1	1.65206	0.830644	1.37818	0.000712984	0.00373536	-
Glyma.09G134600.Wm82.a4.v1	22.8547	-1.27821	0.314325	2.69041e-07	3.07989e-06	(1 of 2) PTHR31896//PTHR31896:SF4 - FAMILY NOT NAMED // BAHD ACYLTRANSFERASE DCR
Glyma.09G134800.Wm82.a4.v1	13.8343	2.13101	0.457347	1.45047e-08	2.01158e-07	(1 of 6) PTHR10283//PTHR10283:SF94 - SOLUTE CARRIER FAMILY 13 MEMBER // SUBFAMILY NOT NAMED
Glyma.09G138400.Wm82.a4.v1	40.1491	0.914145	0.219033	1.12411e-07	1.37158e-06	(1 of 2) PTHR11655//PTHR11655:SF14 - 60S/50S RIBOSOMAL PROTEIN L6/L9 // 54S RIBOSOMAL PROTEIN L6, MITOCHONDRIAL
Glyma.09G143000.Wm82.a4.v1	7.4195	1.37042	0.798568	7.22886e-05	0.000502306	-
Glyma.09G144200.Wm82.a4.v1	337.939	0.557265	0.0669041	2.66813e-19	9.85488e-18	(1 of 4) PTHR10108//PTHR10108:SF861 - METHYLTRANSFERASE // SUBFAMILY NOT NAMED
Glyma.09G146800.Wm82.a4.v1	41.1993	-0.623983	0.234121	2.15052e-05	0.00016901	(1 of 4) PTHR11206:SF103 - MATE EFFLUX FAMILY PROTEIN
Glyma.09G149000.Wm82.a4.v1	34.6422	0.431997	0.22569	0.000546385	0.00298313	(1 of 4) PTHR11945//PTHR11945:SF165 - MADS BOX PROTEIN // SUBFAMILY NOT NAMED
Glyma.09G151700.Wm82.a4.v1	33.4521	-0.547057	0.258051	0.000147701	0.000946707	(1 of 8) PF00069//PF01657//PF07714 - Protein kinase domain (Pkinase) // Salt stress response/antifungal (Stress-antifung) // Protein tyrosine kinase (Pkinase_Tyr)
Glyma.09G153900.Wm82.a4.v1	364.358	0.428825	0.0635315	1.54878e-13	3.77842e-12	(1 of 3) PTHR11902//PTHR11902:SF18 - ENOLASE // SUBFAMILY NOT NAMED
Glyma.09G154700.Wm82.a4.v1	96.9178	-0.576513	0.137689	8.30195e-08	1.03087e-06	(1 of 4) K08916 - light-harvesting complex II chlorophyll a/b binding protein 5 (LHCB5)
Glyma.09G155500.Wm82.a4.v1	2525.46	0.592819	0.023857	7.90824e-139	4.99102e-136	(1 of 11) PTHR33107//PTHR33107:SF1 - FAMILY NOT NAMED // DR4 PROTEIN-RELATED
Glyma.09G166600.Wm82.a4.v1	11.0217	-0.47747	0.435801	0.00197274	0.00897014	(1 of 13) PTHR24015//PTHR24015:SF419 - FAMILY NOT NAMED // NUCLEOTIDE-DIPHOSPHO-SUGAR TRANSFERASE DOMAIN-CONTAINING PROTEIN-RELATED
Glyma.09G175800.Wm82.a4.v1	71.7636	-0.443616	0.15664	3.9258e-05	0.00029099	(1 of 3) K17710//K17964 - pentatricopeptide repeat domain-containing protein 1 (PTCD1) // leucine-rich PPR motif-containing protein, mitochondrial (LRPPRC)
Glyma.09G178100.Wm82.a4.v1	504.587	0.421394	0.0536141	4.48638e-17	1.42709e-15	(1 of 2) PTHR10353:SF28 - BETA-GLUCOSIDASE 43-RELATED
Glyma.09G178701.Wm82.a4.v1	17.861	-0.468164	0.339668	0.0013166	0.00632787	(1 of 6) PTHR11206//PTHR11206:SF137 - MULTIDRUG RESISTANCE PROTEIN // SUBFAMILY NOT NAMED
Glyma.09G182200.Wm82.a4.v1	16.4023	-0.451286	0.347664	0.00168935	0.00784707	(1 of 73) 3.1.4.46 - Glycerophosphodiester phosphodiesterase / Glycerophosphoryl diester phosphodiesterase
Glyma.09G186300.Wm82.a4.v1	195.187	0.507539	0.0896002	6.68759e-11	1.234e-09	(1 of 399) PF00067 - Cytochrome P450 (p450)
Glyma.09G186700.Wm82.a4.v1	812.17	0.410058	0.0419666	2.06099e-24	1.04726e-22	(1 of 2) K01824 - cholestenol delta-isomerase (EBP)
Glyma.09G186800.Wm82.a4.v1	23.3303	1.08387	0.302825	1.20819e-06	1.23767e-05	(1 of 4) PTHR14207 - STEROL ISOMERASE
Glyma.09G189800.Wm82.a4.v1	1.65206	0.830644	1.37818	0.000712984	0.00373536	-
Glyma.09G193500.Wm82.a4.v1	67.8793	-0.993624	0.16224	1.06824e-11	2.13683e-10	(1 of 4) PTHR31062//PTHR31062:SF55 - FAMILY NOT NAMED // XYLOGLUCAN ENDOTRANSGLUCOSYLASE/HYDROLASE PROTEIN 26-RELATED
Glyma.09G203500.Wm82.a4.v1	1405.58	0.466625	0.0318827	1.16947e-50	1.7205e-48	(1 of 4) 4.1.1.32//4.1.1.49 - Phosphoenolpyruvate carboxykinase (GTP) / Phosphopyruvate carboxylase // Phosphoenolpyruvate carboxykinase (ATP) / Phosphopyruvate carboxylase
Glyma.09G205000.Wm82.a4.v1	65.0723	0.494514	0.166223	1.55745e-05	0.000126111	-
Glyma.09G206300.Wm82.a4.v1	587.363	-0.544652	0.0510169	4.71422e-29	3.07321e-27	(1 of 3) PTHR24221:SF138 - LP14331P-RELATED
Glyma.09G214400.Wm82.a4.v1	2324.06	0.400893	0.0246434	2.66835e-61	5.00855e-59	(1 of 4) K02873 - large subunit ribosomal protein L13e (RP-L13e, RPL13)
Glyma.09G217300.Wm82.a4.v1	237.093	0.423325	0.0795356	1.11802e-09	1.78142e-08	(1 of 4) PTHR33101:SF2 - ROP GUANINE NUCLEOTIDE EXCHANGE FACTOR 14
Glyma.09G227400.Wm82.a4.v1	48.9009	0.515591	0.197938	4.36684e-05	0.000320031	(1 of 2) PTHR11586:SF18 - NUCLEIC ACID-BINDING, OB-FOLD-LIKE PROTEIN
Glyma.09G229500.Wm82.a4.v1	20.6736	0.88856	0.349879	2.20073e-05	0.000172676	(1 of 2) PTHR11732:SF230 - ALDO/KETO REDUCTASE FAMILY PROTEIN
Glyma.09G230200.Wm82.a4.v1	15.3977	-0.522557	0.386717	0.00102866	0.00513233	(1 of 4) KOG2462 - C2H2-type Zn-finger protein
Glyma.09G236200.Wm82.a4.v1	19.4755	0.456398	0.311583	0.00120092	0.00586219	(1 of 74) PF01357//PF03330 - Pollen allergen (Pollen_allerg_1) // Rare lipoprotein A (RlpA)-like double-psi beta-barrel (DPBB_1)
Glyma.09G238300.Wm82.a4.v1	1106.1	0.616718	0.0362805	2.35924e-67	5.11133e-65	(1 of 4) PTHR23201:SF21 - GIBBERELLIN-REGULATED PROTEIN 4
Glyma.09G239400.Wm82.a4.v1	35.1929	0.48156	0.233584	0.000256883	0.00154147	(1 of 4) PTHR24326:SF264 - HOMEOBOX-LEUCINE ZIPPER PROTEIN ATHB-20-RELATED
Glyma.09G240100.Wm82.a4.v1	78.3264	0.54093	0.151388	1.28902e-06	1.31367e-05	(1 of 19) 1.13.11.19 - Cysteamine dioxygenase / Persulfurase
Glyma.09G243700.Wm82.a4.v1	482.514	0.462976	0.0551111	3.17097e-19	1.15941e-17	(1 of 7) PTHR10795//PTHR10795:SF365 - PROPROTEIN CONVERTASE SUBTILISIN/KEXIN // SUBFAMILY NOT NAMED
Glyma.09G246951.Wm82.a4.v1	77.7757	0.519438	0.151219	2.52183e-06	2.40882e-05	(1 of 21) PTHR23042//PTHR23042:SF57 - CIRCADIAN PROTEIN CLOCK/ARNT/BMAL/PAS // SUBFAMILY NOT NAMED
Glyma.09G249200.Wm82.a4.v1	54.6172	-0.435417	0.181193	0.000151855	0.000970334	(1 of 2) PTHR10438//PTHR10438:SF258 - THIOREDOXIN // THIOREDOXIN F1, CHLOROPLASTIC-RELATED
Glyma.09G249400.Wm82.a4.v1	9.01242	-0.762904	0.615808	0.000513018	0.00282468	(1 of 11) PF10184 - Uncharacterized conserved protein (DUF2358) (DUF2358)
Glyma.09G250300.Wm82.a4.v1	32.9014	-0.635474	0.269739	5.30444e-05	0.000380547	(1 of 2) PTHR33254:SF4 - REGULATOR OF RIBONUCLEASE-LIKE PROTEIN 1-RELATED
Glyma.09G250800.Wm82.a4.v1	92.832	-0.44988	0.136123	7.48141e-06	6.50026e-05	(1 of 2) K02699 - photosystem I subunit XI (psaL)
Glyma.09G263500.Wm82.a4.v1	285.789	-0.535512	0.0745519	2.53027e-15	7.09501e-14	(1 of 41) PF01476 - LysM domain (LysM)
Glyma.09G266000.Wm82.a4.v1	573.446	-0.419264	0.0509425	2.24926e-18	7.84845e-17	(1 of 2) PTHR10795//PTHR10795:SF320 - PROPROTEIN CONVERTASE SUBTILISIN/KEXIN // SUBTILASE FAMILY PROTEIN-RELATED
Glyma.09G269500.Wm82.a4.v1	585.822	0.528147	0.0500736	2.07926e-28	1.31416e-26	(1 of 11) 1.1.1.348 - Vestitone reductase
Glyma.09G277800.Wm82.a4.v1	74.665	0.483106	0.15289	9.11034e-06	7.77593e-05	(1 of 154) K00430 - peroxidase (E1.11.1.7)
Glyma.09G279350.Wm82.a4.v1	58.6734	-1.01961	0.175937	8.00448e-11	1.45846e-09	-
Glyma.09G281800.Wm82.a4.v1	339.166	0.626474	0.0669139	2.08031e-23	1.00769e-21	(1 of 9) 2.1.1.65 - Licodione 2'-O-methyltransferase
Glyma.09G282900.Wm82.a4.v1	46.623	2.08174	0.222524	3.65952e-23	1.74738e-21	(1 of 1) PTHR24286:SF86 - ABSCISIC ACID 8'-HYDROXYLASE 2
Glyma.09G285600.Wm82.a4.v1	62.5123	0.476556	0.168645	2.94381e-05	0.000224155	(1 of 3) PTHR13683:SF265 - PROTEIN ASPARTIC PROTEASE IN GUARD CELL 2
Glyma.10G001500.Wm82.a4.v1	62.0071	-0.414849	0.166269	0.000145134	0.000932139	(1 of 331) PF01535//PF13041 - PPR repeat (PPR) // PPR repeat family (PPR_2)
Glyma.10G003100.Wm82.a4.v1	7.09979	-0.588633	0.621729	0.00136657	0.00652951	(1 of 3) PTHR10015//PTHR10015:SF139 - HEAT SHOCK TRANSCRIPTION FACTOR // HEAT STRESS TRANSCRIPTION FACTOR A-6A-RELATED
Glyma.10G006850.Wm82.a4.v1	3060.81	-0.765515	0.0224251	1.04434e-257	1.46703e-254	-
Glyma.10G009600.Wm82.a4.v1	1.81591	-0.763295	1.3065	0.000859656	0.00438098	(1 of 154) K00430 - peroxidase (E1.11.1.7)
Glyma.10G010100.Wm82.a4.v1	41.2504	0.986832	0.2104	1.67636e-08	2.31161e-07	(1 of 4) PTHR33669:SF1 - PROTEIN NIM1-INTERACTING 1
Glyma.10G015000.Wm82.a4.v1	22.0355	0.505745	0.306487	0.000599471	0.00323725	(1 of 65) PF05553 - Cotton fibre expressed protein (DUF761)
Glyma.10G015200.Wm82.a4.v1	25.3396	0.999169	0.293009	1.8894e-06	1.84769e-05	(1 of 23) PF12023 - Domain of unknown function (DUF3511) (DUF3511)
Glyma.10G016600.Wm82.a4.v1	401.216	-0.575099	0.0624269	9.67577e-23	4.51125e-21	(1 of 3) PTHR33470//PTHR33470:SF1 - FAMILY NOT NAMED // POLLEN OLE E 1 ALLERGEN AND EXTENSIN FAMILY PROTEIN
Glyma.10G016700.Wm82.a4.v1	71.1538	-1.0471	0.157375	5.02238e-13	1.15536e-11	(1 of 3) PTHR33470//PTHR33470:SF1 - FAMILY NOT NAMED // POLLEN OLE E 1 ALLERGEN AND EXTENSIN FAMILY PROTEIN
Glyma.10G019900.Wm82.a4.v1	129.207	0.459884	0.11142	2.58907e-07	2.97169e-06	(1 of 2) PTHR11260:SF263 - GLUTATHIONE S-TRANSFERASE F13
Glyma.10G021000.Wm82.a4.v1	5.64115	-0.585188	0.718838	0.0015403	0.00723823	(1 of 8) PTHR10168//PTHR10168:SF81 - GLUTAREDOXIN // MONOTHIOL GLUTAREDOXIN-S1-RELATED
Glyma.10G023300.Wm82.a4.v1	68.3924	-0.411466	0.157252	0.000106388	0.000708369	(1 of 4) PTHR27001:SF54 - RECEPTOR-LIKE CYTOPLASMIC KINASE VIA5
Glyma.10G024600.Wm82.a4.v1	176.192	-1.44449	0.103359	4.53217e-46	5.70412e-44	(1 of 6) 1.11.1.9 - Glutathione peroxidase
Glyma.10G025700.Wm82.a4.v1	93.4499	-0.597007	0.140972	6.17343e-08	7.8195e-07	(1 of 273) PF00646 - F-box domain (F-box)
Glyma.10G026800.Wm82.a4.v1	79.1376	0.446313	0.145438	1.76442e-05	0.000141156	(1 of 4) PTHR32241//PTHR32241:SF5 - FAMILY NOT NAMED // INACTIVE PATATIN-LIKE PROTEIN 9-RELATED
Glyma.10G029600.Wm82.a4.v1	107.456	-0.821057	0.127633	5.81199e-13	1.32649e-11	(1 of 3) PTHR10015//PTHR10015:SF160 - HEAT SHOCK TRANSCRIPTION FACTOR // SUBFAMILY NOT NAMED
Glyma.10G032200.Wm82.a4.v1	76.8541	-0.596926	0.158617	4.59492e-07	5.06058e-06	(1 of 4) K02721 - photosystem II PsbW protein (psbW)
Glyma.10G035500.Wm82.a4.v1	2.20275	1.6573	1.81935	0.000157566	0.00100081	-
Glyma.10G036100.Wm82.a4.v1	19.0215	0.575205	0.348208	0.000426096	0.00239576	(1 of 5) PTHR10209//PTHR10209:SF124 - OXIDOREDUCTASE, 2OG-FE II OXYGENASE FAMILY PROTEIN // SUBFAMILY NOT NAMED
Glyma.10G040500.Wm82.a4.v1	531.809	0.419488	0.0521712	1.06992e-17	3.55122e-16	(1 of 49) KOG0472//KOG1187 - Leucine-rich repeat protein // Serine/threonine protein kinase
Glyma.10G040600.Wm82.a4.v1	22.4895	0.413684	0.275971	0.00153433	0.00721626	(1 of 2) K08903 - photosystem II 13kDa protein (psb28)
Glyma.10G041000.Wm82.a4.v1	6.31812	0.718993	0.701757	0.000790723	0.00408902	(1 of 3) 1.1.1.1//1.1.1.284//1.2.1.1 - Alcohol dehydrogenase / Aldehyde reductase // S-(hydroxymethyl)glutathione dehydrogenase / NAD-linked formaldehyde dehydrogenase // Transferred entry: 1.1.1.284 and 4.4.1.22
Glyma.10G047100.Wm82.a4.v1	167.674	0.471273	0.0968089	7.10561e-09	1.02528e-07	(1 of 2) K02069 - putative ABC transport system permease protein (ABC.X2.P)
Glyma.10G048500.Wm82.a4.v1	234.312	-0.41272	0.0811374	4.52624e-09	6.65892e-08	(1 of 4) PTHR12802:SF52 - PROTEIN REVEILLE 4-RELATED
Glyma.10G061000.Wm82.a4.v1	3.85482	3.77417	1.66386	5.77956e-06	5.13324e-05	(1 of 56) PF00314 - Thaumatin family (Thaumatin)
Glyma.10G061300.Wm82.a4.v1	146.423	-1.01249	0.107066	7.61549e-23	3.5621e-21	(1 of 39) 2.3.1.133 - Shikimate O-hydroxycinnamoyltransferase
Glyma.10G061401.Wm82.a4.v1	474.537	-1.02388	0.0588237	2.61034e-69	5.79962e-67	(1 of 5) PTHR11200//PTHR11200:SF136 - INOSITOL 5-PHOSPHATASE // PHOSPHOINOSITIDE PHOSPHATASE SAC1
Glyma.10G061600.Wm82.a4.v1	4.18251	-0.528098	0.858542	0.00206757	0.00932538	-
Glyma.10G061700.Wm82.a4.v1	9.72695	-2.52802	0.752485	1.62355e-06	1.60939e-05	(1 of 56) PF00314 - Thaumatin family (Thaumatin)
Glyma.10G077800.Wm82.a4.v1	11.8921	0.537739	0.430585	0.00115002	0.00565109	(1 of 8) PTHR33057//PTHR33057:SF17 - FAMILY NOT NAMED // GB|AAD12216.1-RELATED
Glyma.10G078000.Wm82.a4.v1	41.296	-0.519207	0.224836	0.000102042	0.000683109	-
Glyma.10G090100.Wm82.a4.v1	2048.98	0.495854	0.0263876	4.68838e-81	1.33441e-78	(1 of 5) PTHR31265:SF2 - F17A17.37 PROTEIN
Glyma.10G093900.Wm82.a4.v1	455.388	0.474543	0.0568559	4.4451e-19	1.61309e-17	(1 of 2) PF10183 - ESSS subunit of NADH:ubiquinone oxidoreductase (complex I) (ESSS)
Glyma.10G094100.Wm82.a4.v1	29.6268	-0.430745	0.251005	0.000861662	0.00438915	(1 of 1) KOG0284 - Polyadenylation factor I complex, subunit PFS2
Glyma.10G096800.Wm82.a4.v1	27.6687	2.25648	0.305751	1.10315e-15	3.15838e-14	(1 of 4) PTHR24349//PTHR24349:SF92 - SERINE/THREONINE-PROTEIN KINASE // SUBFAMILY NOT NAMED
Glyma.10G097800.Wm82.a4.v1	211.63	-0.587419	0.0881667	7.59868e-14	1.89086e-12	(1 of 3) K03403 - magnesium chelatase subunit H (chlH, bchH)
Glyma.10G104700.Wm82.a4.v1	1293.98	0.529763	0.033362	3.51742e-59	6.25196e-57	(1 of 3) PTHR11926//PTHR11926:SF227 - GLUCOSYL/GLUCURONOSYL TRANSFERASES // SUBFAMILY NOT NAMED
Glyma.10G104767.Wm82.a4.v1	9.01242	-0.762904	0.615808	0.000513018	0.00282468	(1 of 5) PTHR33101:SF1 - ROP GUANINE NUCLEOTIDE EXCHANGE FACTOR 7
Glyma.10G105100.Wm82.a4.v1	8.00775	-1.00731	0.752567	0.000244426	0.00147608	(1 of 6) PTHR12596 - EXPORTIN 4,7-RELATED
Glyma.10G105300.Wm82.a4.v1	6.7721	0.404748	0.478109	0.00380388	0.015583	(1 of 3) PTHR11075:SF52 - PEPTIDE CHAIN RELEASE FACTOR 3
Glyma.10G106600.Wm82.a4.v1	688.656	0.482714	0.0459307	4.58847e-28	2.85448e-26	(1 of 5) PTHR30620//PTHR30620:SF51 - PERIPLASMIC BETA-GLUCOSIDASE-RELATED // BETA-D-GLUCAN EXOHYDROLASE-LIKE PROTEIN-RELATED
Glyma.10G109500.Wm82.a4.v1	196.162	0.416086	0.0877843	2.52574e-08	3.38738e-07	(1 of 5) PTHR22950//PTHR22950:SF240 - AMINO ACID TRANSPORTER // TRANSMEMBRANE AMINO ACID TRANSPORTER-RELATED
Glyma.10G115400.Wm82.a4.v1	81.7272	0.710189	0.147627	3.70091e-09	5.51741e-08	(1 of 32) 1.14.13.121 - Premnaspirodiene oxygenase / Hyoscymus muticus premnaspirodiene oxygenase
Glyma.10G115700.Wm82.a4.v1	41.7716	0.479455	0.212077	0.000153603	0.000980498	(1 of 32) 1.14.13.121 - Premnaspirodiene oxygenase / Hyoscymus muticus premnaspirodiene oxygenase
Glyma.10G115951.Wm82.a4.v1	11.3494	-5.41223	1.13201	1.04962e-08	1.48498e-07	(1 of 32) 1.14.13.121 - Premnaspirodiene oxygenase / Hyoscymus muticus premnaspirodiene oxygenase
Glyma.10G118567.Wm82.a4.v1	2.75344	2.54441	1.9386	4.46292e-05	0.000325921	(1 of 3) PTHR13339 - COP9 SIGNALOSOME COMPLEX SUBUNIT 8
Glyma.10G119100.Wm82.a4.v1	32.254	-0.876598	0.269613	2.75644e-06	2.61059e-05	(1 of 3) PTHR31677//PTHR31677:SF24 - FAMILY NOT NAMED // ETHYLENE-RESPONSIVE TRANSCRIPTION FACTOR ERF106
Glyma.10G121554.Wm82.a4.v1	14.4522	0.594343	0.40755	0.00060493	0.00325945	-
Glyma.10G122300.Wm82.a4.v1	113.06	-0.568486	0.125639	1.83447e-08	2.51292e-07	(1 of 5) PTHR31692//PTHR31692:SF3 - FAMILY NOT NAMED // BETA EXPANSIN 6-RELATED
Glyma.10G133800.Wm82.a4.v1	1077.16	0.441989	0.0364386	6.83342e-36	5.90427e-34	(1 of 6) K02985 - small subunit ribosomal protein S3e (RP-S3e, RPS3)
Glyma.10G133900.Wm82.a4.v1	62.8991	0.722835	0.172973	6.93694e-08	8.70556e-07	(1 of 4) PTHR32080:SF4 - CYSTEINE-RICH REPEAT SECRETORY PROTEIN 11-RELATED
Glyma.10G143300.Wm82.a4.v1	42.1072	-0.698103	0.232211	6.04762e-06	5.35167e-05	-
Glyma.10G148100.Wm82.a4.v1	86.7209	0.447987	0.138355	9.68077e-06	8.22092e-05	(1 of 25) PF07816 - Protein of unknown function (DUF1645) (DUF1645)
Glyma.10G150400.Wm82.a4.v1	205.167	0.566956	0.087609	2.98476e-13	7.04485e-12	(1 of 11) PTHR32278:SF2 - F-BOX PROTEIN PP2-B13-RELATED
Glyma.10G151000.Wm82.a4.v1	162.423	-0.457412	0.100075	3.53271e-08	4.6463e-07	(1 of 4) PTHR33565//PTHR33565:SF1 - FAMILY NOT NAMED // DORMANCY/AUXIN ASSOCIATED PROTEIN
Glyma.10G156600.Wm82.a4.v1	120.643	-0.490318	0.119218	2.05558e-07	2.40085e-06	(1 of 4) PTHR11969//PTHR11969:SF26 - MAX DIMERIZATION, MAD // TRANSCRIPTION FACTOR BHLH99
Glyma.10G160300.Wm82.a4.v1	1125.88	0.406999	0.035542	3.35601e-32	2.50676e-30	(1 of 4) K02974 - small subunit ribosomal protein S24e (RP-S24e, RPS24)
Glyma.10G161000.Wm82.a4.v1	414.07	0.446817	0.0595731	5.41794e-16	1.59201e-14	(1 of 2) PTHR11034//PTHR11034:SF24 - N-MYC DOWNSTREAM REGULATED // SUBFAMILY NOT NAMED
Glyma.10G161200.Wm82.a4.v1	61.3733	1.03637	0.164455	4.44111e-12	9.24749e-11	(1 of 4) PTHR21654//PTHR21654:SF22 - FAMILY NOT NAMED // TRIHELIX TRANSCRIPTION FACTOR GTL2
Glyma.10G164200.Wm82.a4.v1	106.868	-0.512301	0.128526	2.94841e-07	3.35671e-06	(1 of 5) PTHR13140:SF390 - MYOSIN-11-RELATED
Glyma.10G167351.Wm82.a4.v1	19.6769	-0.814679	0.382194	6.85844e-05	0.000479575	(1 of 6) PTHR30546:SF6 - FLAVODOXIN-LIKE QUINONE REDUCTASE 1
Glyma.10G167900.Wm82.a4.v1	5.18717	-0.412187	0.589739	0.00367703	0.0151403	(1 of 25) PF03080 - Domain of unknown function (DUF239) (DUF239)
Glyma.10G172200.Wm82.a4.v1	250.347	0.440044	0.0775335	1.24151e-10	2.21208e-09	(1 of 4) K13679 - granule-bound starch synthase [EC:2.4.1.242] Glc a1-4 Glc (WAXY)
Glyma.10G172700.Wm82.a4.v1	372.038	0.437933	0.062923	3.19951e-14	8.2492e-13	(1 of 3) K01761 - methionine-gamma-lyase (E4.4.1.11)
Glyma.10G173200.Wm82.a4.v1	254.473	-0.408654	0.0775938	1.82653e-09	2.8306e-08	(1 of 18) KOG3399 - Predicted Yippee-type zinc-binding protein
Glyma.10G177100.Wm82.a4.v1	8.42417	1.14433	0.685347	0.000106537	0.000708518	(1 of 8) KOG1231 - Proteins containing the FAD binding domain
Glyma.10G177200.Wm82.a4.v1	25.8687	-1.03836	0.301596	1.7665e-06	1.73844e-05	(1 of 4) K08916 - light-harvesting complex II chlorophyll a/b binding protein 5 (LHCB5)
Glyma.10G177500.Wm82.a4.v1	29.3367	-0.893531	0.287021	4.29524e-06	3.91963e-05	-
Glyma.10G182400.Wm82.a4.v1	11.8921	0.537739	0.430585	0.00115002	0.00565109	(1 of 3) PTHR13832//PTHR13832:SF283 - PROTEIN PHOSPHATASE 2C // PROTEIN PHOSPHATASE 2C-LIKE PROTEIN 44-RELATED
Glyma.10G185100.Wm82.a4.v1	84.6684	-0.821398	0.146492	8.30506e-11	1.5088e-09	-
Glyma.10G185900.Wm82.a4.v1	105.906	0.443088	0.123616	2.85389e-06	2.69429e-05	(1 of 22) PF14577 - Sieve element occlusion C-terminus (SEO_C)
Glyma.10G189400.Wm82.a4.v1	41.965	0.677665	0.224654	6.01359e-06	5.32264e-05	(1 of 2) 2.1.1.79 - Cyclopropane-fatty-acyl-phospholipid synthase / Unsaturated-phospholipid methyltransferase
Glyma.10G192900.Wm82.a4.v1	394.936	0.657893	0.0617817	4.81084e-29	3.1315e-27	(1 of 2) PTHR11260//PTHR11260:SF227 - GLUTATHIONE S-TRANSFERASE, GST, SUPERFAMILY, GST DOMAIN CONTAINING // SUBFAMILY NOT NAMED
Glyma.10G193200.Wm82.a4.v1	1874.14	0.425171	0.027501	7.45492e-56	1.22505e-53	(1 of 4) PTHR11353//PTHR11353:SF80 - CHAPERONIN // SUBFAMILY NOT NAMED
Glyma.10G193400.Wm82.a4.v1	93.3963	0.488815	0.134849	1.5559e-06	1.5501e-05	(1 of 16) PTHR31657//PTHR31657:SF9 - FAMILY NOT NAMED // ETHYLENE-RESPONSIVE TRANSCRIPTION FACTOR CRF5-RELATED
Glyma.10G194000.Wm82.a4.v1	48.3502	0.479262	0.19534	8.94103e-05	0.000608272	(1 of 4) PTHR11926//PTHR11926:SF359 - GLUCOSYL/GLUCURONOSYL TRANSFERASES // SUBFAMILY NOT NAMED
Glyma.10G197400.Wm82.a4.v1	51.6999	-0.418098	0.183978	0.000256486	0.0015393	(1 of 6) PTHR24073//PTHR24073:SF536 - FAMILY NOT NAMED // RAS-RELATED PROTEIN RABC2A
Glyma.10G198200.Wm82.a4.v1	312.365	-0.465176	0.0704385	2.7447e-13	6.51235e-12	-
Glyma.10G205233.Wm82.a4.v1	8.32746	0.528835	0.508918	0.00162073	0.0075762	(1 of 5) PTHR22929 - RNA POLYMERASE III TRANSCRIPTION INITIATION FACTOR B
Glyma.10G207100.Wm82.a4.v1	238.031	0.482519	0.0801925	1.0137e-11	2.03146e-10	(1 of 3) 3.4.22.15 - Cathepsin L
Glyma.10G214500.Wm82.a4.v1	13227.5	0.461517	0.0103263	0	0	(1 of 48) 3.6.5.3 - Protein-synthesizing GTPase / Peptide-release or termination factor
Glyma.10G221700.Wm82.a4.v1	51.3642	0.462822	0.186851	9.57636e-05	0.000646245	(1 of 7) PTHR11132//PTHR11132:SF73 - SOLUTE CARRIER FAMILY 35 // SUBFAMILY NOT NAMED
Glyma.10G228900.Wm82.a4.v1	61.5076	0.480895	0.170582	2.89827e-05	0.00022088	(1 of 25) PF00069//PF00954//PF01453 - Protein kinase domain (Pkinase) // S-locus glycoprotein domain (S_locus_glycop) // D-mannose binding lectin (B_lectin)
Glyma.10G230600.Wm82.a4.v1	80.3357	0.532553	0.148877	1.33937e-06	1.36115e-05	(1 of 17) PTHR22814//PTHR22814:SF129 - COPPER TRANSPORT PROTEIN ATOX1-RELATED // COPPER TRANSPORT FAMILY PROTEIN-RELATED
Glyma.10G236000.Wm82.a4.v1	21.0308	0.525703	0.319104	0.000541767	0.002962	(1 of 4) PTHR33836:SF1 - ARM REPEAT SUPERFAMILY PROTEIN-RELATED
Glyma.10G240700.Wm82.a4.v1	122.271	0.499829	0.116073	8.02278e-08	9.98479e-07	-
Glyma.10G241600.Wm82.a4.v1	242.861	0.451941	0.0789628	8.17997e-11	1.48732e-09	(1 of 4) PTHR10795//PTHR10795:SF322 - PROPROTEIN CONVERTASE SUBTILISIN/KEXIN // SUBTILISIN SERINE PROTEASE-RELATED
Glyma.10G243800.Wm82.a4.v1	230.603	0.652109	0.0822669	5.86136e-18	1.9941e-16	(1 of 2) PTHR14154//PTHR14154:SF5 - UPF0041 BRAIN PROTEIN 44-RELATED // EARLY LIGHT-INDUCED PROTEIN 1, CHLOROPLASTIC-RELATED
Glyma.10G248800.Wm82.a4.v1	260.222	0.667784	0.0770629	1.20794e-20	4.88869e-19	(1 of 3) 2.5.1.79 - Thermospermine synthase
Glyma.10G249000.Wm82.a4.v1	136.234	-0.511365	0.111843	2.11582e-08	2.86231e-07	(1 of 1) PTHR31982:SF4 - PHOTOSYSTEM I REACTION CENTER SUBUNIT II-1, CHLOROPLASTIC-RELATED
Glyma.10G250200.Wm82.a4.v1	278.314	0.461945	0.0735531	2.38798e-12	5.07761e-11	(1 of 9) 3.1.1.1//4.2.1.105 - Carboxylesterase / Procaine esterase // 2-hydroxyisoflavanone dehydratase
Glyma.10G251700.Wm82.a4.v1	463.573	0.655762	0.0568181	2.23016e-33	1.74357e-31	(1 of 10) PTHR31062:SF1 - XYLOGLUCAN ENDOTRANSGLUCOSYLASE/HYDROLASE PROTEIN 8-RELATED
Glyma.10G253300.Wm82.a4.v1	15.9108	0.419625	0.329055	0.00217161	0.00972234	(1 of 29) PTHR27002//PTHR27002:SF122 - FAMILY NOT NAMED // CYSTEINE-RICH RECEPTOR-LIKE PROTEIN KINASE 28-RELATED
Glyma.10G257500.Wm82.a4.v1	16.8563	-0.536235	0.373503	0.000815069	0.00420443	(1 of 8) PTHR16223//PTHR16223:SF9 - FAMILY NOT NAMED // TRANSCRIPTION FACTOR BHLH139-RELATED
Glyma.10G258000.Wm82.a4.v1	231.057	0.644208	0.0821879	1.18595e-17	3.92136e-16	(1 of 2) PTHR32370:SF4 - BTB/POZ DOMAIN-CONTAINING PROTEIN NPY2
Glyma.10G259800.Wm82.a4.v1	42.8729	0.565559	0.218133	3.40229e-05	0.000254964	(1 of 2) PTHR23201//PTHR23201:SF15 - EXTENSIN, PROLINE-RICH PROTEIN // GIBBERELLIN-REGULATED PROTEIN 7
Glyma.10G260600.Wm82.a4.v1	19.6769	-0.814679	0.382194	6.85844e-05	0.000479575	-
Glyma.10G260900.Wm82.a4.v1	171.744	0.979474	0.0951928	1.67623e-26	9.70676e-25	(1 of 5) K15923 - alpha-L-fucosidase 2 (AXY8, FUC95A, afcA)
Glyma.10G264100.Wm82.a4.v1	61.0025	-0.428702	0.16961	0.000114349	0.000754935	(1 of 11) PTHR22814//PTHR22814:SF47 - COPPER TRANSPORT PROTEIN ATOX1-RELATED // SUBFAMILY NOT NAMED
Glyma.10G266300.Wm82.a4.v1	27.9964	1.13055	0.261835	1.05141e-07	1.28756e-06	(1 of 80) PF14009 - Domain of unknown function (DUF4228) (DUF4228)
Glyma.10G267800.Wm82.a4.v1	43.9231	-0.832805	0.220745	4.27328e-07	4.72906e-06	(1 of 18) PTHR11206:SF87 - MATE EFFLUX FAMILY PROTEIN-RELATED
Glyma.10G274400.Wm82.a4.v1	1.81591	-0.763295	1.3065	0.000859656	0.00438098	(1 of 3) PTHR31561:SF5 - 3-KETOACYL-COA SYNTHASE 5-RELATED
Glyma.10G274800.Wm82.a4.v1	9.88281	0.654838	0.51777	0.000695981	0.00367413	(1 of 3) PTHR35735:SF1 - PROTEIN NIM1-INTERACTING 2
Glyma.10G275900.Wm82.a4.v1	64.8277	-0.485988	0.16999	2.44444e-05	0.000189477	(1 of 2) PTHR23024:SF194 - CARBOXYLESTERASE 6-RELATED
Glyma.10G278600.Wm82.a4.v1	91.4405	-0.621455	0.142979	3.46825e-08	4.56703e-07	-
Glyma.10G281400.Wm82.a4.v1	7.09979	-0.588633	0.621729	0.00136657	0.00652951	(1 of 2) 1.1.1.29//1.1.1.81 - Glycerate dehydrogenase / Hydroxypyruvate reductase // Hydroxypyruvate reductase / D-glycerate dehydrogenase
Glyma.10G285400.Wm82.a4.v1	11.4382	0.771018	0.505582	0.000300757	0.00177206	-
Glyma.10G287200.Wm82.a4.v1	31.1742	0.524827	0.257344	0.000206607	0.00127222	(1 of 10) PTHR31969//PTHR31969:SF1 - FAMILY NOT NAMED // GEM-LIKE PROTEIN 4-RELATED
Glyma.10G292200.Wm82.a4.v1	1164.57	0.429453	0.0349933	1.38301e-36	1.23667e-34	(1 of 4) K01859 - chalcone isomerase (E5.5.1.6)
Glyma.10G293500.Wm82.a4.v1	69.2036	-0.503512	0.165001	1.12102e-05	9.35912e-05	(1 of 2) 2.2.1.1//2.2.1.2 - Transketolase / Glycoaldehyde transferase // Transaldolase / Glycerone transferase
Glyma.11G001000.Wm82.a4.v1	98.323	0.441092	0.12867	5.24899e-06	4.69552e-05	(1 of 2) PTHR13844:SF8 - EXPRESSED PROTEIN
Glyma.11G003600.Wm82.a4.v1	638.884	0.423344	0.0474995	5.73108e-21	2.38141e-19	(1 of 8) K02957 - small subunit ribosomal protein S15Ae (RP-S15Ae, RPS15A)
Glyma.11G016500.Wm82.a4.v1	30.8921	-0.730668	0.28387	2.2763e-05	0.000177965	(1 of 3) PTHR22835:SF281 - SGNH HYDROLASE-TYPE ESTERASE SUPERFAMILY PROTEIN
Glyma.11G017600.Wm82.a4.v1	121.527	0.43208	0.114147	1.46875e-06	1.47576e-05	-
Glyma.11G018800.Wm82.a4.v1	31.7249	0.585957	0.262561	9.04699e-05	0.000614137	(1 of 1) PTHR23257//PTHR23257:SF454 - SERINE-THREONINE PROTEIN KINASE // SERINE/THREONINE-PROTEIN KINASE QKGA-RELATED
Glyma.11G020800.Wm82.a4.v1	36.1759	-0.817184	0.252748	2.78853e-06	2.63639e-05	(1 of 4) PTHR31087:SF14 - PROTEIN LURP-ONE-RELATED 17
Glyma.11G021500.Wm82.a4.v1	26.8734	-0.968884	0.299386	3.11483e-06	2.91765e-05	(1 of 3) PTHR11751//PTHR11751:SF380 - SUBGROUP I AMINOTRANSFERASE RELATED // 1-AMINOCYCLOPROPANE-1-CARBOXYLATE SYNTHASE 2-RELATED
Glyma.11G023100.Wm82.a4.v1	1.65206	0.830644	1.37818	0.000712984	0.00373536	-
Glyma.11G025200.Wm82.a4.v1	19.4755	0.456398	0.311583	0.00120092	0.00586219	(1 of 4) PTHR31775:SF5 - REMORIN FAMILY PROTEIN-RELATED
Glyma.11G027600.Wm82.a4.v1	44.7719	-1.84119	0.231427	7.38049e-18	2.48376e-16	(1 of 4) PTHR31867:SF2 - EXPANSIN-A18-RELATED
Glyma.11G028300.Wm82.a4.v1	117.798	0.524579	0.119104	4.21171e-08	5.47484e-07	(1 of 2) PTHR27000:SF7 - F16P17.10 PROTEIN
Glyma.11G030800.Wm82.a4.v1	15.0028	0.73565	0.426142	0.000214084	0.0013138	(1 of 4) PTHR31953:SF17 - ACID BETA-FRUCTOFURANOSIDASE 3, VACUOLAR-RELATED
Glyma.11G034400.Wm82.a4.v1	34.5535	-0.401659	0.22399	0.000943963	0.00476434	(1 of 15) PF05703//PF08458 - Auxin canalisation (Auxin_canalis) // Plant pleckstrin homology-like region (PH_2)
Glyma.11G039400.Wm82.a4.v1	6.86881	1.03884	0.785732	0.000236922	0.00143714	(1 of 10) K01177 - beta-amylase (E3.2.1.2)
Glyma.11G044500.Wm82.a4.v1	490.714	-0.633476	0.0563684	7.15805e-32	5.2654e-30	-
Glyma.11G046100.Wm82.a4.v1	236.359	-0.540899	0.0826735	2.15545e-13	5.18011e-12	-
Glyma.11G046400.Wm82.a4.v1	80.6098	2.15461	0.168465	1.02769e-39	1.02175e-37	(1 of 74) PF05678 - VQ motif (VQ)
Glyma.11G048000.Wm82.a4.v1	30.0808	-0.477694	0.260807	0.000467181	0.00260025	(1 of 42) PF00651//PF03000 - BTB/POZ domain (BTB) // NPH3 family (NPH3)
Glyma.11G048500.Wm82.a4.v1	66.5309	0.4609	0.161473	3.09181e-05	0.000234114	(1 of 4) K18811 - cyclin D5, plant (CYCD5)
Glyma.11G051300.Wm82.a4.v1	853.413	0.49688	0.0411805	8.25149e-36	7.10133e-34	(1 of 4) PTHR37209//PTHR37209:SF2 - FAMILY NOT NAMED // LYSINE-RICH ARABINOGALACTAN PROTEIN 17-RELATED
Glyma.11G056500.Wm82.a4.v1	87.712	-0.543428	0.145305	6.56547e-07	7.06291e-06	(1 of 1) PF00036//PF13202//PF13499 - EF hand (EF-hand_1) // EF hand (EF-hand_5) // EF-hand domain pair (EF-hand_7)
Glyma.11G057300.Wm82.a4.v1	139.506	0.762655	0.107651	4.99585e-15	1.36741e-13	-
Glyma.11G058100.Wm82.a4.v1	4552.15	-0.450955	0.017886	2.4637e-142	1.73043e-139	(1 of 154) K00430 - peroxidase (E1.11.1.7)
Glyma.11G062500.Wm82.a4.v1	24.12	-1.59398	0.311432	2.21899e-09	3.39889e-08	(1 of 32) 1.14.13.121 - Premnaspirodiene oxygenase / Hyoscymus muticus premnaspirodiene oxygenase
Glyma.11G065200.Wm82.a4.v1	103.236	-0.413071	0.125941	1.23454e-05	0.000102148	(1 of 4) PTHR31636:SF53 - SCARECROW-LIKE PROTEIN 15
Glyma.11G066800.Wm82.a4.v1	232.196	0.515886	0.0815895	1.09304e-12	2.41617e-11	(1 of 6) PF06708 - Protein of unknown function (DUF1195) (DUF1195)
Glyma.11G069100.Wm82.a4.v1	56.4331	-0.537113	0.188622	1.76377e-05	0.000141137	(1 of 20) PTHR24078:SF177 - PROTEIN DNJ-23-RELATED
Glyma.11G070500.Wm82.a4.v1	222.931	0.419226	0.0820942	3.75274e-09	5.58321e-08	(1 of 9) 1.3.1.45 - 2'-hydroxyisoflavone reductase
Glyma.11G074100.Wm82.a4.v1	285.986	0.646465	0.0732778	2.96239e-21	1.25857e-19	(1 of 3) K09755 - ferulate-5-hydroxylase (CYP84A, F5H)
Glyma.11G075000.Wm82.a4.v1	23.6956	-0.525912	0.308983	0.000476753	0.00264709	(1 of 2) PTHR10374//PTHR10374:SF23 - LACTOYLGLUTATHIONE LYASE GLYOXALASE I // SUBFAMILY NOT NAMED
Glyma.11G077600.Wm82.a4.v1	24.5068	-0.864736	0.328112	1.71836e-05	0.000137884	(1 of 3) 1.18.1.2//1.6.99.1 - Ferredoxin--NADP(+) reductase // NADPH dehydrogenase / NADPH diaphorase
Glyma.11G083500.Wm82.a4.v1	73.072	0.970322	0.150273	1.22641e-12	2.68779e-11	(1 of 6) PTHR33070//PTHR33070:SF3 - FAMILY NOT NAMED // EXPRESSED PROTEIN
Glyma.11G095400.Wm82.a4.v1	14.9437	-0.433455	0.355872	0.00216071	0.00968429	(1 of 9) 1.3.1.45 - 2'-hydroxyisoflavone reductase
Glyma.11G095600.Wm82.a4.v1	90.7396	0.438832	0.134343	9.64469e-06	8.19187e-05	(1 of 4) PTHR19443//PTHR19443:SF6 - HEXOKINASE // HEXOKINASE-3-RELATED
Glyma.11G101300.Wm82.a4.v1	250.046	-0.744274	0.0806923	1.03939e-22	4.82026e-21	(1 of 2) PTHR22298//PTHR22298:SF41 - ENDO-1,4-BETA-GLUCANASE // ENDOGLUCANASE 5
Glyma.11G104100.Wm82.a4.v1	75.8494	-0.612175	0.160088	3.40934e-07	3.84429e-06	(1 of 2) PF11267 - Domain of unknown function (DUF3067) (DUF3067)
Glyma.11G108300.Wm82.a4.v1	21.9684	1.43056	0.302143	1.84711e-08	2.52864e-07	(1 of 14) 1.14.13.152 - Geraniol 8-hydroxylase / G10H
Glyma.11G109100.Wm82.a4.v1	1141.93	-0.403911	0.0357742	2.20097e-31	1.58948e-29	(1 of 27) PF04640 - PLATZ transcription factor (PLATZ)
Glyma.11G110900.Wm82.a4.v1	108.066	-0.438461	0.124424	3.77912e-06	3.48812e-05	(1 of 44) PF00643 - B-box zinc finger (zf-B_box)
Glyma.11G112150.Wm82.a4.v1	1.65206	0.830644	1.37818	0.000712984	0.00373536	-
Glyma.11G112900.Wm82.a4.v1	68.0191	0.736725	0.164355	1.83845e-08	2.51757e-07	-
Glyma.11G114100.Wm82.a4.v1	745.587	-0.404786	0.0444423	1.22883e-21	5.3512e-20	(1 of 51) 2.7.10.2//2.7.11.1 - Non-specific protein-tyrosine kinase / Cytoplasmic protein tyrosine kinase // Non-specific serine/threonine protein kinase / Threonine-specific protein kinase
Glyma.11G116500.Wm82.a4.v1	3.75811	0.62258	0.955431	0.00145812	0.00690255	(1 of 60) PF03087 - Arabidopsis protein of unknown function (DUF241)
Glyma.11G116600.Wm82.a4.v1	20.4802	0.44007	0.298394	0.00131654	0.00632787	(1 of 4) PTHR22572:SF111 - GLUCOSE-1-PHOSPHATE ADENYLYLTRANSFERASE LARGE SUBUNIT 3, CHLOROPLASTIC-RELATED
Glyma.11G119000.Wm82.a4.v1	3765.69	0.462765	0.01939	5.08936e-128	2.80539e-125	(1 of 9) PF10950 - Protein of unknown function (DUF2775) (DUF2775)
Glyma.11G119100.Wm82.a4.v1	611.16	0.901479	0.0496581	1.86311e-75	4.68975e-73	(1 of 23) PF03181 - BURP domain (BURP)
Glyma.11G119500.Wm82.a4.v1	1289.42	0.49331	0.0333589	9.39067e-52	1.42984e-49	(1 of 4) PTHR23500//PTHR23500:SF109 - FAMILY NOT NAMED // POLYOL TRANSPORTER 5
Glyma.11G121800.Wm82.a4.v1	5.76744	0.465023	0.568302	0.00266942	0.0116225	(1 of 7) PTHR22924 - LEGHEMOGLOBIN-RELATED
Glyma.11G124400.Wm82.a4.v1	21.5815	0.618505	0.332181	0.00021623	0.00132566	-
Glyma.11G124900.Wm82.a4.v1	1.81591	-0.763295	1.3065	0.000859656	0.00438098	(1 of 2) PTHR10516//PTHR10516:SF264 - PEPTIDYL-PROLYL CIS-TRANS ISOMERASE // FK506-BINDING PROTEIN 1
Glyma.11G125200.Wm82.a4.v1	48.9009	0.515591	0.197938	4.36684e-05	0.000320031	(1 of 124) PF02362 - B3 DNA binding domain (B3)
Glyma.11G125633.Wm82.a4.v1	23.4942	0.402931	0.266392	0.00163503	0.0076322	-
Glyma.11G130501.Wm82.a4.v1	2.26989	-1.30078	1.66059	0.000282247	0.00167429	(1 of 7) PTHR22754 - DISCO-INTERACTING PROTEIN 2 DIP2 -RELATED
Glyma.11G131900.Wm82.a4.v1	131.694	-0.416301	0.110569	1.92059e-06	1.87651e-05	(1 of 1) PTHR32467:SF22 - AP2-LIKE ETHYLENE-RESPONSIVE TRANSCRIPTION FACTOR PLT1
Glyma.11G132100.Wm82.a4.v1	71.7477	0.545989	0.159615	2.23635e-06	2.15791e-05	-
Glyma.11G134300.Wm82.a4.v1	25.9654	-0.856179	0.315514	1.38456e-05	0.000113376	(1 of 2) PTHR11926:SF102 - GLUCOSYLTRANSFERASE-LIKE PROTEIN-RELATED
Glyma.11G136900.Wm82.a4.v1	103.497	-0.492762	0.130193	7.96182e-07	8.44612e-06	(1 of 7) PTHR24350 - SERINE/THREONINE-PROTEIN KINASE IAL-RELATED
Glyma.11G137400.Wm82.a4.v1	124.638	0.4542	0.113458	4.68214e-07	5.15012e-06	(1 of 4) K16283 - E3 ubiquitin-protein ligase SDIR1 [EC:6.3.2.19] (SDIR1)
Glyma.11G138600.Wm82.a4.v1	21.9468	-1.17335	0.330379	1.3508e-06	1.37085e-05	(1 of 5) PTHR31636:SF54 - SCARECROW-LIKE PROTEIN 14-RELATED
Glyma.11G140000.Wm82.a4.v1	158.855	0.642711	0.101027	5.02047e-13	1.15536e-11	(1 of 7) PTHR24128//PTHR24128:SF14 - FAMILY NOT NAMED // E3 UBIQUITIN-PROTEIN LIGASE XBAT31-RELATED
Glyma.11G142900.Wm82.a4.v1	6664.85	-0.479837	0.0148037	1.09373e-232	1.36081e-229	(1 of 4) PTHR10641//PTHR10641:SF484 - MYB-LIKE DNA-BINDING PROTEIN MYB // TRANSCRIPTION FACTOR MYB48-RELATED
Glyma.11G145100.Wm82.a4.v1	113.804	-0.484977	0.123037	4.47393e-07	4.93356e-06	(1 of 4) PTHR31223:SF23 - CYTOKININ RIBOSIDE 5'-MONOPHOSPHATE PHOSPHORIBOHYDROLASE LOG1
Glyma.11G147800.Wm82.a4.v1	1635.34	-0.520245	0.0301369	3.84134e-69	8.4913e-67	(1 of 36) PTHR32077//PTHR32077:SF7 - FAMILY NOT NAMED // FASCICLIN-LIKE ARABINOGALACTAN PROTEIN 11
Glyma.11G148400.Wm82.a4.v1	569.414	-0.62147	0.0521323	2.51655e-35	2.10746e-33	(1 of 36) PTHR32077//PTHR32077:SF7 - FAMILY NOT NAMED // FASCICLIN-LIKE ARABINOGALACTAN PROTEIN 11
Glyma.11G148500.Wm82.a4.v1	701.1	-0.530164	0.0464931	1.58942e-32	1.20373e-30	(1 of 36) PTHR32077//PTHR32077:SF7 - FAMILY NOT NAMED // FASCICLIN-LIKE ARABINOGALACTAN PROTEIN 11
Glyma.11G148700.Wm82.a4.v1	605.641	-0.508156	0.0500487	1.48959e-26	8.63744e-25	(1 of 36) PTHR32077//PTHR32077:SF7 - FAMILY NOT NAMED // FASCICLIN-LIKE ARABINOGALACTAN PROTEIN 11
Glyma.11G150400.Wm82.a4.v1	868.354	0.708523	0.0411981	9.06184e-69	1.99301e-66	(1 of 6) PTHR21495//PTHR21495:SF59 - NUCLEOPORIN-RELATED // DIRIGENT PROTEIN 20-RELATED
Glyma.11G152200.Wm82.a4.v1	187.934	-0.544386	0.0938263	2.27203e-11	4.39148e-10	(1 of 57) PF00954//PF01453//PF07714//PF08276 - S-locus glycoprotein domain (S_locus_glycop) // D-mannose binding lectin (B_lectin) // Protein tyrosine kinase (Pkinase_Tyr) // PAN-like domain (PAN_2)
Glyma.11G153800.Wm82.a4.v1	245.093	0.548198	0.079435	1.7616e-14	4.64922e-13	(1 of 11) PTHR10502//PTHR10502:SF113 - ANNEXIN // SUBFAMILY NOT NAMED
Glyma.11G155900.Wm82.a4.v1	126.096	0.438691	0.112148	8.13833e-07	8.62286e-06	(1 of 6) PTHR12629:SF9 - NUDIX HYDROLASE 16, MITOCHONDRIAL
Glyma.11G156513.Wm82.a4.v1	931.818	-0.535286	0.0401846	6.71148e-43	7.55206e-41	(1 of 36) PTHR32077//PTHR32077:SF7 - FAMILY NOT NAMED // FASCICLIN-LIKE ARABINOGALACTAN PROTEIN 11
Glyma.11G157558.Wm82.a4.v1	38.3787	-0.500829	0.231833	0.000173392	0.0010902	-
Glyma.11G160000.Wm82.a4.v1	259.292	0.422014	0.0758443	2.93742e-10	5.02024e-09	(1 of 7) PTHR31867:SF22 - EXPANSIN-A8
Glyma.11G161600.Wm82.a4.v1	32.0901	-0.414621	0.236361	0.000910549	0.00461603	(1 of 154) K00430 - peroxidase (E1.11.1.7)
Glyma.11G162500.Wm82.a4.v1	37.6562	0.413154	0.211926	0.000597389	0.00322921	-
Glyma.11G167100.Wm82.a4.v1	19.7736	-0.561114	0.349719	0.000504912	0.00278674	(1 of 9) PTHR27001:SF83 - LRR RECEPTOR-LIKE SERINE/THREONINE-PROTEIN KINASE MRH1-RELATED
Glyma.11G169800.Wm82.a4.v1	73.319	-0.402386	0.150406	9.93679e-05	0.000667567	(1 of 5) PTHR31342:SF9 - F10K1.18 PROTEIN
Glyma.11G170300.Wm82.a4.v1	1059.92	0.846099	0.0374798	7.56627e-115	3.66098e-112	(1 of 7) K01953 - asparagine synthase (glutamine-hydrolysing) (asnB, ASNS)
Glyma.11G171001.Wm82.a4.v1	1.65206	0.830644	1.37818	0.000712984	0.00373536	(1 of 2) PF10996//PF16661 - Beta-Casp domain (Beta-Casp) // Metallo-beta-lactamase superfamily domain (Lactamase_B_6)
Glyma.11G171400.Wm82.a4.v1	1251.64	0.635747	0.0340988	3.90758e-80	1.09079e-77	(1 of 7) K01953 - asparagine synthase (glutamine-hydrolysing) (asnB, ASNS)
Glyma.11G174100.Wm82.a4.v1	271.802	0.409272	0.0737974	3.83609e-10	6.44483e-09	(1 of 8) K10257 - omega-3 fatty acid desaturase (delta-15 desaturase) (FAD8, desB)
Glyma.11G175537.Wm82.a4.v1	49.5483	0.634919	0.202274	4.31081e-06	3.93302e-05	-
Glyma.11G175800.Wm82.a4.v1	18.315	-0.549096	0.361229	0.000642715	0.00343288	(1 of 2) PTHR11662//PTHR11662:SF312 - SODIUM-DEPENDENT PHOSPHATE TRANSPORTERS // SUBFAMILY NOT NAMED
Glyma.11G178504.Wm82.a4.v1	29.3583	0.86538	0.275502	3.87243e-06	3.56668e-05	(1 of 5) K03875 - F-box and leucine-rich repeat protein 1 (S-phase kinase-associated protein 2) (SKP2, FBXL1)
Glyma.11G178505.Wm82.a4.v1	6.64582	-0.430134	0.527015	0.00326601	0.0137164	(1 of 3) PTHR24078//PTHR24078:SF278 - DNAJ HOMOLOG SUBFAMILY C MEMBER // SUBFAMILY NOT NAMED
Glyma.11G181000.Wm82.a4.v1	235.441	0.404575	0.0794843	4.94266e-09	7.24463e-08	-
Glyma.11G183400.Wm82.a4.v1	244.716	-0.400146	0.0790226	6.01341e-09	8.74635e-08	(1 of 6) PTHR31499//PTHR31499:SF4 - FAMILY NOT NAMED // MYB FAMILY TRANSCRIPTION FACTOR-RELATED
Glyma.11G185000.Wm82.a4.v1	1650.38	-0.522703	0.0300034	2.38221e-70	5.4599e-68	(1 of 9) 1.2.1.84 - Alcohol-forming fatty acyl-CoA reductase
Glyma.11G189500.Wm82.a4.v1	688.954	0.42776	0.0457175	8.98652e-23	4.19438e-21	(1 of 1) K11276 - nucleophosmin 1 (NPM1)
Glyma.11G190300.Wm82.a4.v1	65.7061	-0.853156	0.16954	1.98642e-09	3.05555e-08	(1 of 331) PF01535//PF13041 - PPR repeat (PPR) // PPR repeat family (PPR_2)
Glyma.11G193600.Wm82.a4.v1	882.659	1.3052	0.0430089	1.17564e-203	1.27989e-200	(1 of 57) K08235 - xyloglucan:xyloglucosyl transferase (E2.4.1.207)
Glyma.11G193800.Wm82.a4.v1	66.4638	0.721402	0.167188	3.82192e-08	5.00401e-07	(1 of 8) K16298 - serine carboxypeptidase-like clade IV [EC:3.4.16.-] (SCPL-IV)
Glyma.11G195000.Wm82.a4.v1	18.8657	-0.414061	0.309501	0.00204038	0.00923814	-
Glyma.11G196200.Wm82.a4.v1	193.508	-0.508946	0.091884	1.36238e-10	2.41168e-09	(1 of 20) PF04784//PF14389 - Protein of unknown function, DUF547 (DUF547) // Leucine-zipper of ternary complex factor MIP1 (Lzipper-MIP1)
Glyma.11G197400.Wm82.a4.v1	6.41484	1.68547	0.987331	5.56238e-05	0.00039701	(1 of 5) K12153 - phenylalanine N-monooxygenase (CYP79A2)
Glyma.11G200201.Wm82.a4.v1	323.558	-0.677476	0.0703036	1.56083e-24	7.96831e-23	(1 of 4) PTHR32370//PTHR32370:SF17 - FAMILY NOT NAMED // ROOT PHOTOTROPISM PROTEIN 2
Glyma.11G204700.Wm82.a4.v1	140.162	0.420428	0.105205	7.08994e-07	7.57286e-06	(1 of 32) PF00069//PF01657 - Protein kinase domain (Pkinase) // Salt stress response/antifungal (Stress-antifung)
Glyma.11G205300.Wm82.a4.v1	12.5395	1.13204	0.492428	3.08644e-05	0.000233789	(1 of 32) PF00069//PF01657 - Protein kinase domain (Pkinase) // Salt stress response/antifungal (Stress-antifung)
Glyma.11G205400.Wm82.a4.v1	170.777	0.790471	0.0961355	9.15354e-19	3.26461e-17	(1 of 32) PF00069//PF01657 - Protein kinase domain (Pkinase) // Salt stress response/antifungal (Stress-antifung)
Glyma.11G205600.Wm82.a4.v1	129.043	0.552733	0.113462	3.64512e-09	5.43983e-08	(1 of 32) PF00069//PF01657 - Protein kinase domain (Pkinase) // Salt stress response/antifungal (Stress-antifung)
Glyma.11G214402.Wm82.a4.v1	9.42883	0.982841	0.608365	0.000156443	0.000996437	(1 of 5) PTHR27001//PTHR27001:SF164 - FAMILY NOT NAMED // RECEPTOR PROTEIN KINASE TMK1-RELATED
Glyma.11G223000.Wm82.a4.v1	94.0381	-0.950336	0.135689	2.90736e-14	7.5541e-13	(1 of 3) PTHR22870//PTHR22870:SF204 - REGULATOR OF CHROMOSOME CONDENSATION // REGULATOR OF CHROMOSOME CONDENSATION REPEAT-CONTAINING PROTEIN
Glyma.11G224500.Wm82.a4.v1	633.54	-0.433398	0.0484885	4.01229e-21	1.69142e-19	(1 of 5) PF00854//PF07690 - POT family (PTR2) // Major Facilitator Superfamily (MFS_1)
Glyma.11G231500.Wm82.a4.v1	26.0542	0.447324	0.266098	0.000817107	0.0042124	(1 of 4) PTHR31301//PTHR31301:SF24 - FAMILY NOT NAMED // LOB DOMAIN-CONTAINING PROTEIN 21
Glyma.11G232100.Wm82.a4.v1	42.8513	-0.436129	0.207088	0.00033066	0.00192632	(1 of 38) PF01190 - Pollen proteins Ole e I like (Pollen_Ole_e_I)
Glyma.11G232634.Wm82.a4.v1	85.3454	-0.508061	0.146249	2.37039e-06	2.27615e-05	-
Glyma.11G233400.Wm82.a4.v1	629.084	-0.587059	0.0493928	4.14882e-35	3.43477e-33	(1 of 4) PTHR11709:SF22 - LACCASE-12-RELATED
Glyma.11G238400.Wm82.a4.v1	579.734	-0.42436	0.0506935	6.44551e-19	2.32161e-17	(1 of 8) K17469 - sulfate transporter 2, low-affinity (SULTR2)
Glyma.11G238800.Wm82.a4.v1	2664.23	0.583392	0.0232114	6.50307e-142	4.35676e-139	(1 of 4) 5.5.1.4 - Inositol-3-phosphate synthase / Myo-inositol-1-phosphate synthase
Glyma.11G246700.Wm82.a4.v1	195.361	-0.70413	0.0922624	6.61956e-17	2.07981e-15	(1 of 1) PTHR11804//PTHR11804:SF42 - PROTEASE M3 THIMET OLIGOPEPTIDASE-RELATED // SUBFAMILY NOT NAMED
Glyma.11G247067.Wm82.a4.v1	9.33212	0.473634	0.452563	0.00213971	0.00960795	(1 of 1) 3.4.24.15 - Thimet oligopeptidase / Soluble metalloendopeptidase
Glyma.11G247500.Wm82.a4.v1	139.544	0.516455	0.108067	7.41171e-09	1.06697e-07	(1 of 7) PF06522 - NADH-ubiquinone reductase complex 1 MLRQ subunit (B12D)
Glyma.11G250200.Wm82.a4.v1	1106.54	0.51491	0.0361002	1.64496e-48	2.24555e-46	(1 of 9) 1.14.13.88 - Flavonoid 3',5'-hydroxylase / F3'5'H
Glyma.11G251100.Wm82.a4.v1	249.353	-0.436383	0.0789661	3.06071e-10	5.21866e-09	(1 of 3) PTHR33044:SF7 - NON-SPECIFIC LIPID TRANSFER PROTEIN GPI-ANCHORED 1
Glyma.11G253800.Wm82.a4.v1	1.81591	-0.763295	1.3065	0.000859656	0.00438098	-
Glyma.12G003400.Wm82.a4.v1	8.00775	-1.00731	0.752567	0.000244426	0.00147608	(1 of 2) PTHR13789:SF1 - FAD/NAD(P)-BINDING OXIDOREDUCTASE FAMILY PROTEIN-RELATED
Glyma.12G006800.Wm82.a4.v1	6.7721	0.404748	0.478109	0.00380388	0.015583	(1 of 2) PTHR11732:SF230 - ALDO/KETO REDUCTASE FAMILY PROTEIN
Glyma.12G009300.Wm82.a4.v1	9.33212	0.473634	0.452563	0.00213971	0.00960795	(1 of 4) K00559 - sterol 24-C-methyltransferase (E2.1.1.41, SMT1, ERG6)
Glyma.12G011700.Wm82.a4.v1	34.1882	0.491026	0.239004	0.000245002	0.00147874	(1 of 18) PTHR23155//PTHR23155:SF402 - LEUCINE-RICH REPEAT-CONTAINING PROTEIN // DISEASE RESISTANCE PROTEIN RPP13-RELATED
Glyma.12G014300.Wm82.a4.v1	61.9104	-0.473015	0.173311	4.11457e-05	0.000303587	(1 of 3) 2.1.1.95 - Tocopherol O-methyltransferase
Glyma.12G015300.Wm82.a4.v1	77.5982	-0.467073	0.151889	1.40897e-05	0.000115137	(1 of 1) PTHR11695//PTHR11695:SF538 - ALCOHOL DEHYDROGENASE RELATED // SUBFAMILY NOT NAMED
Glyma.12G018300.Wm82.a4.v1	38.6904	0.995062	0.218753	3.14637e-08	4.16713e-07	(1 of 2) PTHR11946//PTHR11946:SF78 - ISOLEUCYL, LEUCYL, TYROSYL, VALYL AND METHIONYL-TRNA SYNTHETASES // SUBFAMILY NOT NAMED
Glyma.12G019800.Wm82.a4.v1	13057.5	0.505839	0.010413	0	0	(1 of 6) PTHR10366:SF362 - ALCOHOL DEHYDROGENASE-RELATED
Glyma.12G027200.Wm82.a4.v1	321.989	-1.05405	0.071784	3.11682e-50	4.55464e-48	(1 of 2) PTHR22298//PTHR22298:SF41 - ENDO-1,4-BETA-GLUCANASE // ENDOGLUCANASE 5
Glyma.12G028300.Wm82.a4.v1	1756.62	0.44444	0.0284454	4.52726e-57	7.67115e-55	(1 of 2) 1.3.1.72 - Delta(24)-sterol reductase / Lanosterol Delta(24)-reductase
Glyma.12G033400.Wm82.a4.v1	24.6922	0.738996	0.31474	4.32195e-05	0.000317169	(1 of 3) PTHR10044//PTHR10044:SF112 - INHIBITOR OF APOPTOSIS // SUBFAMILY NOT NAMED
Glyma.12G047800.Wm82.a4.v1	15.9108	0.419625	0.329055	0.00217161	0.00972234	(1 of 1) KOG0645//KOG1332 - WD40 repeat protein // Vesicle coat complex COPII, subunit SEC13
Glyma.12G055000.Wm82.a4.v1	51.3642	0.462822	0.186851	9.57636e-05	0.000646245	(1 of 2) K10277 - lysine-specific demethylase 8 [EC:1.14.11.27] (KDM8, JMJD5)
Glyma.12G055500.Wm82.a4.v1	262.782	0.669799	0.0766576	6.42844e-21	2.66102e-19	(1 of 8) PTHR27000:SF151 - DNA-DAMAGE-REPAIR/TOLERATION PROTEIN DRT100-RELATED
Glyma.12G055800.Wm82.a4.v1	99.1206	-0.481181	0.132924	1.69797e-06	1.67554e-05	(1 of 7) PF07944 - Beta-L-arabinofuranosidase, GH127 (Glyco_hydro_127)
Glyma.12G059100.Wm82.a4.v1	225.54	1.88664	0.0942657	1.21189e-91	4.18842e-89	(1 of 3) PTHR24322:SF354 - TROPINONE REDUCTASE-RELATED
Glyma.12G059200.Wm82.a4.v1	23.7467	3.12018	0.396796	2.52446e-16	7.58156e-15	(1 of 3) PTHR24322:SF354 - TROPINONE REDUCTASE-RELATED
Glyma.12G059600.Wm82.a4.v1	39.3834	-0.473327	0.223933	0.000238383	0.00144459	(1 of 2) PTHR14194//PTHR14194:SF38 - NITROGEN METABOLIC REGULATION PROTEIN NMR-RELATED // PROTEIN PLASTID TRANSCRIPTIONALLY ACTIVE 16
Glyma.12G060900.Wm82.a4.v1	302.057	-0.466764	0.0717235	5.13585e-13	1.17959e-11	(1 of 2) PTHR11709//PTHR11709:SF78 - MULTI-COPPER OXIDASE // SUBFAMILY NOT NAMED
Glyma.12G064300.Wm82.a4.v1	238.745	0.441961	0.0795421	2.4143e-10	4.16873e-09	(1 of 56) PF00314 - Thaumatin family (Thaumatin)
Glyma.12G066000.Wm82.a4.v1	9737.21	-0.462003	0.012225	0	0	(1 of 4) PTHR10641//PTHR10641:SF484 - MYB-LIKE DNA-BINDING PROTEIN MYB // TRANSCRIPTION FACTOR MYB48-RELATED
Glyma.12G068900.Wm82.a4.v1	1813.49	-0.536556	0.0286366	9.49908e-81	2.68608e-78	(1 of 36) PTHR32077//PTHR32077:SF7 - FAMILY NOT NAMED // FASCICLIN-LIKE ARABINOGALACTAN PROTEIN 11
Glyma.12G069500.Wm82.a4.v1	551.351	-0.534745	0.0526785	1.24446e-26	7.25467e-25	(1 of 36) PTHR32077//PTHR32077:SF7 - FAMILY NOT NAMED // FASCICLIN-LIKE ARABINOGALACTAN PROTEIN 11
Glyma.12G069601.Wm82.a4.v1	392.977	-0.486872	0.0625832	4.04595e-17	1.28982e-15	(1 of 36) PTHR32077//PTHR32077:SF7 - FAMILY NOT NAMED // FASCICLIN-LIKE ARABINOGALACTAN PROTEIN 11
Glyma.12G069700.Wm82.a4.v1	363.997	-0.449965	0.0648144	3.14342e-14	8.11901e-13	(1 of 36) PTHR32077//PTHR32077:SF7 - FAMILY NOT NAMED // FASCICLIN-LIKE ARABINOGALACTAN PROTEIN 11
Glyma.12G069800.Wm82.a4.v1	1378.44	-0.521086	0.0328702	5.70427e-59	1.00163e-56	(1 of 36) PTHR32077//PTHR32077:SF7 - FAMILY NOT NAMED // FASCICLIN-LIKE ARABINOGALACTAN PROTEIN 11
Glyma.12G069900.Wm82.a4.v1	702.32	-0.429306	0.0459652	1.03303e-22	4.79587e-21	(1 of 36) PTHR32077//PTHR32077:SF7 - FAMILY NOT NAMED // FASCICLIN-LIKE ARABINOGALACTAN PROTEIN 11
Glyma.12G070000.Wm82.a4.v1	857.352	-0.448537	0.0415943	3.51615e-29	2.30947e-27	(1 of 36) PTHR32077//PTHR32077:SF7 - FAMILY NOT NAMED // FASCICLIN-LIKE ARABINOGALACTAN PROTEIN 11
Glyma.12G070200.Wm82.a4.v1	412.906	-0.421554	0.0603955	3.39624e-14	8.72544e-13	(1 of 36) PTHR32077//PTHR32077:SF7 - FAMILY NOT NAMED // FASCICLIN-LIKE ARABINOGALACTAN PROTEIN 11
Glyma.12G071500.Wm82.a4.v1	127.125	-0.4578	0.114595	4.66813e-07	5.136e-06	-
Glyma.12G073400.Wm82.a4.v1	18.6722	-0.914886	0.395587	3.84489e-05	0.00028543	-
Glyma.12G076700.Wm82.a4.v1	131.568	-0.584224	0.115215	1.11767e-09	1.78142e-08	(1 of 4) PTHR31223:SF23 - CYTOKININ RIBOSIDE 5'-MONOPHOSPHATE PHOSPHORIBOHYDROLASE LOG1
Glyma.12G077800.Wm82.a4.v1	15.7549	-0.95704	0.446621	5.45804e-05	0.000390345	(1 of 4) PTHR11850//PTHR11850:SF125 - HOMEOBOX PROTEIN TRANSCRIPTION FACTORS // SUBFAMILY NOT NAMED
Glyma.12G078700.Wm82.a4.v1	87.5482	-0.40559	0.137043	3.97884e-05	0.000294611	-
Glyma.12G078866.Wm82.a4.v1	10.3368	0.432998	0.409626	0.00269449	0.011715	(1 of 1) PTHR23515//PTHR23515:SF2 - FAMILY NOT NAMED // HIGH AFFINITY NITRATE TRANSPORTER 2.3-RELATED
Glyma.12G078932.Wm82.a4.v1	62.9662	0.445997	0.165049	5.73593e-05	0.000408222	-
Glyma.12G080100.Wm82.a4.v1	2466.12	0.670173	0.0242418	9.26807e-171	7.47401e-168	(1 of 57) K08235 - xyloglucan:xyloglucosyl transferase (E2.4.1.207)
Glyma.12G081700.Wm82.a4.v1	61.0536	0.513763	0.173829	1.43787e-05	0.000117301	(1 of 13) PTHR10593//PTHR10593:SF41 - SERINE/THREONINE-PROTEIN KINASE RIO // SUBFAMILY NOT NAMED
Glyma.12G083500.Wm82.a4.v1	17.4662	0.497808	0.343025	0.000961468	0.00483979	(1 of 5) PTHR22891//PTHR22891:SF40 - EUKARYOTIC TRANSLATION INITIATION FACTOR 2C // PROTEIN ARGONAUTE 5
Glyma.12G083902.Wm82.a4.v1	26.1589	-0.49131	0.284717	0.000548869	0.00299482	(1 of 4) PTHR22835//PTHR22835:SF191 - ZINC FINGER FYVE DOMAIN CONTAINING PROTEIN // SUBFAMILY NOT NAMED
Glyma.12G085900.Wm82.a4.v1	39.3834	-0.473327	0.223933	0.000238383	0.00144459	(1 of 2) PTHR23029//PTHR23029:SF43 - PHOSPHOGLYCERATE MUTASE // DBJ|BAA92923.1
Glyma.12G086100.Wm82.a4.v1	31.3676	0.812018	0.266926	5.16566e-06	4.62858e-05	(1 of 16) PF07876 - Stress responsive A/B Barrel Domain (Dabb)
Glyma.12G087400.Wm82.a4.v1	920.036	-0.434615	0.0400614	2.0459e-29	1.36645e-27	(1 of 9) 1.2.1.84 - Alcohol-forming fatty acyl-CoA reductase
Glyma.12G089100.Wm82.a4.v1	206.665	-0.437602	0.087336	4.95836e-09	7.26521e-08	(1 of 6) PTHR31499//PTHR31499:SF4 - FAMILY NOT NAMED // MYB FAMILY TRANSCRIPTION FACTOR-RELATED
Glyma.12G092200.Wm82.a4.v1	409.27	0.505573	0.0602768	2.33774e-19	8.65661e-18	-
Glyma.12G093700.Wm82.a4.v1	1.81591	-0.763295	1.3065	0.000859656	0.00438098	-
Glyma.12G097200.Wm82.a4.v1	9.88281	0.654838	0.51777	0.000695981	0.00367413	(1 of 3) PTHR24361//PTHR24361:SF380 - MITOGEN-ACTIVATED KINASE KINASE KINASE // MITOGEN-ACTIVATED PROTEIN KINASE KINASE KINASE 17-RELATED
Glyma.12G097700.Wm82.a4.v1	245.971	0.462416	0.0785629	2.77104e-11	5.31588e-10	(1 of 3) PTHR11709//PTHR11709:SF106 - MULTI-COPPER OXIDASE // SUBFAMILY NOT NAMED
Glyma.12G098000.Wm82.a4.v1	63.9197	-0.443341	0.16705	6.81279e-05	0.000476819	-
Glyma.12G100500.Wm82.a4.v1	4.85948	1.43902	1.35208	0.000206374	0.00127132	(1 of 2) 4.1.3.1 - Isocitrate lyase / Isocitritase
Glyma.12G100600.Wm82.a4.v1	46.4376	0.578121	0.208702	1.83054e-05	0.000146024	(1 of 2) PTHR10641//PTHR10641:SF657 - MYB-LIKE DNA-BINDING PROTEIN MYB // SUBFAMILY NOT NAMED
Glyma.12G103500.Wm82.a4.v1	32.3507	-0.731232	0.275452	1.78476e-05	0.000142608	(1 of 19) K14487 - auxin responsive GH3 gene family (GH3)
Glyma.12G104000.Wm82.a4.v1	44.2349	0.422135	0.196353	0.000337571	0.00196029	(1 of 1) K15341 - DNA cross-link repair 1B protein [EC:3.1.-.-] (DCLRE1B, SNM1B)
Glyma.12G106750.Wm82.a4.v1	112.708	0.679695	0.122557	7.24446e-11	1.32943e-09	(1 of 7) PTHR10809//PTHR10809:SF48 - VESICLE-ASSOCIATED MEMBRANE PROTEIN-ASSOCIATED PROTEIN // VESICLE-ASSOCIATED PROTEIN 4-1
Glyma.12G113600.Wm82.a4.v1	20.0342	-1.14792	0.358001	3.52426e-06	3.26882e-05	-
Glyma.12G121000.Wm82.a4.v1	187.604	0.509194	0.0915874	1.20836e-10	2.15569e-09	(1 of 6) PTHR13301//PTHR13301:SF69 - X-BOX TRANSCRIPTION FACTOR-RELATED // BASIC HELIX-LOOP-HELIX DOMAIN-CONTAINING PROTEIN
Glyma.12G121700.Wm82.a4.v1	80.8136	-1.0346	0.146811	3.36487e-14	8.64994e-13	(1 of 9) PTHR11709:SF103 - LACCASE-16
Glyma.12G122300.Wm82.a4.v1	457.94	0.581874	0.0570658	6.1081e-27	3.62878e-25	(1 of 4) PTHR32285:SF71 - PROTEIN TRICHOME BIREFRINGENCE-LIKE 39-RELATED
Glyma.12G145900.Wm82.a4.v1	8.10446	-0.445869	0.486835	0.00283163	0.0122221	(1 of 7) PTHR10891//PTHR10891:SF585 - EF-HAND CALCIUM-BINDING DOMAIN CONTAINING PROTEIN // SUBFAMILY NOT NAMED
Glyma.12G146700.Wm82.a4.v1	104.448	0.462096	0.125479	1.59577e-06	1.58586e-05	(1 of 5) PTHR11255//PTHR11255:SF29 - DIACYLGLYCEROL KINASE // DIACYLGLYCEROL KINASE 5-RELATED
Glyma.12G150900.Wm82.a4.v1	6.96552	2.02556	0.928356	1.90037e-05	0.000151124	(1 of 2) PTHR31867//PTHR31867:SF24 - FAMILY NOT NAMED // EXPANSIN-A12
Glyma.12G156400.Wm82.a4.v1	4.30879	0.988446	1.19285	0.00052899	0.00290125	-
Glyma.12G163800.Wm82.a4.v1	693.785	-0.621341	0.0470672	2.37998e-42	2.63718e-40	(1 of 3) PTHR11654:SF177 - PROTEIN NRT1/ PTR FAMILY 4.3
Glyma.12G176900.Wm82.a4.v1	1216.1	0.902986	0.0351051	1.09432e-147	7.81217e-145	(1 of 5) K02575 - MFS transporter, NNP family, nitrate/nitrite transporter (NRT, narK, nrtP, nasA)
Glyma.12G178800.Wm82.a4.v1	11.8921	0.537739	0.430585	0.00115002	0.00565109	(1 of 3) PTHR10003//PTHR10003:SF34 - SUPEROXIDE DISMUTASE CU-ZN -RELATED // SUPEROXIDE DISMUTASE [CU-ZN] 2, CHLOROPLASTIC
Glyma.12G182300.Wm82.a4.v1	53.0754	1.3396	0.179898	2.35577e-15	6.61849e-14	(1 of 16) PF07876 - Stress responsive A/B Barrel Domain (Dabb)
Glyma.12G183300.Wm82.a4.v1	23.5237	1.42013	0.288739	8.37244e-09	1.19854e-07	(1 of 5) 1.2.1.50//1.2.1.84 - Long-chain-fatty-acyl-CoA reductase / Acyl-CoA reductase // Alcohol-forming fatty acyl-CoA reductase
Glyma.12G188800.Wm82.a4.v1	317.031	-0.438681	0.0695657	2.63989e-12	5.59412e-11	(1 of 2) PTHR11850//PTHR11850:SF79 - HOMEOBOX PROTEIN TRANSCRIPTION FACTORS // SUBFAMILY NOT NAMED
Glyma.12G190700.Wm82.a4.v1	151.86	0.439971	0.101393	1.25737e-07	1.52096e-06	(1 of 3) KOG1437 - Fasciclin and related adhesion glycoproteins
Glyma.12G191500.Wm82.a4.v1	280.866	0.642302	0.0739888	1.03118e-20	4.20851e-19	(1 of 8) PTHR13301//PTHR13301:SF53 - X-BOX TRANSCRIPTION FACTOR-RELATED // CELLULOSE SYNTHASE-LIKE PROTEIN B1-RELATED
Glyma.12G192300.Wm82.a4.v1	9.97952	1.21289	0.596951	4.80198e-05	0.000347189	(1 of 3) PTHR11062//PTHR11062:SF104 - EXOSTOSIN HEPARAN SULFATE GLYCOSYLTRANSFERASE -RELATED // SUBFAMILY NOT NAMED
Glyma.12G192800.Wm82.a4.v1	140.452	0.490602	0.107185	2.46565e-08	3.30986e-07	(1 of 3) PTHR11709//PTHR11709:SF106 - MULTI-COPPER OXIDASE // SUBFAMILY NOT NAMED
Glyma.12G192900.Wm82.a4.v1	87.4275	0.959925	0.13622	2.28171e-14	5.97483e-13	-
Glyma.12G197600.Wm82.a4.v1	232.962	0.844077	0.0813137	2.36961e-27	1.42921e-25	(1 of 4) PTHR31062:SF11 - XYLOGLUCAN ENDOTRANSGLUCOSYLASE/HYDROLASE PROTEIN 9
Glyma.12G200400.Wm82.a4.v1	4.76277	0.553974	0.716771	0.00178734	0.00823719	(1 of 36) PF12609 - Wound-induced protein (DUF3774)
Glyma.12G203600.Wm82.a4.v1	110.728	0.861066	0.120948	7.2093e-15	1.94996e-13	(1 of 4) PTHR31692//PTHR31692:SF5 - FAMILY NOT NAMED // EXPANSIN-B1-RELATED
Glyma.12G205700.Wm82.a4.v1	10.3368	0.432998	0.409626	0.00269449	0.011715	(1 of 4) PTHR14493//PTHR14493:SF53 - UNCHARACTERIZED // ZINC FINGER CCCH DOMAIN-CONTAINING PROTEIN 2-RELATED
Glyma.12G207100.Wm82.a4.v1	5.18717	-0.412187	0.589739	0.00367703	0.0151403	(1 of 3) PTHR14614//PTHR14614:SF7 - HEPATOCELLULAR CARCINOMA-ASSOCIATED ANTIGEN // SUBFAMILY NOT NAMED
Glyma.12G208400.Wm82.a4.v1	204.847	0.432809	0.0861439	4.88838e-09	7.17474e-08	(1 of 6) PTHR13301//PTHR13301:SF69 - X-BOX TRANSCRIPTION FACTOR-RELATED // BASIC HELIX-LOOP-HELIX DOMAIN-CONTAINING PROTEIN
Glyma.12G209500.Wm82.a4.v1	93.1597	-0.718696	0.140588	8.16588e-10	1.32193e-08	(1 of 7) PTHR23241//PTHR23241:SF49 - LATE EMBRYOGENESIS ABUNDANT PLANTS LEA-RELATED // COLD-REGULATED PROTEIN 15B
Glyma.12G219000.Wm82.a4.v1	9.5631	-0.461657	0.458148	0.00238858	0.0105632	(1 of 3) PTHR10217:SF476 - CYCLIC NUCLEOTIDE-GATED ION CHANNEL 4
Glyma.12G221500.Wm82.a4.v1	113.326	0.551807	0.122228	2.10567e-08	2.85123e-07	(1 of 4) PTHR31719:SF34 - NAC DOMAIN-CONTAINING PROTEIN 19-RELATED
Glyma.12G222400.Wm82.a4.v1	980.383	-0.402995	0.0386499	2.83815e-27	1.70473e-25	(1 of 12) PTHR11772//PTHR11772:SF14 - ASPARAGINE SYNTHETASE // SUBFAMILY NOT NAMED
Glyma.12G227700.Wm82.a4.v1	689.765	0.418868	0.0456523	5.5004e-22	2.44664e-20	(1 of 6) PTHR13301//PTHR13301:SF69 - X-BOX TRANSCRIPTION FACTOR-RELATED // BASIC HELIX-LOOP-HELIX DOMAIN-CONTAINING PROTEIN
Glyma.12G228366.Wm82.a4.v1	1.65206	0.830644	1.37818	0.000712984	0.00373536	-
Glyma.12G234700.Wm82.a4.v1	75.8766	2.54741	0.187865	2.13156e-43	2.45564e-41	(1 of 44) PF00197 - Trypsin and protease inhibitor (Kunitz_legume)
Glyma.12G234800.Wm82.a4.v1	24.5284	1.36195	0.279955	1.16321e-08	1.6356e-07	(1 of 44) PF00197 - Trypsin and protease inhibitor (Kunitz_legume)
Glyma.12G235900.Wm82.a4.v1	6.86881	1.03884	0.785732	0.000236922	0.00143714	(1 of 35) PF07714//PF11721 - Protein tyrosine kinase (Pkinase_Tyr) // Di-glucose binding within endoplasmic reticulum (Malectin)
Glyma.12G236700.Wm82.a4.v1	23.0482	-0.874537	0.342097	2.12221e-05	0.000167057	(1 of 3) PTHR10543//PTHR10543:SF37 - BETA-CAROTENE DIOXYGENASE // CAROTENOID 9,10(9',10')-CLEAVAGE DIOXYGENASE 1
Glyma.12G238300.Wm82.a4.v1	5.76744	0.465023	0.568302	0.00266942	0.0116225	-
Glyma.13G001500.Wm82.a4.v1	109.167	-0.400235	0.121324	1.3514e-05	0.000110953	(1 of 4) PTHR31645//PTHR31645:SF11 - FAMILY NOT NAMED // METAL-NICOTIANAMINE TRANSPORTER YSL1
Glyma.13G028200.Wm82.a4.v1	6.09513	-0.809874	0.837256	0.000659213	0.00350596	(1 of 1) K02703 - photosystem II P680 reaction center D1 protein (psbA)
Glyma.13G029500.Wm82.a4.v1	23.4942	0.402931	0.266392	0.00163503	0.0076322	(1 of 4) PTHR11926//PTHR11926:SF233 - GLUCOSYL/GLUCURONOSYL TRANSFERASES // UDP-GLYCOSYLTRANSFERASE 85A1-RELATED
Glyma.13G030100.Wm82.a4.v1	27.1555	0.587471	0.28755	0.000151322	0.00096707	(1 of 26) PF00505 - HMG (high mobility group) box (HMG_box)
Glyma.13G033500.Wm82.a4.v1	69.851	-0.418377	0.156277	8.24321e-05	0.000565748	(1 of 73) 3.1.4.46 - Glycerophosphodiester phosphodiesterase / Glycerophosphoryl diester phosphodiesterase
Glyma.13G035900.Wm82.a4.v1	208.962	0.444666	0.0854546	1.65105e-09	2.57608e-08	(1 of 6) PF00069//PF07645//PF13947 - Protein kinase domain (Pkinase) // Calcium-binding EGF domain (EGF_CA) // Wall-associated receptor kinase galacturonan-binding (GUB_WAK_bind)
Glyma.13G036200.Wm82.a4.v1	679.197	0.443286	0.0461163	6.40979e-24	3.19367e-22	(1 of 2) PTHR10209//PTHR10209:SF166 - OXIDOREDUCTASE, 2OG-FE II OXYGENASE FAMILY PROTEIN // SUBFAMILY NOT NAMED
Glyma.13G036600.Wm82.a4.v1	115.002	-0.417518	0.119059	5.13148e-06	4.60079e-05	(1 of 5) K03875 - F-box and leucine-rich repeat protein 1 (S-phase kinase-associated protein 2) (SKP2, FBXL1)
Glyma.13G036700.Wm82.a4.v1	77.0611	0.669545	0.153749	3.12531e-08	4.14301e-07	(1 of 3) PTHR24078//PTHR24078:SF278 - DNAJ HOMOLOG SUBFAMILY C MEMBER // SUBFAMILY NOT NAMED
Glyma.13G037000.Wm82.a4.v1	12.6658	5.79938	1.1176	1.16782e-09	1.85873e-08	(1 of 5) PTHR33133:SF5 - EXPRESSED PROTEIN
Glyma.13G044000.Wm82.a4.v1	18.7689	-0.636215	0.376072	0.000308905	0.00181317	(1 of 5) 3.6.3.39 - Lipopolysaccharide-transporting ATPase
Glyma.13G046200.Wm82.a4.v1	77.4048	-0.564333	0.15721	1.05828e-06	1.09726e-05	(1 of 4) K01602 - ribulose-bisphosphate carboxylase small chain (rbcS)
Glyma.13G047000.Wm82.a4.v1	5.64115	-0.585188	0.718838	0.0015403	0.00723823	-
Glyma.13G047300.Wm82.a4.v1	532.546	0.522568	0.0525958	1.20668e-25	6.64314e-24	(1 of 6) 5.3.99.6 - Allene-oxide cyclase
Glyma.13G048100.Wm82.a4.v1	1.81591	-0.763295	1.3065	0.000859656	0.00438098	(1 of 8) 1.14.11.15 - Gibberellin 3-beta-dioxygenase / Gibberellin 3-beta-hydroxylase
Glyma.13G049200.Wm82.a4.v1	72.1049	0.467392	0.154846	1.70073e-05	0.000136671	(1 of 112) PF13839//PF14416 - GDSL/SGNH-like Acyl-Esterase family found in Pmr5 and Cas1p (PC-Esterase) // PMR5 N terminal Domain (PMR5N)
Glyma.13G056600.Wm82.a4.v1	133.413	-0.480144	0.112325	1.1045e-07	1.34954e-06	(1 of 6) PTHR11926//PTHR11926:SF400 - GLUCOSYL/GLUCURONOSYL TRANSFERASES // SUBFAMILY NOT NAMED
Glyma.13G057800.Wm82.a4.v1	981.988	0.403498	0.038084	4.74496e-28	2.94763e-26	(1 of 2) PTHR11468//PTHR11468:SF8 - GLYCOGEN PHOSPHORYLASE // ALPHA-GLUCAN PHOSPHORYLASE 1
Glyma.13G074000.Wm82.a4.v1	17.2136	-0.93383	0.418981	4.60714e-05	0.000334825	(1 of 59) PTHR23273//PTHR23273:SF8 - REPLICATION FACTOR A 1, RFA1 // SUBFAMILY NOT NAMED
Glyma.13G076100.Wm82.a4.v1	1.81591	-0.763295	1.3065	0.000859656	0.00438098	-
Glyma.13G078400.Wm82.a4.v1	29.5006	-1.36025	0.264058	3.12656e-09	4.69653e-08	(1 of 4) 1.14.13.122 - Chlorophyllide-a oxygenase / Cholorophyll-b synthase
Glyma.13G084000.Wm82.a4.v1	39.0477	0.832383	0.229076	7.11213e-07	7.59471e-06	(1 of 4) K10534 - nitrate reductase (NAD(P)H) (NR)
Glyma.13G087200.Wm82.a4.v1	215.571	0.528703	0.0850526	1.96821e-12	4.22631e-11	(1 of 5) K17470 - sulfate transporter 1, high-affinity (SULTR1)
Glyma.13G088700.Wm82.a4.v1	489.396	0.714923	0.0552991	1.03241e-40	1.06789e-38	(1 of 3) PTHR10502:SF98 - ANNEXIN D1-RELATED
Glyma.13G089200.Wm82.a4.v1	666.1	-0.591495	0.0479683	1.79691e-37	1.66845e-35	(1 of 4) K12118 - cryptochrome 1 (CRY1)
Glyma.13G090600.Wm82.a4.v1	47.2489	0.409061	0.187318	0.000353496	0.00203971	-
Glyma.13G091100.Wm82.a4.v1	200.439	1.50473	0.0934265	3.38536e-60	6.1683e-58	(1 of 131) PF00892 - EamA-like transporter family (EamA)
Glyma.13G091600.Wm82.a4.v1	371.256	0.500936	0.0634227	1.38099e-17	4.53873e-16	(1 of 15) PF05703//PF08458 - Auxin canalisation (Auxin_canalis) // Plant pleckstrin homology-like region (PH_2)
Glyma.13G096200.Wm82.a4.v1	48.3502	0.479262	0.19534	8.94103e-05	0.000608272	(1 of 2) PTHR23070//PTHR23070:SF17 - BCS1 AAA-TYPE ATPASE // MITOCHONDRIAL CHAPERONE BCS1
Glyma.13G100700.Wm82.a4.v1	54.0665	-0.478299	0.187849	6.86677e-05	0.000480057	(1 of 68) PF06203 - CCT motif (CCT)
Glyma.13G106467.Wm82.a4.v1	164.73	-0.700283	0.101393	1.3628e-14	3.60765e-13	-
Glyma.13G110900.Wm82.a4.v1	13.9982	0.79627	0.450959	0.000169834	0.00106983	(1 of 5) PTHR32378//PTHR32378:SF9 - FAMILY NOT NAMED // KERATIN-ASSOCIATED PROTEIN 29-1
Glyma.13G113900.Wm82.a4.v1	229.066	-0.534697	0.0840445	7.3838e-13	1.66516e-11	(1 of 2) PTHR10794:SF47 - ALPHA/BETA-HYDROLASES SUPERFAMILY PROTEIN
Glyma.13G117000.Wm82.a4.v1	180.861	0.57407	0.0939526	2.94973e-12	6.23553e-11	(1 of 12) PTHR21562:SF5 - PECTINACETYLESTERASE FAMILY PROTEIN
Glyma.13G118300.Wm82.a4.v1	779.136	-0.418426	0.0435286	8.70711e-24	4.29896e-22	(1 of 2) PTHR11780//PTHR11780:SF8 - NADH-UBIQUINONE OXIDOREDUCTASE FLAVOPROTEIN 1 NDUFV1 // SUBFAMILY NOT NAMED
Glyma.13G119000.Wm82.a4.v1	234.834	-0.478206	0.0822438	3.6125e-11	6.83377e-10	(1 of 11) PTHR24221:SF205 - ABC TRANSPORTER B FAMILY MEMBER 11-RELATED
Glyma.13G126000.Wm82.a4.v1	382.812	-0.690357	0.064359	2.23431e-29	1.48773e-27	(1 of 4) PTHR13301//PTHR13301:SF59 - X-BOX TRANSCRIPTION FACTOR-RELATED // CELLULOSE SYNTHASE A CATALYTIC SUBUNIT 7 [UDP-FORMING]
Glyma.13G127200.Wm82.a4.v1	62.8024	0.660896	0.174475	3.56023e-07	3.99786e-06	(1 of 2) K08903 - photosystem II 13kDa protein (psb28)
Glyma.13G149700.Wm82.a4.v1	83.8037	0.497629	0.143876	2.72811e-06	2.58717e-05	(1 of 74) PF13837 - Myb/SANT-like DNA-binding domain (Myb_DNA-bind_4)
Glyma.13G151500.Wm82.a4.v1	55.0712	-0.460382	0.183731	9.00101e-05	0.000611684	(1 of 4) PTHR33285//PTHR33285:SF2 - FAMILY NOT NAMED // PHYTOSULFOKINES 6-RELATED
Glyma.13G152202.Wm82.a4.v1	20.9637	1.50241	0.313941	1.2985e-08	1.81469e-07	(1 of 129) KOG0157 - Cytochrome P450 CYP4/CYP19/CYP26 subfamilies
Glyma.13G157500.Wm82.a4.v1	5.31346	0.881948	0.889233	0.00053952	0.00295009	-
Glyma.13G159301.Wm82.a4.v1	57.6983	-0.686221	0.189764	6.83672e-07	7.33116e-06	-
Glyma.13G159600.Wm82.a4.v1	142.262	-0.472483	0.108136	7.74161e-08	9.64865e-07	(1 of 2) PTHR10891//PTHR10891:SF546 - EF-HAND CALCIUM-BINDING DOMAIN CONTAINING PROTEIN // SUBFAMILY NOT NAMED
Glyma.13G159700.Wm82.a4.v1	1217.88	-0.587916	0.0351951	3.63006e-65	7.56355e-63	-
Glyma.13G160400.Wm82.a4.v1	2093.65	1.02124	0.0270056	0	0	(1 of 34) PF14547 - Hydrophobic seed protein (Hydrophob_seed)
Glyma.13G161900.Wm82.a4.v1	21.4848	0.425961	0.286586	0.00142795	0.00679003	(1 of 2) PTHR22953:SF13 - BIFUNCTIONAL PURPLE ACID PHOSPHATASE 26
Glyma.13G165633.Wm82.a4.v1	867.685	0.628674	0.0410872	2.07987e-55	3.35452e-53	-
Glyma.13G167700.Wm82.a4.v1	188.107	2.41469	0.11483	7.46701e-100	2.92942e-97	(1 of 2) PTHR11654//PTHR11654:SF85 - OLIGOPEPTIDE TRANSPORTER-RELATED // PROTEIN NRT1/ PTR FAMILY 6.2
Glyma.13G172500.Wm82.a4.v1	69.0909	0.47814	0.15945	1.64955e-05	0.000132926	(1 of 6) PTHR22835//PTHR22835:SF261 - ZINC FINGER FYVE DOMAIN CONTAINING PROTEIN // SUBFAMILY NOT NAMED
Glyma.13G173401.Wm82.a4.v1	1344.62	1.17725	0.0342785	9.68032e-260	1.40516e-256	(1 of 3) K13257 - 2-hydroxyisoflavanone synthase (CYP93C)
Glyma.13G174100.Wm82.a4.v1	1.81591	-0.763295	1.3065	0.000859656	0.00438098	(1 of 3) PTHR10168:SF69 - GLUTAREDOXIN-C9
Glyma.13G174700.Wm82.a4.v1	211.436	-0.619542	0.0883338	6.05951e-15	1.64715e-13	(1 of 4) PTHR31079:SF5 - NAC DOMAIN CONTAINING PROTEIN 10
Glyma.13G183000.Wm82.a4.v1	51.2164	-0.816095	0.200314	1.2778e-07	1.54357e-06	(1 of 3) 1.10.3.1//1.14.18.1 - Catechol oxidase / Tyrosinase // Tyrosinase / Tyrosine-dopa oxidase
Glyma.13G186100.Wm82.a4.v1	164.902	-1.08217	0.101162	3.73495e-28	2.33687e-26	(1 of 3) PTHR31707//PTHR31707:SF48 - FAMILY NOT NAMED // PECTINESTERASE/PECTINESTERASE INHIBITOR 24-RELATED
Glyma.13G186200.Wm82.a4.v1	11.9889	0.958994	0.510619	9.70672e-05	0.000653725	(1 of 6) PTHR22893//PTHR22893:SF44 - NADH OXIDOREDUCTASE-RELATED // SUBFAMILY NOT NAMED
Glyma.13G186700.Wm82.a4.v1	248.144	0.416391	0.0775295	9.35178e-10	1.50385e-08	(1 of 9) KOG2615 - Permease of the major facilitator superfamily
Glyma.13G188800.Wm82.a4.v1	23.9561	-1.00348	0.323053	4.61374e-06	4.18223e-05	(1 of 10) PTHR27002//PTHR27002:SF95 - FAMILY NOT NAMED // G-TYPE LECTIN S-RECEPTOR-LIKE SERINE/THREONINE-PROTEIN KINASE B120
Glyma.13G189800.Wm82.a4.v1	39.9556	0.707047	0.231454	5.09088e-06	4.57004e-05	(1 of 2) PTHR23024//PTHR23024:SF135 - MEMBER OF 'GDXG' FAMILY OF LIPOLYTIC ENZYMES // SUBFAMILY NOT NAMED
Glyma.13G191400.Wm82.a4.v1	1358.19	0.905255	0.0332137	2.44796e-165	1.9036e-162	(1 of 6) PTHR11783//PTHR11783:SF89 - SULFOTRANSFERASE SULT // SUBFAMILY NOT NAMED
Glyma.13G194000.Wm82.a4.v1	154.614	0.489885	0.101599	7.49722e-09	1.07785e-07	(1 of 3) K02838 - ribosome recycling factor (frr, MRRF, RRF)
Glyma.13G196200.Wm82.a4.v1	780.37	0.469513	0.043035	6.97091e-30	4.7655e-28	(1 of 4) PTHR13683//PTHR13683:SF258 - ASPARTYL PROTEASES // ASPARTYL PROTEASE FAMILY PROTEIN-RELATED
Glyma.13G197600.Wm82.a4.v1	17.1089	0.941558	0.396727	3.22503e-05	0.000242794	(1 of 4) PTHR26402//PTHR26402:SF574 - RESPONSE REGULATOR OF TWO-COMPONENT SYSTEM // SUBFAMILY NOT NAMED
Glyma.13G199300.Wm82.a4.v1	1453.74	-0.425868	0.0317251	5.01253e-43	5.66963e-41	-
Glyma.13G199800.Wm82.a4.v1	2051.04	0.458583	0.0263245	4.4638e-70	1.00718e-67	(1 of 10) K17095 - annexin A7/11 (ANXA7_11)
Glyma.13G200000.Wm82.a4.v1	83.6102	0.415026	0.138659	3.19314e-05	0.000240824	(1 of 2) K17099 - annexin A13 (ANXA13)
Glyma.13G201400.Wm82.a4.v1	95.631	-1.26552	0.136751	7.67628e-22	3.37997e-20	(1 of 35) PF07714//PF11721 - Protein tyrosine kinase (Pkinase_Tyr) // Di-glucose binding within endoplasmic reticulum (Malectin)
Glyma.13G203000.Wm82.a4.v1	88.2979	1.30197	0.137274	8.11802e-23	3.79308e-21	(1 of 6) PTHR11206:SF156 - MATE EFFLUX FAMILY PROTEIN FRD3
Glyma.13G204300.Wm82.a4.v1	677.113	0.533692	0.0464766	6.17429e-33	4.72743e-31	(1 of 8) PTHR27000:SF151 - DNA-DAMAGE-REPAIR/TOLERATION PROTEIN DRT100-RELATED
Glyma.13G213200.Wm82.a4.v1	172.273	0.581148	0.0965545	5.04807e-12	1.044e-10	(1 of 10) K08145 - MFS transporter, SP family, solute carrier family 2 (facilitated glucose transporter), member 8 (SLC2A8, GLUT8)
Glyma.13G213300.Wm82.a4.v1	396.276	0.47819	0.0611604	3.23716e-17	1.04267e-15	(1 of 14) PTHR23500:SF62 - SUGAR TRANSPORTER ERD6-LIKE 14-RELATED
Glyma.13G220450.Wm82.a4.v1	28.3536	0.895128	0.279799	3.29902e-06	3.07628e-05	(1 of 99) PF01535//PF13041//PF14432 - PPR repeat (PPR) // PPR repeat family (PPR_2) // DYW family of nucleic acid deaminases (DYW_deaminase)
Glyma.13G225100.Wm82.a4.v1	38.7576	0.50342	0.224661	0.000136817	0.000885021	(1 of 4) K15731 - carboxy-terminal domain RNA polymerase II polypeptide A small phosphatase [EC:3.1.3.16] (CTDSP)
Glyma.13G226000.Wm82.a4.v1	1656.41	-0.64308	0.0302375	6.32875e-103	2.57568e-100	(1 of 36) PTHR32077//PTHR32077:SF7 - FAMILY NOT NAMED // FASCICLIN-LIKE ARABINOGALACTAN PROTEIN 11
Glyma.13G229800.Wm82.a4.v1	153.773	0.416749	0.0999707	3.54354e-07	3.98016e-06	(1 of 112) PF13839//PF14416 - GDSL/SGNH-like Acyl-Esterase family found in Pmr5 and Cas1p (PC-Esterase) // PMR5 N terminal Domain (PMR5N)
Glyma.13G236200.Wm82.a4.v1	83.7901	-0.548493	0.149463	8.42897e-07	8.90481e-06	-
Glyma.13G237000.Wm82.a4.v1	4158.82	-0.455079	0.0187226	1.35536e-132	8.08517e-130	(1 of 8) PF05564 - Dormancy/auxin associated protein (Auxin_repressed)
Glyma.13G238500.Wm82.a4.v1	69.3139	0.886345	0.157159	9.75601e-11	1.76138e-09	(1 of 4) PTHR31579:SF11 - EXPRESSED PROTEIN
Glyma.13G246600.Wm82.a4.v1	93.9015	1.46284	0.136543	1.58007e-28	1.00449e-26	(1 of 12) K17871 - NADH:ubiquinone reductase (non-electrogenic) (ndh1)
Glyma.13G247200.Wm82.a4.v1	24.0744	1.47078	0.286296	2.699e-09	4.08527e-08	(1 of 5) PTHR10641:SF586 - MYB TRANSCRIPTION FACTOR-RELATED
Glyma.13G249700.Wm82.a4.v1	68.5323	1.27533	0.155947	9.06313e-18	3.01968e-16	(1 of 19) K03809 - NAD(P)H dehydrogenase (quinone) (wrbA)
Glyma.13G259500.Wm82.a4.v1	66.6276	0.515878	0.165321	8.06814e-06	6.96281e-05	(1 of 5) PTHR10209:SF91 - GIBBERELLIN 2-BETA-DIOXYGENASE 1
Glyma.13G261100.Wm82.a4.v1	24.7002	-0.477689	0.289994	0.000713872	0.00373822	(1 of 673) PF01535 - PPR repeat (PPR)
Glyma.13G265000.Wm82.a4.v1	44.9278	-0.798548	0.219324	6.5837e-07	7.07903e-06	(1 of 44) PF00643 - B-box zinc finger (zf-B_box)
Glyma.13G267851.Wm82.a4.v1	188.093	1.53987	0.0970776	1.3643e-58	2.35759e-56	(1 of 2) 3.4.19.9 - Gamma-glutamyl hydrolase / Pteroyl-poly-alpha-glutamate hydrolase
Glyma.13G270100.Wm82.a4.v1	537.857	0.93246	0.0530687	8.13404e-71	1.89419e-68	(1 of 2) PTHR32444//PTHR32444:SF13 - FAMILY NOT NAMED // COMITIN
Glyma.13G271800.Wm82.a4.v1	436.148	-0.445072	0.0589187	3.66847e-16	1.08971e-14	(1 of 7) PTHR32295:SF9 - IQ-DOMAIN 9 PROTEIN
Glyma.13G276300.Wm82.a4.v1	173.702	0.46376	0.0948101	6.82143e-09	9.86231e-08	(1 of 4) K02906 - large subunit ribosomal protein L3 (RP-L3, MRPL3, rplC)
Glyma.13G279300.Wm82.a4.v1	178.564	-0.464335	0.0951835	7.24729e-09	1.04537e-07	(1 of 3) PTHR12736//PTHR12736:SF13 - LANC-LIKE PROTEIN // SUBFAMILY NOT NAMED
Glyma.13G282000.Wm82.a4.v1	134.716	-0.790942	0.112748	9.5795e-15	2.56397e-13	(1 of 2) K08914 - light-harvesting complex II chlorophyll a/b binding protein 3 (LHCB3)
Glyma.13G286600.Wm82.a4.v1	188.388	-0.550917	0.0937653	1.40624e-11	2.77595e-10	(1 of 7) PTHR10438:SF242 - THIOREDOXIN-LIKE PROTEIN CXXS1
Glyma.13G289600.Wm82.a4.v1	518.278	-0.400862	0.0535152	1.03942e-15	2.9877e-14	(1 of 7) PTHR24078:SF255 - DNAJ HOMOLOG DNJ-5
Glyma.13G295900.Wm82.a4.v1	11.4382	0.771018	0.505582	0.000300757	0.00177206	(1 of 11) PF03007//PF06974 - Wax ester synthase-like Acyl-CoA acyltransferase domain (WES_acyltransf) // Protein of unknown function (DUF1298) (DUF1298)
Glyma.13G299800.Wm82.a4.v1	16.9155	0.402236	0.31217	0.00241937	0.0106744	-
Glyma.13G301400.Wm82.a4.v1	182.223	0.544156	0.0933984	1.97013e-11	3.83691e-10	(1 of 36) PF12609 - Wound-induced protein (DUF3774)
Glyma.13G301900.Wm82.a4.v1	2.20275	1.6573	1.81935	0.000157566	0.00100081	(1 of 36) PF12609 - Wound-induced protein (DUF3774)
Glyma.13G302400.Wm82.a4.v1	1.81591	-0.763295	1.3065	0.000859656	0.00438098	(1 of 5) PTHR10641//PTHR10641:SF567 - MYB-LIKE DNA-BINDING PROTEIN MYB // SUBFAMILY NOT NAMED
Glyma.13G302900.Wm82.a4.v1	79.4141	-0.536839	0.153876	1.82916e-06	1.79482e-05	(1 of 2) 1.10.9.1 - Plastoquinol--plastocyanin reductase / Cytochrome b6f complex
Glyma.13G304400.Wm82.a4.v1	523.786	0.636698	0.0532991	1.85402e-35	1.56164e-33	(1 of 4) PTHR31062:SF11 - XYLOGLUCAN ENDOTRANSGLUCOSYLASE/HYDROLASE PROTEIN 9
Glyma.13G306300.Wm82.a4.v1	99.1206	-0.481181	0.132924	1.69797e-06	1.67554e-05	(1 of 4) PTHR31717//PTHR31717:SF11 - FAMILY NOT NAMED // B-BOX TYPE ZINC FINGER-CONTAINING PROTEIN
Glyma.13G309600.Wm82.a4.v1	169.176	1.29076	0.0984436	1.12643e-40	1.1569e-38	-
Glyma.13G310300.Wm82.a4.v1	4.76277	0.553974	0.716771	0.00178734	0.00823719	(1 of 8) PTHR13301//PTHR13301:SF53 - X-BOX TRANSCRIPTION FACTOR-RELATED // CELLULOSE SYNTHASE-LIKE PROTEIN B1-RELATED
Glyma.13G312900.Wm82.a4.v1	449.209	-0.422872	0.0578225	2.96196e-15	8.25238e-14	(1 of 2) PTHR11850//PTHR11850:SF79 - HOMEOBOX PROTEIN TRANSCRIPTION FACTORS // SUBFAMILY NOT NAMED
Glyma.13G318600.Wm82.a4.v1	64.1268	1.13448	0.159877	3.30467e-14	8.50522e-13	(1 of 16) PF07876 - Stress responsive A/B Barrel Domain (Dabb)
Glyma.13G321700.Wm82.a4.v1	407.559	0.412141	0.0597955	7.10103e-14	1.77107e-12	(1 of 3) K09646 - serine carboxypeptidase 1 [EC:3.4.16.-] (SCPEP1)
Glyma.13G322500.Wm82.a4.v1	564.883	1.29021	0.05368	5.30723e-129	2.963e-126	(1 of 57) K08235 - xyloglucan:xyloglucosyl transferase (E2.4.1.207)
Glyma.13G323900.Wm82.a4.v1	64.3441	-0.795927	0.173968	1.39779e-08	1.94223e-07	-
Glyma.13G327000.Wm82.a4.v1	646.296	0.513216	0.0475524	1.66531e-29	1.1174e-27	(1 of 3) PF01301//PF02140//PF02837 - Glycosyl hydrolases family 35 (Glyco_hydro_35) // Galactose binding lectin domain (Gal_Lectin) // Glycosyl hydrolases family 2, sugar binding domain (Glyco_hydro_2_N)
Glyma.13G327300.Wm82.a4.v1	1468.96	-0.63875	0.0321239	1.56035e-90	5.26734e-88	(1 of 36) PTHR32077//PTHR32077:SF7 - FAMILY NOT NAMED // FASCICLIN-LIKE ARABINOGALACTAN PROTEIN 11
Glyma.13G328200.Wm82.a4.v1	170.817	-0.445243	0.0970188	3.69687e-08	4.85194e-07	-
Glyma.13G329000.Wm82.a4.v1	25.7936	0.893959	0.299163	6.25003e-06	5.51174e-05	(1 of 14) PTHR31992:SF8 - DOF ZINC FINGER PROTEIN DOF1.1-RELATED
Glyma.13G331900.Wm82.a4.v1	224.546	0.58295	0.0834374	8.1116e-15	2.18181e-13	(1 of 6) K02918 - large subunit ribosomal protein L35e (RP-L35e, RPL35)
Glyma.13G336000.Wm82.a4.v1	9.5631	-0.461657	0.458148	0.00238858	0.0105632	(1 of 14) PF13041//PF13812 - PPR repeat family (PPR_2) // Pentatricopeptide repeat domain (PPR_3)
Glyma.13G336800.Wm82.a4.v1	29.8874	-0.784321	0.28936	1.43994e-05	0.000117403	-
Glyma.13G337900.Wm82.a4.v1	38.5266	1.33236	0.213732	8.90305e-12	1.79242e-10	(1 of 3) K07025 - putative hydrolase of the HAD superfamily (K07025)
Glyma.13G341500.Wm82.a4.v1	157.628	0.485273	0.100433	7.43948e-09	1.07061e-07	(1 of 8) PTHR27000:SF151 - DNA-DAMAGE-REPAIR/TOLERATION PROTEIN DRT100-RELATED
Glyma.13G344700.Wm82.a4.v1	94.0677	-0.745289	0.139303	2.47549e-10	4.26763e-09	(1 of 4) PTHR31832:SF8 - B-BOX TYPE ZINC FINGER-CONTAINING PROTEIN-RELATED
Glyma.13G345000.Wm82.a4.v1	46.631	0.757287	0.207824	6.21582e-07	6.71331e-06	(1 of 99) PF01535//PF13041//PF14432 - PPR repeat (PPR) // PPR repeat family (PPR_2) // DYW family of nucleic acid deaminases (DYW_deaminase)
Glyma.13G346951.Wm82.a4.v1	1.65206	0.830644	1.37818	0.000712984	0.00373536	-
Glyma.13G347400.Wm82.a4.v1	166.119	0.463455	0.097141	1.25211e-08	1.75606e-07	(1 of 4) K17794 - mitochondrial import inner membrane translocase subunit TIM23 (TIM23)
Glyma.13G347800.Wm82.a4.v1	93.2757	2.41484	0.164249	1.14822e-50	1.69497e-48	(1 of 32) 1.13.11.58 - Linoleate 9S-lipoxygenase / Linoleate 9-lipoxygenase
Glyma.13G348700.Wm82.a4.v1	23.1369	0.682413	0.325449	9.66591e-05	0.000651435	(1 of 3) PTHR11043//PTHR11043:SF6 - ZETA-COAT PROTEIN // SUBFAMILY NOT NAMED
Glyma.13G349300.Wm82.a4.v1	12.8968	0.497924	0.398423	0.00140058	0.00667662	(1 of 5) PTHR31953:SF16 - BETA-FRUCTOFURANOSIDASE, INSOLUBLE ISOENZYME CWINV1-RELATED
Glyma.13G350000.Wm82.a4.v1	42.2255	0.432311	0.203156	0.000323938	0.00189197	(1 of 2227) 2.7.11.1 - Non-specific serine/threonine protein kinase / Threonine-specific protein kinase
Glyma.13G352100.Wm82.a4.v1	1327.84	0.434053	0.0327513	4.45969e-42	4.89184e-40	(1 of 4) K02903 - large subunit ribosomal protein L28e (RP-L28e, RPL28)
Glyma.13G352900.Wm82.a4.v1	34.0028	-0.46878	0.242002	0.0003855	0.00219701	(1 of 9) PF07714//PF12819//PF13855 - Protein tyrosine kinase (Pkinase_Tyr) // Carbohydrate-binding protein of the ER (Malectin_like) // Leucine rich repeat (LRR_8)
Glyma.13G354400.Wm82.a4.v1	22.6829	0.80593	0.331951	3.17941e-05	0.000239996	(1 of 1) PF00069//PF01476//PF07714 - Protein kinase domain (Pkinase) // LysM domain (LysM) // Protein tyrosine kinase (Pkinase_Tyr)
Glyma.13G355100.Wm82.a4.v1	277.551	-0.408645	0.0741313	4.67617e-10	7.78415e-09	(1 of 65) PF05553 - Cotton fibre expressed protein (DUF761)
Glyma.13G358800.Wm82.a4.v1	57.6824	0.636628	0.184058	1.34121e-06	1.3627e-05	(1 of 4) PTHR24089:SF270 - SOLUTE CARRIER FAMILY 25 MEMBER 48
Glyma.13G361100.Wm82.a4.v1	96.2465	0.612119	0.134917	1.46455e-08	2.03047e-07	(1 of 4) PTHR31734:SF12 - AUXIN-RESPONSIVE PROTEIN IAA19-RELATED
Glyma.13G362800.Wm82.a4.v1	2068.98	0.689599	0.0265129	1.18178e-151	8.72252e-149	(1 of 14) PF04862 - Protein of unknown function (DUF642) (DUF642)
Glyma.13G365000.Wm82.a4.v1	5.76744	0.465023	0.568302	0.00266942	0.0116225	(1 of 1) 2.3.1.174 - 3-oxoadipyl-CoA thiolase / Beta-ketoadipyl-CoA thiolase
Glyma.13G365300.Wm82.a4.v1	242.774	-0.464068	0.0805706	5.78357e-11	1.0731e-09	(1 of 6) PTHR26312:SF75 - F18B13.21 PROTEIN-RELATED
Glyma.13G365800.Wm82.a4.v1	4.76277	0.553974	0.716771	0.00178734	0.00823719	(1 of 2) PTHR13780//PTHR13780:SF51 - AMP-ACTIVATED PROTEIN KINASE, GAMMA REGULATORY SUBUNIT // SNF1-RELATED PROTEIN KINASE REGULATORY SUBUNIT GAMMA-LIKE PV42A-RELATED
Glyma.13G368700.Wm82.a4.v1	146.286	0.435808	0.10334	2.27832e-07	2.64007e-06	(1 of 21) PTHR23042//PTHR23042:SF57 - CIRCADIAN PROTEIN CLOCK/ARNT/BMAL/PAS // SUBFAMILY NOT NAMED
Glyma.13G371200.Wm82.a4.v1	386.592	-0.4884	0.0631375	5.64219e-17	1.78432e-15	(1 of 78) PF00069//PF00560//PF08263//PF13855 - Protein kinase domain (Pkinase) // Leucine Rich Repeat (LRR_1) // Leucine rich repeat N-terminal domain (LRRNT_2) // Leucine rich repeat (LRR_8)
Glyma.13G372200.Wm82.a4.v1	17.1089	0.941558	0.396727	3.22503e-05	0.000242794	(1 of 5) 1.1.1.95 - Phosphoglycerate dehydrogenase / Phosphoglyceric acid dehydrogenase
Glyma.14G001100.Wm82.a4.v1	88.8566	0.709074	0.140439	1.11191e-09	1.7743e-08	(1 of 7) PTHR18966//PTHR18966:SF222 - IONOTROPIC GLUTAMATE RECEPTOR // GLUTAMATE RECEPTOR 3.1-RELATED
Glyma.14G005700.Wm82.a4.v1	6211.09	0.466244	0.0150848	6.58682e-212	7.35477e-209	(1 of 2) K08243 - Polyketide reductase (PKR)
Glyma.14G007000.Wm82.a4.v1	6.7721	0.404748	0.478109	0.00380388	0.015583	(1 of 4) PTHR32227:SF60 - CARBOHYDRATE-BINDING X8 DOMAIN-CONTAINING PROTEIN
Glyma.14G008000.Wm82.a4.v1	353.736	-0.67833	0.0670651	1.33737e-26	7.77547e-25	(1 of 2) K08913 - light-harvesting complex II chlorophyll a/b binding protein 2 (LHCB2)
Glyma.14G011500.Wm82.a4.v1	228.653	0.812933	0.0821859	2.69277e-25	1.45487e-23	(1 of 78) PF00069//PF08263//PF13855 - Protein kinase domain (Pkinase) // Leucine rich repeat N-terminal domain (LRRNT_2) // Leucine rich repeat (LRR_8)
Glyma.14G012400.Wm82.a4.v1	110.075	-0.423373	0.122286	5.65325e-06	5.02872e-05	(1 of 5) PTHR22601:SF8 - OLIGOPEPTIDE TRANSPORTER 1-RELATED
Glyma.14G020732.Wm82.a4.v1	3.75811	0.62258	0.955431	0.00145812	0.00690255	(1 of 5) 2.7.7.80//2.8.1.11 - Molybdopterin-synthase adenylyltransferase // Molybdopterin-synthase sulfurtransferase / Molybdopterin synthase sulfurylase
Glyma.14G021000.Wm82.a4.v1	122.107	0.600076	0.117402	8.52387e-10	1.3763e-08	(1 of 4) K00609 - aspartate carbamoyltransferase catalytic subunit (pyrB, PYR2)
Glyma.14G028800.Wm82.a4.v1	37.4707	-0.426086	0.220486	0.000551427	0.00300613	-
Glyma.14G029100.Wm82.a4.v1	17.4662	0.497808	0.343025	0.000961468	0.00483979	(1 of 1) PTHR12526//PTHR12526:SF351 - GLYCOSYLTRANSFERASE // SUBFAMILY NOT NAMED
Glyma.14G029700.Wm82.a4.v1	22.6909	-0.582646	0.328582	0.000309064	0.00181361	-
Glyma.14G029800.Wm82.a4.v1	6.86881	1.03884	0.785732	0.000236922	0.00143714	-
Glyma.14G031200.Wm82.a4.v1	8.87814	0.743263	0.579547	0.000506784	0.00279637	(1 of 4) 2.5.1.18//2.5.1.32 - Glutathione transferase / S-(hydroxyalkyl)glutathione lyase // 15-cis-phytoene synthase / PSase
Glyma.14G031800.Wm82.a4.v1	100.773	-0.416188	0.127824	1.2941e-05	0.000106631	(1 of 4) PTHR31407:SF6 - OXYGEN-EVOLVING ENHANCER PROTEIN 2-1, CHLOROPLASTIC-RELATED
Glyma.14G032400.Wm82.a4.v1	1.65206	0.830644	1.37818	0.000712984	0.00373536	(1 of 2) PTHR11206//PTHR11206:SF85 - MULTIDRUG RESISTANCE PROTEIN // PROTEIN TRANSPARENT TESTA 12
Glyma.14G040000.Wm82.a4.v1	29.8874	-0.784321	0.28936	1.43994e-05	0.000117403	(1 of 63) K04733 - interleukin-1 receptor-associated kinase 4 (IRAK4)
Glyma.14G042200.Wm82.a4.v1	1.65206	0.830644	1.37818	0.000712984	0.00373536	(1 of 4) PTHR11695//PTHR11695:SF490 - ALCOHOL DEHYDROGENASE RELATED // SUBFAMILY NOT NAMED
Glyma.14G043600.Wm82.a4.v1	45.0381	1.56994	0.205004	1.88532e-16	5.72925e-15	(1 of 3) PTHR11926//PTHR11926:SF298 - GLUCOSYL/GLUCURONOSYL TRANSFERASES // SUBFAMILY NOT NAMED
Glyma.14G044400.Wm82.a4.v1	28.6142	0.4881	0.26284	0.000410131	0.00231497	(1 of 120) PF00560//PF08263//PF13855 - Leucine Rich Repeat (LRR_1) // Leucine rich repeat N-terminal domain (LRRNT_2) // Leucine rich repeat (LRR_8)
Glyma.14G045000.Wm82.a4.v1	59.9818	0.815383	0.17449	9.51091e-09	1.35218e-07	(1 of 5) PTHR30620//PTHR30620:SF51 - PERIPLASMIC BETA-GLUCOSIDASE-RELATED // BETA-D-GLUCAN EXOHYDROLASE-LIKE PROTEIN-RELATED
Glyma.14G047200.Wm82.a4.v1	63.1756	-0.604493	0.178999	2.00045e-06	1.94972e-05	(1 of 2) PTHR11654//PTHR11654:SF154 - OLIGOPEPTIDE TRANSPORTER-RELATED // PROTEIN NRT1/ PTR FAMILY 6.4
Glyma.14G049500.Wm82.a4.v1	85.582	0.834589	0.140439	1.29525e-11	2.56967e-10	(1 of 8) PTHR10209//PTHR10209:SF193 - OXIDOREDUCTASE, 2OG-FE II OXYGENASE FAMILY PROTEIN // 1-AMINOCYCLOPROPANE-1-CARBOXYLATE OXIDASE 3-RELATED
Glyma.14G050600.Wm82.a4.v1	866.839	0.43431	0.0406774	1.32393e-28	8.45352e-27	(1 of 2) PTHR18929:SF38 - PROTEIN DISULFIDE-ISOMERASE A6
Glyma.14G053700.Wm82.a4.v1	131.759	0.871956	0.109874	1.66807e-17	5.46161e-16	(1 of 154) K00430 - peroxidase (E1.11.1.7)
Glyma.14G056800.Wm82.a4.v1	833.268	0.406647	0.0414098	1.32773e-24	6.81824e-23	(1 of 9) K00522 - ferritin heavy chain (FTH1)
Glyma.14G057600.Wm82.a4.v1	31.9934	-0.537423	0.263307	0.000191985	0.00119298	(1 of 4) PTHR31301//PTHR31301:SF24 - FAMILY NOT NAMED // LOB DOMAIN-CONTAINING PROTEIN 21
Glyma.14G061800.Wm82.a4.v1	76.2203	0.501575	0.152154	4.80842e-06	4.33973e-05	(1 of 39) 2.3.1.133 - Shikimate O-hydroxycinnamoyltransferase
Glyma.14G065251.Wm82.a4.v1	5.41017	1.90664	1.40324	8.57466e-05	0.000585727	-
Glyma.14G066000.Wm82.a4.v1	897.474	-0.627876	0.0412552	7.27102e-55	1.16409e-52	(1 of 3) PTHR22870//PTHR22870:SF204 - REGULATOR OF CHROMOSOME CONDENSATION // REGULATOR OF CHROMOSOME CONDENSATION REPEAT-CONTAINING PROTEIN
Glyma.14G067000.Wm82.a4.v1	395.212	-0.964722	0.0641534	9.85843e-53	1.52236e-50	(1 of 3) PTHR32429:SF12 - RIBULOSE BISPHOSPHATE CARBOXYLASE/OXYGENASE ACTIVASE, CHLOROPLASTIC
Glyma.14G069700.Wm82.a4.v1	129.11	0.434384	0.110542	7.93994e-07	8.43112e-06	(1 of 4) PTHR16223:SF19 - TRANSCRIPTION FACTOR BHLH83-RELATED
Glyma.14G078900.Wm82.a4.v1	28.9043	0.954931	0.270594	1.23527e-06	1.26243e-05	(1 of 3) PTHR22844//PTHR22844:SF145 - F-BOX AND WD40 DOMAIN PROTEIN // SUBFAMILY NOT NAMED
Glyma.14G079333.Wm82.a4.v1	2.20275	1.6573	1.81935	0.000157566	0.00100081	-
Glyma.14G082400.Wm82.a4.v1	112.992	-0.431692	0.121029	3.46561e-06	3.22059e-05	(1 of 21) 3.1.4.11 - Phosphoinositide phospholipase C / Triphosphoinositide phosphodiesterase
Glyma.14G085400.Wm82.a4.v1	16.8563	-0.536235	0.373503	0.000815069	0.00420443	-
Glyma.14G087400.Wm82.a4.v1	13.1869	1.65728	0.450411	6.43634e-07	6.93084e-06	(1 of 2) PTHR32487//PTHR32487:SF0 - FAMILY NOT NAMED // 3-OXO-DELTA(4,5)-STEROID 5-BETA-REDUCTASE
Glyma.14G089003.Wm82.a4.v1	17.3103	-0.629204	0.392174	0.000387086	0.00220317	-
Glyma.14G089200.Wm82.a4.v1	185.567	-0.529603	0.0943206	7.51922e-11	1.37522e-09	(1 of 349) PF00847 - AP2 domain (AP2)
Glyma.14G095400.Wm82.a4.v1	148.489	0.47743	0.103637	2.42173e-08	3.25692e-07	(1 of 6) 1.14.19.4 - Delta(8)-fatty-acid desaturase / SLD
Glyma.14G100700.Wm82.a4.v1	189.325	-0.468268	0.0922717	2.52632e-09	3.83858e-08	(1 of 25) PTHR27007//PTHR27007:SF24 - FAMILY NOT NAMED // L-TYPE LECTIN-DOMAIN CONTAINING RECEPTOR KINASE IX.1-RELATED
Glyma.14G103100.Wm82.a4.v1	20.0262	0.548654	0.332966	0.00048376	0.00268053	(1 of 8) PTHR31429:SF3 - WRKY TRANSCRIPTION FACTOR 40-RELATED
Glyma.14G110000.Wm82.a4.v1	8.10446	-0.445869	0.486835	0.00283163	0.0122221	(1 of 3) PTHR36033:SF1 - NUCLEIC ACID-BINDING PROTEIN-RELATED
Glyma.14G114100.Wm82.a4.v1	5.18717	-0.412187	0.589739	0.00367703	0.0151403	(1 of 3) PTHR11062//PTHR11062:SF43 - EXOSTOSIN HEPARAN SULFATE GLYCOSYLTRANSFERASE -RELATED // SUBFAMILY NOT NAMED
Glyma.14G115500.Wm82.a4.v1	20.6064	1.86071	0.339095	1.92745e-10	3.36547e-09	(1 of 4) PTHR31731//PTHR31731:SF19 - FAMILY NOT NAMED // BIFUNCTIONAL INHIBITOR/LIPID-TRANSFER PROTEIN/SEED STORAGE 2S ALBUMIN SUPERFAMILY PROTEIN
Glyma.14G116500.Wm82.a4.v1	8.32746	0.528835	0.508918	0.00162073	0.0075762	(1 of 6) PTHR27002//PTHR27002:SF31 - FAMILY NOT NAMED // G-TYPE LECTIN S-RECEPTOR-LIKE SERINE/THREONINE-PROTEIN KINASE SD2-5
Glyma.14G118700.Wm82.a4.v1	12.5395	1.13204	0.492428	3.08644e-05	0.000233789	(1 of 73) 3.1.4.46 - Glycerophosphodiester phosphodiesterase / Glycerophosphoryl diester phosphodiesterase
Glyma.14G124700.Wm82.a4.v1	34.5535	-0.401659	0.22399	0.000943963	0.00476434	(1 of 49) KOG0472//KOG1187 - Leucine-rich repeat protein // Serine/threonine protein kinase
Glyma.14G130700.Wm82.a4.v1	7634.24	-0.416205	0.0137643	9.89157e-203	1.05061e-199	(1 of 4) PTHR21319:SF15 - CHY AND CTCHY AND RING-TYPE ZINC FINGER PROTEIN
Glyma.14G133300.Wm82.a4.v1	160.703	-0.406189	0.0989356	5.32078e-07	5.81586e-06	(1 of 3) PTHR33433//PTHR33433:SF3 - FAMILY NOT NAMED // FLOWERING-PROMOTING FACTOR 1-LIKE PROTEIN 1-RELATED
Glyma.14G137800.Wm82.a4.v1	11.8921	0.537739	0.430585	0.00115002	0.00565109	(1 of 12) PF12056 - Protein of unknown function (DUF3537) (DUF3537)
Glyma.14G140500.Wm82.a4.v1	10.9842	1.07042	0.548653	6.94969e-05	0.000485308	(1 of 6) PTHR33168//PTHR33168:SF12 - FAMILY NOT NAMED // EXPRESSED PROTEIN
Glyma.14G141900.Wm82.a4.v1	12.9344	-0.607182	0.453415	0.00072783	0.00379988	(1 of 2) PTHR22936//PTHR22936:SF32 - RHOMBOID-RELATED // SUBFAMILY NOT NAMED
Glyma.14G148100.Wm82.a4.v1	4739.75	-0.602686	0.0177402	1.63202e-255	2.22093e-252	(1 of 131) PF00892 - EamA-like transporter family (EamA)
Glyma.14G148800.Wm82.a4.v1	65.9802	0.436025	0.159828	5.85851e-05	0.000416184	(1 of 4) PTHR31964//PTHR31964:SF37 - FAMILY NOT NAMED // ADENINE NUCLEOTIDE ALPHA HYDROLASE-LIKE PROTEIN
Glyma.14G149800.Wm82.a4.v1	67.9248	-2.60747	0.216657	8.22684e-35	6.77229e-33	(1 of 13) PTHR23147//PTHR23147:SF4 - SERINE/ARGININE RICH SPLICING FACTOR // SERINE/ARGININE-RICH SPLICING FACTOR 2
Glyma.14G152000.Wm82.a4.v1	47.6357	0.743599	0.205554	6.79764e-07	7.29106e-06	(1 of 6) PTHR18929//PTHR18929:SF109 - PROTEIN DISULFIDE ISOMERASE // SUBFAMILY NOT NAMED
Glyma.14G158300.Wm82.a4.v1	105.149	-0.429886	0.125797	6.18709e-06	5.46399e-05	(1 of 6) PF00069//PF07645//PF13947 - Protein kinase domain (Pkinase) // Calcium-binding EGF domain (EGF_CA) // Wall-associated receptor kinase galacturonan-binding (GUB_WAK_bind)
Glyma.14G160851.Wm82.a4.v1	81.6009	0.419183	0.140848	3.21757e-05	0.000242456	(1 of 3) 6.3.2.12 - Dihydrofolate synthase / H(2)-folate synthetase
Glyma.14G162100.Wm82.a4.v1	16.8483	1.6526	0.371567	4.24463e-08	5.51434e-07	(1 of 2) PTHR13832//PTHR13832:SF326 - PROTEIN PHOSPHATASE 2C // SUBFAMILY NOT NAMED
Glyma.14G163600.Wm82.a4.v1	19.7656	1.17029	0.335493	1.62011e-06	1.60671e-05	-
Glyma.14G166200.Wm82.a4.v1	15.9108	0.419625	0.329055	0.00217161	0.00972234	-
Glyma.14G168000.Wm82.a4.v1	94.2907	-0.454565	0.13524	5.81977e-06	5.16473e-05	-
Glyma.14G169700.Wm82.a4.v1	176.768	0.957808	0.0937656	3.13264e-26	1.7809e-24	(1 of 5) K17470 - sulfate transporter 1, high-affinity (SULTR1)
Glyma.14G173000.Wm82.a4.v1	1.81591	-0.763295	1.3065	0.000859656	0.00438098	(1 of 3) PTHR23160//PTHR23160:SF3 - MYOSIN HEAVY CHAIN-RELATED // SYNAPTONEMAL COMPLEX PROTEIN 1-RELATED
Glyma.14G173600.Wm82.a4.v1	5.31346	0.881948	0.889233	0.00053952	0.00295009	(1 of 120) PF00560//PF08263//PF13855 - Leucine Rich Repeat (LRR_1) // Leucine rich repeat N-terminal domain (LRRNT_2) // Leucine rich repeat (LRR_8)
Glyma.14G177100.Wm82.a4.v1	972.135	0.410913	0.0383018	1.02629e-28	6.60147e-27	(1 of 5) K02267 - cytochrome c oxidase subunit 6b (COX6B)
Glyma.14G188100.Wm82.a4.v1	272.576	0.500981	0.0747289	9.81478e-14	2.4243e-12	(1 of 5) K04688 - p70 ribosomal S6 kinase (RPS6KB)
Glyma.14G188950.Wm82.a4.v1	1.65206	0.830644	1.37818	0.000712984	0.00373536	(1 of 3) PTHR11361:SF81 - DNA MISMATCH REPAIR PROTEIN MUTS, TYPE 2
Glyma.14G189500.Wm82.a4.v1	95.5615	0.930492	0.130124	9.15827e-15	2.45727e-13	(1 of 4) PTHR22814//PTHR22814:SF51 - COPPER TRANSPORT PROTEIN ATOX1-RELATED // HEAVY METAL TRANSPORT/DETOXIFICATION DOMAIN-CONTAINING PROTEIN
Glyma.14G189600.Wm82.a4.v1	15.6502	1.20255	0.403477	6.09319e-06	5.38762e-05	(1 of 2) PTHR22814:SF49 - HEAVY METAL ASSOCIATED DOMAIN-CONTAINING PROTEIN
Glyma.14G193100.Wm82.a4.v1	13.4475	0.641085	0.435461	0.000494669	0.00273506	(1 of 3) PTHR10291//PTHR10291:SF6 - DEHYDRODOLICHYL DIPHOSPHATE SYNTHASE // DEHYDRODOLICHYL DIPHOSPHATE SYNTHASE 1-RELATED
Glyma.14G194300.Wm82.a4.v1	393.649	0.511213	0.0615476	4.44368e-19	1.61309e-17	(1 of 8) K10257 - omega-3 fatty acid desaturase (delta-15 desaturase) (FAD8, desB)
Glyma.14G197000.Wm82.a4.v1	333.18	-0.589646	0.0689612	3.50495e-20	1.37628e-18	(1 of 9) PTHR27001:SF83 - LRR RECEPTOR-LIKE SERINE/THREONINE-PROTEIN KINASE MRH1-RELATED
Glyma.14G200500.Wm82.a4.v1	106.411	1.2873	0.124514	1.71838e-26	9.93761e-25	(1 of 10) PF07107 - Wound-induced protein WI12 (WI12)
Glyma.14G206300.Wm82.a4.v1	813.192	-0.585454	0.0432622	2.99226e-44	3.56022e-42	(1 of 9) PTHR27003//PTHR27003:SF36 - FAMILY NOT NAMED // LEUCINE-RICH REPEAT PROTEIN KINASE-LIKE PROTEIN
Glyma.14G209400.Wm82.a4.v1	46.7949	0.448731	0.194767	0.000175977	0.00110342	(1 of 6) 1.5.3.16//1.5.3.17 - Spermine oxidase / SMO // Non-specific polyamine oxidase / Polyamine oxidase
Glyma.14G211300.Wm82.a4.v1	259.437	-0.528157	0.0784859	6.63807e-14	1.65845e-12	(1 of 74) PF00582 - Universal stress protein family (Usp)
Glyma.14G211800.Wm82.a4.v1	103.443	0.464238	0.126254	1.5969e-06	1.58586e-05	(1 of 1) PTHR12925:SF0 - PROTEIN HIKESHI
Glyma.14G221200.Wm82.a4.v1	1555.67	0.426146	0.0302147	4.09396e-47	5.35375e-45	(1 of 2) PTHR11695//PTHR11695:SF608 - ALCOHOL DEHYDROGENASE RELATED // SUBFAMILY NOT NAMED
Glyma.14G223000.Wm82.a4.v1	1522.94	0.417687	0.0305256	1.6242e-44	1.94846e-42	(1 of 4) PTHR11709:SF90 - MULTI-COPPER OXIDASE TYPE I FAMILY PROTEIN-RELATED
Glyma.15G001900.Wm82.a4.v1	55.0256	0.549783	0.187072	1.21044e-05	0.000100364	-
Glyma.15G008367.Wm82.a4.v1	282.061	-0.513429	0.0748964	3.10701e-14	8.0345e-13	(1 of 2) PTHR18896//PTHR18896:SF63 - PHOSPHOLIPASE D // SUBFAMILY NOT NAMED
Glyma.15G008500.Wm82.a4.v1	1768.84	-0.468943	0.0288382	1.27904e-61	2.41118e-59	(1 of 3) PF00614//PF12357 - Phospholipase D Active site motif (PLDc) // Phospholipase D C terminal (PLD_C)
Glyma.15G009500.Wm82.a4.v1	169.327	0.498301	0.0967579	1.27445e-09	2.01447e-08	(1 of 3) PTHR10374//PTHR10374:SF15 - LACTOYLGLUTATHIONE LYASE GLYOXALASE I // SUBFAMILY NOT NAMED
Glyma.15G009600.Wm82.a4.v1	60.6964	0.612724	0.178216	1.549e-06	1.54358e-05	(1 of 65) PF05553 - Cotton fibre expressed protein (DUF761)
Glyma.15G010100.Wm82.a4.v1	12.4428	0.698794	0.467732	0.000392506	0.00222906	(1 of 4) 5.1.1.13 - Aspartate racemase
Glyma.15G011000.Wm82.a4.v1	921.112	0.493429	0.0395951	6.42645e-38	6.07055e-36	(1 of 14) PF04862 - Protein of unknown function (DUF642) (DUF642)
Glyma.15G011500.Wm82.a4.v1	46.1771	0.808307	0.206506	2.37168e-07	2.73733e-06	(1 of 5) K03301 - ATP:ADP antiporter, AAA family (TC.AAA)
Glyma.15G012800.Wm82.a4.v1	33.6375	0.439372	0.230886	0.000526727	0.00288993	(1 of 4) PTHR31734:SF12 - AUXIN-RESPONSIVE PROTEIN IAA19-RELATED
Glyma.15G013900.Wm82.a4.v1	25.6002	0.5315	0.288263	0.000328761	0.00191603	(1 of 6) K17302 - coatomer, subunit beta' (COPB2, SEC27)
Glyma.15G014000.Wm82.a4.v1	78.5198	0.636216	0.152336	7.19929e-08	9.01921e-07	(1 of 4) PTHR11814//PTHR11814:SF85 - SULFATE TRANSPORTER // SULFATE TRANSPORTER 3.4-RELATED
Glyma.15G015600.Wm82.a4.v1	407.988	-0.540542	0.0617088	7.1156e-21	2.93431e-19	(1 of 8) PTHR14255//PTHR14255:SF6 - ATP-DEPENDENT PROTEASE CEREBLON // SUBFAMILY NOT NAMED
Glyma.15G015900.Wm82.a4.v1	59.595	0.554287	0.178598	6.72075e-06	5.89344e-05	(1 of 4) PTHR11886//PTHR11886:SF47 - DYNEIN LIGHT CHAIN // SUBFAMILY NOT NAMED
Glyma.15G016300.Wm82.a4.v1	44.31	-0.446194	0.205144	0.000253445	0.00152399	(1 of 4) K02695 - photosystem I subunit VI (psaH)
Glyma.15G019800.Wm82.a4.v1	79.8146	0.769329	0.148192	6.24968e-10	1.02816e-08	(1 of 6) PTHR27001//PTHR27001:SF102 - FAMILY NOT NAMED // LYSM DOMAIN RECEPTOR-LIKE KINASE 3
Glyma.15G020800.Wm82.a4.v1	31.1742	0.524827	0.257344	0.000206607	0.00127222	(1 of 6) K01412 - mitochondrial-processing peptidase subunit alpha [EC:3.4.24.64] (PMPCA, MAS2)
Glyma.15G025500.Wm82.a4.v1	23.5909	0.569731	0.308621	0.000272305	0.00162151	(1 of 3) PTHR10641:SF656 - MYB DOMAIN PROTEIN 26
Glyma.15G026400.Wm82.a4.v1	156.838	0.978443	0.0997776	2.15582e-24	1.09416e-22	(1 of 20) K15718 - linoleate 9S-lipoxygenase (LOX1_5)
Glyma.15G026500.Wm82.a4.v1	4175.53	1.80836	0.0213951	0	0	(1 of 20) K15718 - linoleate 9S-lipoxygenase (LOX1_5)
Glyma.15G034500.Wm82.a4.v1	47.778	-0.416729	0.191732	0.000335486	0.00195052	(1 of 2) PTHR10641//PTHR10641:SF640 - MYB-LIKE DNA-BINDING PROTEIN MYB // TRANSCRIPTION FACTOR MYB46
Glyma.15G034600.Wm82.a4.v1	274.961	-0.483874	0.0756198	8.85492e-13	1.97349e-11	(1 of 5) PTHR11206:SF128 - MATE EFFLUX FAMILY PROTEIN 1
Glyma.15G038700.Wm82.a4.v1	81.6009	0.419183	0.140848	3.21757e-05	0.000242456	(1 of 9) PTHR11937//PTHR11937:SF255 - ACTIN // SUBFAMILY NOT NAMED
Glyma.15G041100.Wm82.a4.v1	6915.42	-0.412369	0.0144597	9.56721e-181	8.33246e-178	(1 of 4) PTHR10641//PTHR10641:SF484 - MYB-LIKE DNA-BINDING PROTEIN MYB // TRANSCRIPTION FACTOR MYB48-RELATED
Glyma.15G041800.Wm82.a4.v1	5.76744	0.465023	0.568302	0.00266942	0.0116225	(1 of 8) PF01535//PF14432 - PPR repeat (PPR) // DYW family of nucleic acid deaminases (DYW_deaminase)
Glyma.15G042600.Wm82.a4.v1	3.30413	3.26203	1.83366	1.5052e-05	0.000122244	(1 of 49) PF12796//PF13962 - Ankyrin repeats (3 copies) (Ank_2) // Domain of unknown function (PGG)
Glyma.15G048500.Wm82.a4.v1	5.76744	0.465023	0.568302	0.00266942	0.0116225	(1 of 4) PTHR24361//PTHR24361:SF409 - MITOGEN-ACTIVATED KINASE KINASE KINASE // SUBFAMILY NOT NAMED
Glyma.15G049100.Wm82.a4.v1	201.516	-0.56308	0.0904288	1.48941e-12	3.23328e-11	(1 of 2) PTHR31623:SF15 - ACETYL-COA:BENZYLALCOHOL ACETYLTRANFERASE-LIKE PROTEIN-RELATED
Glyma.15G050300.Wm82.a4.v1	17.7643	-0.726218	0.401787	0.00018132	0.00113333	(1 of 32) 1.14.13.121 - Premnaspirodiene oxygenase / Hyoscymus muticus premnaspirodiene oxygenase
Glyma.15G052500.Wm82.a4.v1	356.775	0.427893	0.0642236	2.84424e-13	6.73508e-12	(1 of 2) K02372 - 3-hydroxyacyl- (fabZ)
Glyma.15G057400.Wm82.a4.v1	7.51621	2.2923	0.854061	6.7543e-06	5.9181e-05	-
Glyma.15G059700.Wm82.a4.v1	9.33212	0.473634	0.452563	0.00213971	0.00960795	(1 of 4) PTHR22601:SF11 - OLIGOPEPTIDE TRANSPORTER 4
Glyma.15G061400.Wm82.a4.v1	277.454	-0.420025	0.0743447	1.84118e-10	3.22517e-09	(1 of 7) PTHR23042:SF61 - TRANSCRIPTION FACTOR BHLH18-RELATED
Glyma.15G066400.Wm82.a4.v1	68.637	0.50675	0.161964	8.3806e-06	7.20248e-05	(1 of 3) PTHR10332//PTHR10332:SF38 - EQUILIBRATIVE NUCLEOSIDE TRANSPORTER // EQUILIBRATIVE NUCLEOTIDE TRANSPORTER 5-RELATED
Glyma.15G066800.Wm82.a4.v1	16.0075	0.684983	0.403742	0.000262656	0.00157325	(1 of 5) PTHR10641:SF586 - MYB TRANSCRIPTION FACTOR-RELATED
Glyma.15G069600.Wm82.a4.v1	44.979	0.639599	0.214891	7.45083e-06	6.47628e-05	-
Glyma.15G070300.Wm82.a4.v1	191.625	-0.408493	0.0901563	7.60119e-08	9.4845e-07	(1 of 171) PF02365 - No apical meristem (NAM) protein (NAM)
Glyma.15G071200.Wm82.a4.v1	320.524	0.798546	0.0688952	2.59174e-33	2.019e-31	(1 of 12) 1.10.3.1 - Catechol oxidase / Tyrosinase
Glyma.15G072400.Wm82.a4.v1	421.17	0.411237	0.0587803	3.45354e-14	8.85175e-13	(1 of 12) PTHR11772//PTHR11772:SF14 - ASPARAGINE SYNTHETASE // SUBFAMILY NOT NAMED
Glyma.15G074800.Wm82.a4.v1	74.1438	0.740241	0.155798	5.23661e-09	7.64462e-08	(1 of 4) PTHR31579:SF11 - EXPRESSED PROTEIN
Glyma.15G081500.Wm82.a4.v1	19.5722	0.681761	0.359287	0.000162807	0.00103074	-
Glyma.15G084900.Wm82.a4.v1	1.81591	-0.763295	1.3065	0.000859656	0.00438098	-
Glyma.15G086100.Wm82.a4.v1	548.122	-0.6705	0.0533255	8.31353e-39	8.02725e-37	(1 of 36) PTHR32077//PTHR32077:SF7 - FAMILY NOT NAMED // FASCICLIN-LIKE ARABINOGALACTAN PROTEIN 11
Glyma.15G089000.Wm82.a4.v1	40.3345	2.91747	0.283973	6.34499e-26	3.55148e-24	(1 of 7) PTHR22835//PTHR22835:SF177 - ZINC FINGER FYVE DOMAIN CONTAINING PROTEIN // SUBFAMILY NOT NAMED
Glyma.15G089900.Wm82.a4.v1	67.3581	-0.733866	0.171074	4.34205e-08	5.6258e-07	(1 of 15) 2.1.2.1 - Glycine hydroxymethyltransferase / Threonine aldolase
Glyma.15G090100.Wm82.a4.v1	9.17626	-3.1924	1.07032	3.40466e-06	3.16733e-05	(1 of 3) PTHR10209//PTHR10209:SF176 - OXIDOREDUCTASE, 2OG-FE II OXYGENASE FAMILY PROTEIN // SUBFAMILY NOT NAMED
Glyma.15G091700.Wm82.a4.v1	2.20275	1.6573	1.81935	0.000157566	0.00100081	(1 of 331) PF01535//PF13041 - PPR repeat (PPR) // PPR repeat family (PPR_2)
Glyma.15G093100.Wm82.a4.v1	7.32279	0.606307	0.586588	0.00116209	0.00570461	(1 of 7) PTHR33077:SF17 - PROTEIN TIFY 5A-RELATED
Glyma.15G093700.Wm82.a4.v1	62.6385	0.876594	0.167289	7.79521e-10	1.26616e-08	(1 of 4) PTHR32227//PTHR32227:SF85 - FAMILY NOT NAMED // GLYCOSYL HYDROLASES FAMILY PROTEIN
Glyma.15G103000.Wm82.a4.v1	2.75344	2.54441	1.9386	4.46292e-05	0.000325921	(1 of 7) PTHR16007//PTHR16007:SF29 - EPIDIDYMAL MEMBRANE PROTEIN E9-RELATED // SUBFAMILY NOT NAMED
Glyma.15G104700.Wm82.a4.v1	43.9743	0.651561	0.218081	6.96735e-06	6.08884e-05	(1 of 12) PTHR13683//PTHR13683:SF268 - ASPARTYL PROTEASES // EUKARYOTIC ASPARTYL PROTEASE FAMILY PROTEIN
Glyma.15G106400.Wm82.a4.v1	14.6536	-1.46428	0.4523	2.58222e-06	2.46057e-05	(1 of 2227) 2.7.11.1 - Non-specific serine/threonine protein kinase / Threonine-specific protein kinase
Glyma.15G107100.Wm82.a4.v1	3.75811	0.62258	0.955431	0.00145812	0.00690255	(1 of 1) PTHR11206//PTHR11206:SF140 - MULTIDRUG RESISTANCE PROTEIN // MATE EFFLUX FAMILY PROTEIN
Glyma.15G110500.Wm82.a4.v1	41.7204	-1.09455	0.213756	3.31369e-09	4.96392e-08	(1 of 3) PTHR31683//PTHR31683:SF18 - FAMILY NOT NAMED // PECTATE LYASE 2-RELATED
Glyma.15G112300.Wm82.a4.v1	1085.17	0.425629	0.0362605	9.24841e-34	7.33589e-32	(1 of 5) K00895 - pyrophosphate--fructose-6-phosphate 1-phosphotransferase (E2.7.1.90, pfk)
Glyma.15G117600.Wm82.a4.v1	14.5489	0.947852	0.445103	5.69832e-05	0.00040593	-
Glyma.15G124700.Wm82.a4.v1	31.1526	-1.06811	0.260813	2.16174e-07	2.51166e-06	(1 of 9) 1.16.1.7 - Ferric-chelate reductase (NADH) / NADH:Fe(3+)-EDTA reductase
Glyma.15G128200.Wm82.a4.v1	5.41017	1.90664	1.40324	8.57466e-05	0.000585727	(1 of 157) PF04043 - Plant invertase/pectin methylesterase inhibitor (PMEI)
Glyma.15G129800.Wm82.a4.v1	1409.02	0.420712	0.0317553	5.60489e-42	6.11719e-40	(1 of 4) K02977 - small subunit ribosomal protein S27Ae (RP-S27Ae, RPS27A)
Glyma.15G134200.Wm82.a4.v1	6.51155	2.67467	1.28235	1.73344e-05	0.000138991	(1 of 9) PTHR32448//PTHR32448:SF25 - FAMILY NOT NAMED // FAD-BINDING BERBERINE FAMILY PROTEIN-RELATED
Glyma.15G134300.Wm82.a4.v1	68.8895	1.19339	0.154291	3.24614e-16	9.66232e-15	(1 of 9) PTHR32448//PTHR32448:SF25 - FAMILY NOT NAMED // FAD-BINDING BERBERINE FAMILY PROTEIN-RELATED
Glyma.15G149600.Wm82.a4.v1	140.095	0.527511	0.107994	4.01501e-09	5.94515e-08	(1 of 8) PTHR33509:SF5 - LATE EMBRYOGENESIS ABUNDANT 3 (LEA3) FAMILY PROTEIN
Glyma.15G153200.Wm82.a4.v1	3.30413	3.26203	1.83366	1.5052e-05	0.000122244	-
Glyma.15G155100.Wm82.a4.v1	56.2397	-0.684695	0.192901	8.8346e-07	9.29276e-06	-
Glyma.15G155700.Wm82.a4.v1	241.339	-1.09035	0.0833933	1.88239e-40	1.91973e-38	(1 of 3) PTHR31235:SF8 - PEROXIDASE 7
Glyma.15G156100.Wm82.a4.v1	33.4521	-0.547057	0.258051	0.000147701	0.000946707	(1 of 7) 1.14.13.89 - Isoflavone 2'-hydroxylase / Isoflavone 2'-monooxygenase
Glyma.15G169100.Wm82.a4.v1	399.61	0.542708	0.0611863	2.62656e-21	1.12356e-19	(1 of 57) K08235 - xyloglucan:xyloglucosyl transferase (E2.4.1.207)
Glyma.15G169500.Wm82.a4.v1	2689.77	-0.71284	0.0238148	2.54627e-199	2.57866e-196	(1 of 8) PTHR23421//PTHR23421:SF74 - BETA-GALACTOSIDASE RELATED // BETA-GALACTOSIDASE 1
Glyma.15G174866.Wm82.a4.v1	10.3368	0.432998	0.409626	0.00269449	0.011715	(1 of 21) PTHR22844//PTHR22844:SF206 - F-BOX AND WD40 DOMAIN PROTEIN // SUBFAMILY NOT NAMED
Glyma.15G175400.Wm82.a4.v1	15.9108	0.419625	0.329055	0.00217161	0.00972234	(1 of 21) PTHR22844//PTHR22844:SF206 - F-BOX AND WD40 DOMAIN PROTEIN // SUBFAMILY NOT NAMED
Glyma.15G176500.Wm82.a4.v1	153.319	0.427685	0.100492	2.11159e-07	2.46127e-06	(1 of 22) PF08879//PF08880 - WRC (WRC) // QLQ (QLQ)
Glyma.15G176900.Wm82.a4.v1	1.81591	-0.763295	1.3065	0.000859656	0.00438098	(1 of 4) PTHR31238//PTHR31238:SF21 - FAMILY NOT NAMED // GERMIN-LIKE PROTEIN SUBFAMILY 3 MEMBER 3
Glyma.15G185700.Wm82.a4.v1	18.6642	0.991618	0.368782	1.41315e-05	0.000115413	-
Glyma.15G186100.Wm82.a4.v1	228.177	0.52051	0.0824018	1.09762e-12	2.42507e-11	(1 of 7) 3.5.4.3 - Guanine deaminase / Guanine aminase
Glyma.15G196300.Wm82.a4.v1	8.32746	0.528835	0.508918	0.00162073	0.0075762	(1 of 9) PTHR11945:SF176 - PROTEIN AGAMOUS-LIKE 82
Glyma.15G202600.Wm82.a4.v1	181.866	0.572218	0.093657	2.98398e-12	6.29875e-11	(1 of 4) PTHR35121:SF2 - GB|AAD20160.1
Glyma.15G208600.Wm82.a4.v1	226.439	-0.488103	0.0840265	3.39345e-11	6.42778e-10	(1 of 6) PTHR31752//PTHR31752:SF4 - FAMILY NOT NAMED // AUXIN EFFLUX CARRIER COMPONENT 2
Glyma.15G211500.Wm82.a4.v1	32.2244	-1.5472	0.259308	2.37664e-11	4.58554e-10	(1 of 44) PF00197 - Trypsin and protease inhibitor (Kunitz_legume)
Glyma.15G212100.Wm82.a4.v1	4.76277	0.553974	0.716771	0.00178734	0.00823719	(1 of 1) PTHR11801 - SIGNAL TRANSDUCER AND ACTIVATOR OF TRANSCRIPTION
Glyma.15G221300.Wm82.a4.v1	1994.56	0.429544	0.0266569	2.23759e-60	4.09414e-58	(1 of 9) 2.4.1.272 - Soyasapogenol B glucuronide galactosyltransferase
Glyma.15G223800.Wm82.a4.v1	165.036	-1.26617	0.103504	8.5833e-36	7.37232e-34	(1 of 3) PTHR31707//PTHR31707:SF48 - FAMILY NOT NAMED // PECTINESTERASE/PECTINESTERASE INHIBITOR 24-RELATED
Glyma.15G226800.Wm82.a4.v1	31.5395	-0.489784	0.256712	0.000358117	0.00206228	(1 of 10) PTHR27002//PTHR27002:SF95 - FAMILY NOT NAMED // G-TYPE LECTIN S-RECEPTOR-LIKE SERINE/THREONINE-PROTEIN KINASE B120
Glyma.15G227700.Wm82.a4.v1	230.759	0.821731	0.0817675	5.90912e-26	3.31604e-24	(1 of 131) PF00892 - EamA-like transporter family (EamA)
Glyma.15G228000.Wm82.a4.v1	4.76277	0.553974	0.716771	0.00178734	0.00823719	-
Glyma.15G228300.Wm82.a4.v1	1704.35	-0.501697	0.0294672	2.63988e-67	5.69103e-65	-
Glyma.15G229300.Wm82.a4.v1	5.18717	-0.412187	0.589739	0.00367703	0.0151403	(1 of 1) PTHR31696:SF4 - EXPRESSED PROTEIN
Glyma.15G231500.Wm82.a4.v1	29.7907	-0.941739	0.279947	2.05859e-06	2.0019e-05	(1 of 31) PTHR23155//PTHR23155:SF414 - LEUCINE-RICH REPEAT-CONTAINING PROTEIN // SUBFAMILY NOT NAMED
Glyma.15G235000.Wm82.a4.v1	293.856	-0.452017	0.0725944	3.76009e-12	7.85705e-11	(1 of 8) PTHR31604:SF2 - PROTEIN SHI RELATED SEQUENCE 6
Glyma.15G238400.Wm82.a4.v1	501.355	0.697589	0.0545963	6.74394e-40	6.76679e-38	(1 of 2) K17099 - annexin A13 (ANXA13)
Glyma.15G239700.Wm82.a4.v1	1.81591	-0.763295	1.3065	0.000859656	0.00438098	-
Glyma.15G241100.Wm82.a4.v1	14.5489	0.947852	0.445103	5.69832e-05	0.00040593	(1 of 2) PTHR11746//PTHR11746:SF90 - O-METHYLTRANSFERASE // SUBFAMILY NOT NAMED
Glyma.15G243400.Wm82.a4.v1	19.3572	-3.22335	0.501945	7.04915e-12	1.43645e-10	(1 of 14) 1.14.13.173 - 11-oxo-beta-amyrin 30-oxidase / CYP72A154
Glyma.15G247200.Wm82.a4.v1	12.4804	-0.493037	0.417253	0.00160433	0.00751141	-
Glyma.15G250800.Wm82.a4.v1	22.0435	-0.95823	0.347989	1.20872e-05	0.00010024	(1 of 7) K11517 - (S)-2-hydroxy-acid oxidase (HAO)
Glyma.15G251600.Wm82.a4.v1	259.612	0.525476	0.0768813	3.26158e-14	8.40426e-13	(1 of 3) PTHR11260:SF204 - GLUTATHIONE S-TRANSFERASE U21-RELATED
Glyma.15G253700.Wm82.a4.v1	28.0715	-0.559576	0.287459	0.000220392	0.00134725	(1 of 2) K03541 - photosystem II 10kDa protein (psbR)
Glyma.15G263800.Wm82.a4.v1	435.954	-0.459479	0.0590543	5.3334e-17	1.68912e-15	(1 of 20) PF04788 - Protein of unknown function (DUF620) (DUF620)
Glyma.15G264300.Wm82.a4.v1	29.4846	1.75177	0.269254	4.17285e-13	9.68114e-12	(1 of 8) PTHR22835//PTHR22835:SF262 - ZINC FINGER FYVE DOMAIN CONTAINING PROTEIN // GDSL ESTERASE/LIPASE 5-RELATED
Glyma.15G267000.Wm82.a4.v1	2950.66	0.538402	0.0219993	1.0715e-134	6.48063e-132	(1 of 1) KOG1254 - ATP-citrate lyase
Glyma.15G267100.Wm82.a4.v1	837.897	0.447014	0.0414288	3.34327e-29	2.19923e-27	(1 of 2) PTHR11489//PTHR11489:SF9 - 40S RIBOSOMAL PROTEIN SA // 40S RIBOSOMAL PROTEIN SA
Glyma.15G267600.Wm82.a4.v1	43.0152	-0.768074	0.227212	1.63612e-06	1.61964e-05	-
Glyma.15G272500.Wm82.a4.v1	173.017	0.628252	0.0963564	1.79606e-13	4.36457e-12	-
Glyma.15G272600.Wm82.a4.v1	557.015	0.503036	0.0513198	5.3517e-25	2.82828e-23	-
Glyma.15G272700.Wm82.a4.v1	177.2	0.552719	0.0949161	1.90461e-11	3.71929e-10	-
Glyma.15G273600.Wm82.a4.v1	5404.67	0.417016	0.016141	4.58032e-149	3.32432e-146	(1 of 4) PTHR24089//PTHR24089:SF316 - FAMILY NOT NAMED // ADP,ATP CARRIER PROTEIN 1, MITOCHONDRIAL
Glyma.15G275900.Wm82.a4.v1	8.10446	-0.445869	0.486835	0.00283163	0.0122221	(1 of 2) PTHR34556:SF2 - F17A17.35 PROTEIN
Glyma.15G276100.Wm82.a4.v1	425.173	0.636495	0.0594189	2.4046e-29	1.59624e-27	(1 of 5) PTHR31265:SF2 - F17A17.37 PROTEIN
Glyma.15G277132.Wm82.a4.v1	1.65206	0.830644	1.37818	0.000712984	0.00373536	-
Glyma.15G277200.Wm82.a4.v1	350.386	-0.484853	0.0664716	1.6978e-15	4.81343e-14	(1 of 6) PTHR13501 - CHLOROPLAST 50S RIBOSOMAL PROTEIN L22-RELATED
Glyma.16G000700.Wm82.a4.v1	19.4755	0.456398	0.311583	0.00120092	0.00586219	(1 of 58) PF02485 - Core-2/I-Branching enzyme (Branch)
Glyma.16G000800.Wm82.a4.v1	100.096	-0.669595	0.135292	1.78717e-09	2.77454e-08	(1 of 23) PF05212 - Protein of unknown function (DUF707) (DUF707)
Glyma.16G004600.Wm82.a4.v1	1.81591	-0.763295	1.3065	0.000859656	0.00438098	-
Glyma.16G010000.Wm82.a4.v1	73.4828	-0.571673	0.162431	1.3386e-06	1.36069e-05	(1 of 8) PTHR33077:SF13 - PROTEIN TIFY 10A-RELATED
Glyma.16G013200.Wm82.a4.v1	181.906	-0.575774	0.0958171	5.48455e-12	1.13085e-10	(1 of 11) PF03242 - Late embryogenesis abundant protein (LEA_3)
Glyma.16G015300.Wm82.a4.v1	936.279	0.493061	0.0392651	1.9421e-38	1.86283e-36	(1 of 2) PTHR24012//PTHR24012:SF402 - FAMILY NOT NAMED // RNA RECOGNITION MOTIF RNP-1 DOMAIN-CONTAINING PROTEIN
Glyma.16G015900.Wm82.a4.v1	367.015	0.440239	0.0633908	3.46064e-14	8.86363e-13	(1 of 5) KOG4650 - Predicted steroid reductase
Glyma.16G016100.Wm82.a4.v1	77.9555	-0.532638	0.155399	2.36881e-06	2.27513e-05	(1 of 5) K08908 - light-harvesting complex I chlorophyll a/b binding protein 2 (LHCA2)
Glyma.16G017500.Wm82.a4.v1	3.30413	3.26203	1.83366	1.5052e-05	0.000122244	(1 of 3) PTHR10209:SF196 - F3H7.17 PROTEIN
Glyma.16G018200.Wm82.a4.v1	15.3977	-0.522557	0.386717	0.00102866	0.00513233	(1 of 14) KOG0114 - Predicted RNA-binding protein (RRM superfamily)
Glyma.16G028900.Wm82.a4.v1	174.804	0.481131	0.0948054	2.22086e-09	3.40055e-08	(1 of 2) K00215 - 4-hydroxy-tetrahydrodipicolinate reductase (dapB)
Glyma.16G029700.Wm82.a4.v1	876.083	-0.427279	0.041041	2.44264e-27	1.47123e-25	-
Glyma.16G029800.Wm82.a4.v1	1732.44	-0.471373	0.0291493	5.40834e-61	1.00648e-58	-
Glyma.16G034300.Wm82.a4.v1	18.761	1.23505	0.34429	1.20605e-06	1.23577e-05	(1 of 4) 4.1.2.25 - Dihydroneopterin aldolase / dihydropteridine glycolaldehyde-lyase
Glyma.16G037600.Wm82.a4.v1	8.52088	1.90139	0.708845	7.20819e-06	6.27915e-05	(1 of 19) 1.13.11.19 - Cysteamine dioxygenase / Persulfurase
Glyma.16G037900.Wm82.a4.v1	3647.51	0.484682	0.0197231	1.39581e-135	8.56102e-133	-
Glyma.16G041000.Wm82.a4.v1	42.7546	-0.527587	0.221344	7.8332e-05	0.000540169	(1 of 7) PTHR24078//PTHR24078:SF231 - DNAJ HOMOLOG SUBFAMILY C MEMBER // CHAPERONE PROTEIN DNAJ
Glyma.16G044900.Wm82.a4.v1	83.4032	-0.7328	0.149988	2.66498e-09	4.0394e-08	(1 of 4) 1.2.1.12//1.2.1.13 - Glyceraldehyde-3-phosphate dehydrogenase (phosphorylating) / Triosephosphate dehydrogenase // Glyceraldehyde-3-phosphate dehydrogenase (NADP(+)) (phosphorylating) / Triosephosphate dehydrogenase (NADP+)
Glyma.16G045000.Wm82.a4.v1	2596.34	0.5066	0.0234286	5.20771e-106	2.2678e-103	(1 of 6) PTHR31062//PTHR31062:SF15 - FAMILY NOT NAMED // XYLOGLUCAN ENDOTRANSGLUCOSYLASE/HYDROLASE PROTEIN 4-RELATED
Glyma.16G045100.Wm82.a4.v1	646.814	0.813673	0.0480536	1.81905e-66	3.88305e-64	(1 of 6) PTHR31062//PTHR31062:SF15 - FAMILY NOT NAMED // XYLOGLUCAN ENDOTRANSGLUCOSYLASE/HYDROLASE PROTEIN 4-RELATED
Glyma.16G048000.Wm82.a4.v1	6.31812	0.718993	0.701757	0.000790723	0.00408902	-
Glyma.16G054250.Wm82.a4.v1	16.3056	-0.727109	0.423145	0.000222801	0.0013602	-
Glyma.16G056200.Wm82.a4.v1	24.335	1.03973	0.297736	1.52364e-06	1.52249e-05	-
Glyma.16G058900.Wm82.a4.v1	141.615	-0.512079	0.109434	1.25369e-08	1.75714e-07	-
Glyma.16G063500.Wm82.a4.v1	9.42883	0.982841	0.608365	0.000156443	0.000996437	(1 of 3) PF07734//PF12937 - F-box associated (FBA_1) // F-box-like (F-box-like)
Glyma.16G064200.Wm82.a4.v1	11.9297	-0.738431	0.51193	0.000386594	0.00220123	(1 of 78) PF00069//PF00560//PF08263//PF13855 - Protein kinase domain (Pkinase) // Leucine Rich Repeat (LRR_1) // Leucine rich repeat N-terminal domain (LRRNT_2) // Leucine rich repeat (LRR_8)
Glyma.16G068900.Wm82.a4.v1	91.3199	0.67485	0.138744	2.7525e-09	4.16192e-08	(1 of 1) PTHR22835//PTHR22835:SF219 - ZINC FINGER FYVE DOMAIN CONTAINING PROTEIN // SUBFAMILY NOT NAMED
Glyma.16G076900.Wm82.a4.v1	296.562	0.413243	0.070562	5.92932e-11	1.09874e-09	(1 of 5) PTHR19241:SF213 - ABC TRANSPORTER G FAMILY MEMBER 14
Glyma.16G079500.Wm82.a4.v1	1.81591	-0.763295	1.3065	0.000859656	0.00438098	-
Glyma.16G081900.Wm82.a4.v1	297.681	-0.462857	0.0722351	1.0367e-12	2.29864e-11	(1 of 87) PF13962 - Domain of unknown function (PGG)
Glyma.16G082600.Wm82.a4.v1	31.1742	0.524827	0.257344	0.000206607	0.00127222	(1 of 2) PTHR11771//PTHR11771:SF59 - LIPOXYGENASE // SUBFAMILY NOT NAMED
Glyma.16G084900.Wm82.a4.v1	5.64115	-0.585188	0.718838	0.0015403	0.00723823	-
Glyma.16G085600.Wm82.a4.v1	9.71896	2.92083	0.679557	1.53542e-07	1.83136e-06	(1 of 2) PTHR31579//PTHR31579:SF4 - FAMILY NOT NAMED // F21O3.6 PROTEIN-RELATED
Glyma.16G089700.Wm82.a4.v1	36.9337	2.61466	0.277902	1.46416e-22	6.75421e-21	(1 of 2) K17961 - cytochrome P450, family 82, subfamily G, polypeptide 1 (CYP82G1)
Glyma.16G091700.Wm82.a4.v1	83.3497	0.520929	0.145302	1.40656e-06	1.42016e-05	(1 of 1) PTHR22715:SF0 - TRANSFORMING GROWTH FACTOR BETA REGULATOR 1
Glyma.16G094100.Wm82.a4.v1	2314.78	-0.495754	0.025229	3.03285e-88	9.8561e-86	(1 of 4) PTHR21461:SF12 - F21O3.9 PROTEIN-RELATED
Glyma.16G094200.Wm82.a4.v1	7.09979	-0.588633	0.621729	0.00136657	0.00652951	-
Glyma.16G096200.Wm82.a4.v1	18.761	1.23505	0.34429	1.20605e-06	1.23577e-05	(1 of 32) 1.13.11.58 - Linoleate 9S-lipoxygenase / Linoleate 9-lipoxygenase
Glyma.16G097200.Wm82.a4.v1	2.26989	-1.30078	1.66059	0.000282247	0.00167429	(1 of 7) PTHR10353//PTHR10353:SF29 - GLYCOSYL HYDROLASE // BETA-GLUCOSIDASE 1-RELATED
Glyma.16G100100.Wm82.a4.v1	67.498	1.00985	0.156361	1.48822e-12	3.23229e-11	(1 of 2) PTHR33122//PTHR33122:SF8 - FAMILY NOT NAMED // NON-SPECIFIC LIPID-TRANSFER PROTEIN
Glyma.16G107300.Wm82.a4.v1	1318.8	0.40025	0.0327922	4.60991e-36	4.03919e-34	(1 of 7) PTHR21562//PTHR21562:SF4 - NOTUM-RELATED // PECTINACETYLESTERASE FAMILY PROTEIN
Glyma.16G107500.Wm82.a4.v1	332.719	-0.439634	0.0678303	8.3067e-13	1.86172e-11	(1 of 7) PTHR21562//PTHR21562:SF4 - NOTUM-RELATED // PECTINACETYLESTERASE FAMILY PROTEIN
Glyma.16G109300.Wm82.a4.v1	28.8076	0.801443	0.283263	9.99747e-06	8.46345e-05	(1 of 6) PTHR24286//PTHR24286:SF10 - FAMILY NOT NAMED // ABSCISIC ACID 8'-HYDROXYLASE 1-RELATED
Glyma.16G110500.Wm82.a4.v1	2.26989	-1.30078	1.66059	0.000282247	0.00167429	-
Glyma.16G125100.Wm82.a4.v1	1485.37	-0.400514	0.0313053	2.81959e-39	2.78424e-37	(1 of 4) PTHR24423//PTHR24423:SF436 - TWO-COMPONENT SENSOR HISTIDINE KINASE // HISTIDINE KINASE 1
Glyma.16G126500.Wm82.a4.v1	11.0217	-0.47747	0.435801	0.00197274	0.00897014	(1 of 6) 2.8.1.1 - Thiosulfate sulfurtransferase / Thiosulfate thiotransferase
Glyma.16G127300.Wm82.a4.v1	176.362	-0.5121	0.0967741	5.28193e-10	8.75237e-09	(1 of 3) 1.18.1.2//1.6.99.1 - Ferredoxin--NADP(+) reductase // NADPH dehydrogenase / NADPH diaphorase
Glyma.16G133500.Wm82.a4.v1	31.5395	-0.489784	0.256712	0.000358117	0.00206228	(1 of 5) PTHR23070:SF35 - AAA DOMAIN-CONTAINING PROTEIN-RELATED
Glyma.16G133867.Wm82.a4.v1	80.9695	-0.494441	0.150051	5.11877e-06	4.59034e-05	(1 of 2) PF09370 - Phosphoenolpyruvate hydrolase-like (PEP_hydrolase)
Glyma.16G143400.Wm82.a4.v1	27.0588	0.436565	0.25802	0.000866346	0.00441094	(1 of 80) PF14009 - Domain of unknown function (DUF4228) (DUF4228)
Glyma.16G143600.Wm82.a4.v1	159.602	-0.431409	0.100227	1.62648e-07	1.93098e-06	(1 of 4) K02716 - photosystem II oxygen-evolving enhancer protein 1 (psbO)
Glyma.16G145300.Wm82.a4.v1	112.872	0.568808	0.122701	1.07623e-08	1.52066e-07	(1 of 3) PTHR11802//PTHR11802:SF71 - SERINE PROTEASE FAMILY S10 SERINE CARBOXYPEPTIDASE // SERINE CARBOXYPEPTIDASE-LIKE 26-RELATED
Glyma.16G145800.Wm82.a4.v1	123.3	-0.430362	0.115307	1.8506e-06	1.81382e-05	(1 of 2) K08907 - light-harvesting complex I chlorophyll a/b binding protein 1 (LHCA1)
Glyma.16G148900.Wm82.a4.v1	64.9756	0.439215	0.161514	5.82383e-05	0.000413923	(1 of 100) PF14368 - Probable lipid transfer (LTP_2)
Glyma.16G150300.Wm82.a4.v1	199.109	0.486155	0.0883721	2.06706e-10	3.59338e-09	(1 of 6) PTHR31062//PTHR31062:SF15 - FAMILY NOT NAMED // XYLOGLUCAN ENDOTRANSGLUCOSYLASE/HYDROLASE PROTEIN 4-RELATED
Glyma.16G164400.Wm82.a4.v1	6093.52	0.459721	0.0152258	2.20706e-202	2.28835e-199	(1 of 154) K00430 - peroxidase (E1.11.1.7)
Glyma.16G165800.Wm82.a4.v1	16.0371	2.43373	0.433747	1.85356e-10	3.24555e-09	(1 of 5) K08912 - light-harvesting complex II chlorophyll a/b binding protein 1 (LHCB1)
Glyma.16G175500.Wm82.a4.v1	47.7484	-0.880715	0.206066	6.7874e-08	8.52527e-07	(1 of 10) 2.4.1.170 - Isoflavone 7-O-glucosyltransferase
Glyma.16G175900.Wm82.a4.v1	51.8478	0.847706	0.189506	2.61661e-08	3.50171e-07	(1 of 2) K13263 - isoflavone 7-O-glucosyltransferase (IF7GT)
Glyma.16G180700.Wm82.a4.v1	50.5154	1.36612	0.185429	3.90962e-15	1.07891e-13	(1 of 6) PTHR10283//PTHR10283:SF94 - SOLUTE CARRIER FAMILY 13 MEMBER // SUBFAMILY NOT NAMED
Glyma.16G182900.Wm82.a4.v1	1.65206	0.830644	1.37818	0.000712984	0.00373536	(1 of 38) PF08263//PF13855 - Leucine rich repeat N-terminal domain (LRRNT_2) // Leucine rich repeat (LRR_8)
Glyma.16G196300.Wm82.a4.v1	30.7202	0.602198	0.269121	8.3437e-05	0.000571654	(1 of 2) PTHR11362//PTHR11362:SF22 - PHOSPHATIDYLETHANOLAMINE-BINDING PROTEIN // PROTEIN BROTHER OF FT AND TFL 1
Glyma.16G197600.Wm82.a4.v1	1.81591	-0.763295	1.3065	0.000859656	0.00438098	(1 of 331) PF01535//PF13041 - PPR repeat (PPR) // PPR repeat family (PPR_2)
Glyma.16G201200.Wm82.a4.v1	4.76277	0.553974	0.716771	0.00178734	0.00823719	(1 of 63) K04733 - interleukin-1 receptor-associated kinase 4 (IRAK4)
Glyma.16G204600.Wm82.a4.v1	282.749	0.565649	0.0736115	4.81329e-17	1.52661e-15	(1 of 3) PTHR11902//PTHR11902:SF18 - ENOLASE // SUBFAMILY NOT NAMED
Glyma.16G205200.Wm82.a4.v1	286.206	-0.429549	0.0732901	4.70288e-11	8.77447e-10	(1 of 4) K08916 - light-harvesting complex II chlorophyll a/b binding protein 5 (LHCB5)
Glyma.16G206900.Wm82.a4.v1	144.465	-0.414334	0.105095	9.56642e-07	9.99733e-06	(1 of 2) PTHR22951//PTHR22951:SF14 - CLATHRIN ASSEMBLY PROTEIN // SUBFAMILY NOT NAMED
Glyma.16G208000.Wm82.a4.v1	9.97952	1.21289	0.596951	4.80198e-05	0.000347189	(1 of 60) PF03087 - Arabidopsis protein of unknown function (DUF241)
Glyma.16G209300.Wm82.a4.v1	35.7731	1.17072	0.222059	1.84427e-09	2.85708e-08	(1 of 1) PTHR11941//PTHR11941:SF70 - ENOYL-COA HYDRATASE-RELATED // SUBFAMILY NOT NAMED
Glyma.16G211700.Wm82.a4.v1	4012.45	0.587285	0.0188925	1.14185e-214	1.30853e-211	(1 of 11) PTHR33107//PTHR33107:SF1 - FAMILY NOT NAMED // DR4 PROTEIN-RELATED
Glyma.16G211800.Wm82.a4.v1	445.311	0.441302	0.0573256	1.25654e-16	3.87524e-15	(1 of 11) PTHR33107//PTHR33107:SF1 - FAMILY NOT NAMED // DR4 PROTEIN-RELATED
Glyma.16G212400.Wm82.a4.v1	38.1397	0.956954	0.223445	8.27563e-08	1.02819e-06	(1 of 11) PTHR33107//PTHR33107:SF1 - FAMILY NOT NAMED // DR4 PROTEIN-RELATED
Glyma.16G216500.Wm82.a4.v1	2841.3	-0.439942	0.0226492	4.66274e-86	1.45034e-83	(1 of 2) PTHR24064:SF271 - ORGANIC CATION/CARNITINE TRANSPORTER 1
Glyma.16G220900.Wm82.a4.v1	95.2122	0.412291	0.12908	1.68064e-05	0.000135231	(1 of 4) PTHR31284:SF9 - HAD SUPERFAMILY, SUBFAMILY IIIB ACID PHOSPHATASE
Glyma.16G221900.Wm82.a4.v1	37.4707	-0.426086	0.220486	0.000551427	0.00300613	(1 of 4) PTHR31852//PTHR31852:SF43 - FAMILY NOT NAMED // LATE EMBRYOGENESIS ABUNDANT HYDROXYPROLINE-RICH GLYCOPROTEIN
Glyma.17G007600.Wm82.a4.v1	89.6382	0.403922	0.132675	3.07873e-05	0.000233408	(1 of 4) PTHR31636:SF45 - SCARECROW-LIKE PROTEIN 13
Glyma.17G007900.Wm82.a4.v1	238.726	-0.552187	0.0823151	6.56545e-14	1.64125e-12	(1 of 4) PTHR23315//PTHR23315:SF129 - BETA CATENIN-RELATED ARMADILLO REPEAT-CONTAINING // ARMADILLO/BETA-CATENIN-LIKE REPEAT-CONTAINING PROTEIN
Glyma.17G008500.Wm82.a4.v1	590.07	0.841444	0.0504055	1.31456e-64	2.68757e-62	-
Glyma.17G011200.Wm82.a4.v1	35.045	-1.58649	0.249568	1.83783e-12	3.96199e-11	(1 of 3) PTHR31683//PTHR31683:SF18 - FAMILY NOT NAMED // PECTATE LYASE 2-RELATED
Glyma.17G012300.Wm82.a4.v1	2954.52	0.421364	0.0218629	1.10663e-84	3.32347e-82	(1 of 2) PTHR11709//PTHR11709:SF11 - MULTI-COPPER OXIDASE // SUBFAMILY NOT NAMED
Glyma.17G013700.Wm82.a4.v1	25.987	1.21269	0.271288	6.31191e-08	7.97634e-07	-
Glyma.17G019000.Wm82.a4.v1	234.92	0.471878	0.0806391	3.08191e-11	5.8683e-10	(1 of 4) PTHR33115:SF3 - ARM REPEAT SUPERFAMILY PROTEIN-RELATED
Glyma.17G019300.Wm82.a4.v1	8164.65	1.37038	0.0142571	0	0	(1 of 4) PTHR10638//PTHR10638:SF36 - COPPER AMINE OXIDASE // AMINE OXIDASE-RELATED
Glyma.17G020600.Wm82.a4.v1	205.341	-0.577378	0.0895903	3.39653e-13	7.95208e-12	(1 of 2) 2.7.9.1 - Pyruvate, phosphate dikinase / Pyruvate,phosphate dikinase
Glyma.17G025700.Wm82.a4.v1	386.167	-0.441271	0.0627478	1.83324e-14	4.8266e-13	-
Glyma.17G030800.Wm82.a4.v1	17.3103	-0.629204	0.392174	0.000387086	0.00220317	-
Glyma.17G034700.Wm82.a4.v1	2.26989	-1.30078	1.66059	0.000282247	0.00167429	(1 of 32) PF14510 - ABC-transporter extracellular N-terminal (ABC_trans_N)
Glyma.17G036100.Wm82.a4.v1	22.0355	0.505745	0.306487	0.000599471	0.00323725	(1 of 157) PF04043 - Plant invertase/pectin methylesterase inhibitor (PMEI)
Glyma.17G041200.Wm82.a4.v1	38.4754	-0.403061	0.212094	0.000736748	0.00384	(1 of 11) PTHR24221:SF205 - ABC TRANSPORTER B FAMILY MEMBER 11-RELATED
Glyma.17G042500.Wm82.a4.v1	3.75811	0.62258	0.955431	0.00145812	0.00690255	-
Glyma.17G044700.Wm82.a4.v1	11.8921	0.537739	0.430585	0.00115002	0.00565109	(1 of 12) PTHR31707//PTHR31707:SF3 - FAMILY NOT NAMED // PECTINESTERASE/PECTINESTERASE INHIBITOR 13-RELATED
Glyma.17G049800.Wm82.a4.v1	60.7203	-1.56081	0.183861	2.19131e-19	8.12819e-18	(1 of 4) PTHR31238//PTHR31238:SF21 - FAMILY NOT NAMED // GERMIN-LIKE PROTEIN SUBFAMILY 3 MEMBER 3
Glyma.17G050200.Wm82.a4.v1	23.6876	0.770736	0.323249	3.73236e-05	0.000277597	(1 of 22) PF08879//PF08880 - WRC (WRC) // QLQ (QLQ)
Glyma.17G050400.Wm82.a4.v1	66.0769	0.490177	0.164456	1.58306e-05	0.000127899	(1 of 5) K03026 - DNA-directed RNA polymerase III subunit RPC4 (RPC4, POLR3D)
Glyma.17G051800.Wm82.a4.v1	255.061	-0.524616	0.0791802	1.38103e-13	3.37485e-12	(1 of 4) KOG2895 - Uncharacterized conserved protein
Glyma.17G054500.Wm82.a4.v1	12.4428	0.698794	0.467732	0.000392506	0.00222906	(1 of 7) PTHR13878//PTHR13878:SF14 - GULONOLACTONE OXIDASE // SUBFAMILY NOT NAMED
Glyma.17G060400.Wm82.a4.v1	129.038	-0.47104	0.114138	2.31725e-07	2.68161e-06	(1 of 3) 3.6.3.3//3.6.3.5 - Cadmium-exporting ATPase / Cd(2+)-exporting ATPase // Zinc-exporting ATPase / Zn(2+)-exporting ATPase
Glyma.17G062800.Wm82.a4.v1	22.2369	-0.51292	0.31647	0.000615757	0.0033096	-
Glyma.17G063900.Wm82.a4.v1	127.808	0.773261	0.112895	2.75517e-14	7.17579e-13	(1 of 2) PTHR23070//PTHR23070:SF17 - BCS1 AAA-TYPE ATPASE // MITOCHONDRIAL CHAPERONE BCS1
Glyma.17G065000.Wm82.a4.v1	3.85482	3.77417	1.66386	5.77956e-06	5.13324e-05	(1 of 9) PTHR31062//PTHR31062:SF32 - FAMILY NOT NAMED // XYLOGLUCAN ENDOTRANSGLUCOSYLASE/HYDROLASE PROTEIN 25-RELATED
Glyma.17G068700.Wm82.a4.v1	268.095	0.697562	0.0758058	1.02761e-22	4.77581e-21	(1 of 15) PF05703//PF08458 - Auxin canalisation (Auxin_canalis) // Plant pleckstrin homology-like region (PH_2)
Glyma.17G069202.Wm82.a4.v1	15.293	1.6991	0.400934	9.21992e-08	1.13675e-06	(1 of 131) PF00892 - EamA-like transporter family (EamA)
Glyma.17G071800.Wm82.a4.v1	2.20275	1.6573	1.81935	0.000157566	0.00100081	(1 of 5) PTHR31422//PTHR31422:SF1 - FAMILY NOT NAMED // EXPRESSED PROTEIN
Glyma.17G079600.Wm82.a4.v1	5.18717	-0.412187	0.589739	0.00367703	0.0151403	-
Glyma.17G081300.Wm82.a4.v1	69.0773	-0.864367	0.16406	6.34192e-10	1.04294e-08	(1 of 1) PTHR31964:SF5 - ADENINE NUCLEOTIDE ALPHA HYDROLASES-LIKE PROTEIN-RELATED
Glyma.17G084600.Wm82.a4.v1	22.1402	-0.726677	0.351029	9.38652e-05	0.000634625	-
Glyma.17G088000.Wm82.a4.v1	55.9791	-0.51136	0.187467	3.06663e-05	0.000232693	(1 of 4) PTHR27002//PTHR27002:SF128 - FAMILY NOT NAMED // CYSTEINE-RICH RECEPTOR-LIKE PROTEIN KINASE 42
Glyma.17G090000.Wm82.a4.v1	9.71896	2.92083	0.679557	1.53542e-07	1.83136e-06	(1 of 9) PTHR23257//PTHR23257:SF475 - SERINE-THREONINE PROTEIN KINASE // SUBFAMILY NOT NAMED
Glyma.17G092800.Wm82.a4.v1	35.2384	-1.35228	0.237123	1.86026e-10	3.25598e-09	(1 of 9) PTHR23201//PTHR23201:SF18 - EXTENSIN, PROLINE-RICH PROTEIN // SUBFAMILY NOT NAMED
Glyma.17G094600.Wm82.a4.v1	643.297	-0.436187	0.048126	1.23991e-21	5.39405e-20	-
Glyma.17G098700.Wm82.a4.v1	34.2849	0.614357	0.252929	4.5781e-05	0.000332936	(1 of 5) K10436 - microtubule-associated protein, RP/EB family (MAPRE)
Glyma.17G101000.Wm82.a4.v1	1611.7	-0.465485	0.0302197	1.10826e-55	1.80755e-53	(1 of 15) PTHR31089:SF4 - CYCLIC DOF FACTOR 2-RELATED
Glyma.17G107800.Wm82.a4.v1	288.882	0.401073	0.0713632	2.79118e-10	4.78533e-09	(1 of 12) 3.4.19.12//3.4.22.69 - Ubiquitinyl hydrolase 1 / Ubiquitin thiolesterase // SARS coronavirus main proteinase / Severe acute respiratory syndrome coronavirus main protease
Glyma.17G111000.Wm82.a4.v1	31.6578	1.19135	0.238999	7.25192e-09	1.04569e-07	(1 of 6) K08515 - vesicle-associated membrane protein 7 (VAMP7)
Glyma.17G111100.Wm82.a4.v1	985.091	0.453112	0.0381626	1.32748e-34	1.08662e-32	(1 of 34) PF14547 - Hydrophobic seed protein (Hydrophob_seed)
Glyma.17G115300.Wm82.a4.v1	248	1.68005	0.0864808	2.38567e-86	7.52818e-84	(1 of 2) PTHR11654//PTHR11654:SF85 - OLIGOPEPTIDE TRANSPORTER-RELATED // PROTEIN NRT1/ PTR FAMILY 6.2
Glyma.17G116800.Wm82.a4.v1	1.65206	0.830644	1.37818	0.000712984	0.00373536	(1 of 6) PTHR23111//PTHR23111:SF41 - ZINC FINGER PROTEIN // SUBFAMILY NOT NAMED
Glyma.17G119600.Wm82.a4.v1	21.7829	-0.447726	0.300157	0.00120745	0.00588351	(1 of 4) PTHR31003//PTHR31003:SF3 - MYB FAMILY TRANSCRIPTION FACTOR // SUBFAMILY NOT NAMED
Glyma.17G126100.Wm82.a4.v1	222.246	0.542324	0.0837394	3.3182e-13	7.77287e-12	(1 of 8) PTHR12277//PTHR12277:SF42 - UNCHARACTERIZED // ALPHA/BETA-HYDROLASES SUPERFAMILY PROTEIN-RELATED
Glyma.17G126300.Wm82.a4.v1	188.676	0.430498	0.0899655	1.69159e-08	2.33113e-07	(1 of 3) PTHR12411//PTHR12411:SF346 - CYSTEINE PROTEASE FAMILY C1-RELATED // KDEL-TAILED CYSTEINE ENDOPEPTIDASE CEP1-RELATED
Glyma.17G128000.Wm82.a4.v1	28.3536	0.895128	0.279799	3.29902e-06	3.07628e-05	(1 of 3) K01638 - malate synthase (E2.3.3.9, aceB, glcB)
Glyma.17G132000.Wm82.a4.v1	28.6142	0.4881	0.26284	0.000410131	0.00231497	-
Glyma.17G132600.Wm82.a4.v1	1185.96	-0.499885	0.0354206	1.59588e-47	2.11233e-45	(1 of 4) PTHR11850:SF74 - HOMEOBOX PROTEIN KNOTTED-1-LIKE 7
Glyma.17G133100.Wm82.a4.v1	184.095	-1.18696	0.0967931	6.52667e-36	5.65044e-34	(1 of 4) PTHR31867:SF2 - EXPANSIN-A18-RELATED
Glyma.17G133200.Wm82.a4.v1	9.5631	-0.461657	0.458148	0.00238858	0.0105632	(1 of 4) PTHR31032//PTHR31032:SF1 - FAMILY NOT NAMED // PGR5-LIKE PROTEIN 1A, CHLOROPLASTIC-RELATED
Glyma.17G133500.Wm82.a4.v1	9.33212	0.473634	0.452563	0.00213971	0.00960795	(1 of 5) PTHR10795//PTHR10795:SF369 - PROPROTEIN CONVERTASE SUBTILISIN/KEXIN // SUBFAMILY NOT NAMED
Glyma.17G136500.Wm82.a4.v1	175.26	-0.536768	0.0974593	1.32319e-10	2.349e-09	(1 of 7) PTHR11206//PTHR11206:SF93 - MULTIDRUG RESISTANCE PROTEIN // MATE EFFLUX FAMILY PROTEIN
Glyma.17G138500.Wm82.a4.v1	2100.96	1.84484	0.0303792	0	0	(1 of 4) PTHR31953:SF17 - ACID BETA-FRUCTOFURANOSIDASE 3, VACUOLAR-RELATED
Glyma.17G140200.Wm82.a4.v1	1217.32	0.486627	0.0343361	7.74829e-48	1.03185e-45	(1 of 8) PTHR31731//PTHR31731:SF7 - FAMILY NOT NAMED // BIFUNCTIONAL INHIBITOR/LIPID-TRANSFER PROTEIN/SEED STORAGE 2S ALBUMIN SUPERFAMILY PROTEIN
Glyma.17G140300.Wm82.a4.v1	831.77	0.692875	0.042088	2.09643e-63	4.13091e-61	(1 of 8) PTHR31731//PTHR31731:SF7 - FAMILY NOT NAMED // BIFUNCTIONAL INHIBITOR/LIPID-TRANSFER PROTEIN/SEED STORAGE 2S ALBUMIN SUPERFAMILY PROTEIN
Glyma.17G141200.Wm82.a4.v1	131.598	-0.441625	0.111768	6.68211e-07	7.17775e-06	(1 of 3) PTHR13683//PTHR13683:SF276 - ASPARTYL PROTEASES // SUBFAMILY NOT NAMED
Glyma.17G141600.Wm82.a4.v1	83.8037	0.497629	0.143876	2.72811e-06	2.58717e-05	(1 of 5) 2.4.1.186 - Glycogenin glucosyltransferase / Priming glucosyltransferase
Glyma.17G149800.Wm82.a4.v1	440.549	0.425829	0.0575393	1.48506e-15	4.22402e-14	(1 of 2) PTHR21230//PTHR21230:SF27 - VESICLE TRANSPORT V-SNARE PROTEIN VTI1-RELATED // NOVEL PLANT SNARE 11
Glyma.17G155000.Wm82.a4.v1	3.75811	0.62258	0.955431	0.00145812	0.00690255	(1 of 2) PTHR33493//PTHR33493:SF6 - FAMILY NOT NAMED // LEA D113 HOMOLOGUE TYPE2-RELATED
Glyma.17G155300.Wm82.a4.v1	26.1589	-0.49131	0.284717	0.000548869	0.00299482	-
Glyma.17G155650.Wm82.a4.v1	1.65206	0.830644	1.37818	0.000712984	0.00373536	-
Glyma.17G158800.Wm82.a4.v1	220.895	-0.43713	0.0842607	1.96071e-09	3.02241e-08	(1 of 6) PTHR27001//PTHR27001:SF52 - FAMILY NOT NAMED // PROTEIN KINASE FAMILY PROTEIN-RELATED
Glyma.17G161400.Wm82.a4.v1	152.083	0.605289	0.103592	1.35536e-11	2.68402e-10	(1 of 4) PTHR23213//PTHR23213:SF215 - FORMIN-RELATED // SUBFAMILY NOT NAMED
Glyma.17G163200.Wm82.a4.v1	2489.75	0.578055	0.0240114	1.45161e-130	8.31751e-128	(1 of 4) PTHR31517//PTHR31517:SF3 - FAMILY NOT NAMED // PEROXIDASE 35-RELATED
Glyma.17G164700.Wm82.a4.v1	42.3007	-0.492759	0.218144	0.000140046	0.000902824	(1 of 4) PTHR22904//PTHR22904:SF381 - TPR REPEAT CONTAINING PROTEIN // SUBFAMILY NOT NAMED
Glyma.17G170002.Wm82.a4.v1	111.08	-0.416128	0.121237	6.87571e-06	6.01664e-05	(1 of 3) PTHR33405//PTHR33405:SF6 - FAMILY NOT NAMED // PROTEIN FLX-LIKE 1
Glyma.17G174500.Wm82.a4.v1	428.067	-0.767822	0.060881	8.30191e-39	8.02725e-37	(1 of 3) K09838 - zeaxanthin epoxidase (ZEP, ABA1)
Glyma.17G176700.Wm82.a4.v1	14.5784	3.06671	0.519719	1.29482e-10	2.30144e-09	-
Glyma.17G177000.Wm82.a4.v1	92.7785	0.647427	0.137743	6.25001e-09	9.06626e-08	-
Glyma.17G180000.Wm82.a4.v1	1.65206	0.830644	1.37818	0.000712984	0.00373536	(1 of 20) PTHR23155//PTHR23155:SF543 - LEUCINE-RICH REPEAT-CONTAINING PROTEIN // SUBFAMILY NOT NAMED
Glyma.17G180800.Wm82.a4.v1	6.7721	0.404748	0.478109	0.00380388	0.015583	(1 of 1) PTHR12565//PTHR12565:SF92 - STEROL REGULATORY ELEMENT-BINDING PROTEIN // TRANSCRIPTION FACTOR SPATULA
Glyma.17G187300.Wm82.a4.v1	20.1229	0.788212	0.35898	6.05685e-05	0.000428944	(1 of 19) 1.13.11.19 - Cysteamine dioxygenase / Persulfurase
Glyma.17G194800.Wm82.a4.v1	4.85948	1.43902	1.35208	0.000206374	0.00127132	(1 of 12) PF12056 - Protein of unknown function (DUF3537) (DUF3537)
Glyma.17G202100.Wm82.a4.v1	358.431	-0.602451	0.0663824	3.13363e-22	1.42146e-20	(1 of 3) PTHR33433//PTHR33433:SF3 - FAMILY NOT NAMED // FLOWERING-PROMOTING FACTOR 1-LIKE PROTEIN 1-RELATED
Glyma.17G208200.Wm82.a4.v1	27.8029	0.829814	0.288547	8.65028e-06	7.41815e-05	(1 of 14) PF04862 - Protein of unknown function (DUF642) (DUF642)
Glyma.17G220900.Wm82.a4.v1	190.07	-0.422927	0.0909697	3.60912e-08	4.7425e-07	-
Glyma.17G226100.Wm82.a4.v1	88.0397	-0.83117	0.142941	2.68607e-11	5.1597e-10	(1 of 4) PTHR27000:SF188 - LRR RECEPTOR-LIKE SERINE/THREONINE-PROTEIN KINASE ERECTA
Glyma.17G226400.Wm82.a4.v1	32.0901	-0.414621	0.236361	0.000910549	0.00461603	(1 of 4) PTHR13140//PTHR13140:SF304 - MYOSIN // MYOSIN IA HEAVY CHAIN-RELATED
Glyma.17G226902.Wm82.a4.v1	3.75811	0.62258	0.955431	0.00145812	0.00690255	(1 of 5) 1.4.4.2 - Glycine dehydrogenase (aminomethyl-transferring) / Glycine-cleavage complex P-protein
Glyma.17G228900.Wm82.a4.v1	98.8736	0.45721	0.129138	2.90705e-06	2.73952e-05	-
Glyma.17G236100.Wm82.a4.v1	13.4851	-0.414725	0.364429	0.00275158	0.0119263	(1 of 8) PTHR16223//PTHR16223:SF9 - FAMILY NOT NAMED // TRANSCRIPTION FACTOR BHLH139-RELATED
Glyma.17G244700.Wm82.a4.v1	25.0495	0.459377	0.274894	0.000765497	0.00397698	(1 of 4) PTHR33348//PTHR33348:SF3 - FAMILY NOT NAMED // C-TERMINALLY ENCODED PEPTIDE 1
Glyma.17G251400.Wm82.a4.v1	125.642	0.452567	0.112898	4.6573e-07	5.12538e-06	(1 of 4) PTHR33472:SF3 - OXIDOREDUCTASE
Glyma.17G251800.Wm82.a4.v1	901.557	-0.41163	0.0403734	2.80346e-26	1.59794e-24	-
Glyma.17G257400.Wm82.a4.v1	66.0929	-0.61128	0.174205	1.18938e-06	1.22069e-05	(1 of 2) PTHR15852//PTHR15852:SF27 - FAMILY NOT NAMED // PROTEIN DISULFIDE-ISOMERASE LQY1
Glyma.17G258300.Wm82.a4.v1	1328.75	0.431705	0.0327351	1.09201e-41	1.17425e-39	(1 of 4) PTHR11588//PTHR11588:SF118 - TUBULIN // SUBFAMILY NOT NAMED
Glyma.18G002800.Wm82.a4.v1	782.208	0.542882	0.0431707	1.05039e-38	1.01197e-36	(1 of 4) K17285 - selenium-binding protein 1 (SELENBP1)
Glyma.18G004300.Wm82.a4.v1	153.088	0.60281	0.103206	1.38286e-11	2.73384e-10	(1 of 6) PTHR10980//PTHR10980:SF18 - RHO GDP-DISSOCIATION INHIBITOR // IMMUNOGLOBULIN E-SET SUPERFAMILY PROTEIN
Glyma.18G004500.Wm82.a4.v1	22.0355	0.505745	0.306487	0.000599471	0.00323725	(1 of 3) PTHR22950//PTHR22950:SF219 - AMINO ACID TRANSPORTER // SUBFAMILY NOT NAMED
Glyma.18G005800.Wm82.a4.v1	162.973	-0.444642	0.0995179	6.5966e-08	8.30718e-07	(1 of 3) PTHR33044:SF7 - NON-SPECIFIC LIPID TRANSFER PROTEIN GPI-ANCHORED 1
Glyma.18G009700.Wm82.a4.v1	3800.07	0.41446	0.0192596	1.3695e-104	5.84683e-102	(1 of 2) PTHR10836:SF59 - GLYCERALDEHYDE-3-PHOSPHATE DEHYDROGENASE GAPC1, CYTOSOLIC
Glyma.18G024800.Wm82.a4.v1	424.928	0.427912	0.0586415	3.13574e-15	8.71981e-14	(1 of 1) PTHR10602:SF0 - EUKARYOTIC TRANSLATION INITIATION FACTOR 2 SUBUNIT 1
Glyma.18G025200.Wm82.a4.v1	88.5608	-1.01859	0.139742	5.63543e-15	1.53763e-13	(1 of 38) PF01190 - Pollen proteins Ole e I like (Pollen_Ole_e_I)
Glyma.18G025400.Wm82.a4.v1	361.798	0.425706	0.0637366	2.6109e-13	6.21293e-12	(1 of 6) K07277 - outer membrane protein insertion porin family (SAM50, TOB55, bamA)
Glyma.18G026900.Wm82.a4.v1	107.008	0.472824	0.124238	8.77848e-07	9.24266e-06	(1 of 11) PTHR27003//PTHR27003:SF102 - FAMILY NOT NAMED // SERINE/THREONINE-PROTEIN KINASE-LIKE PROTEIN CCR3-RELATED
Glyma.18G034600.Wm82.a4.v1	175.848	-0.714993	0.0977276	7.47697e-16	2.17066e-14	(1 of 3) PTHR22870//PTHR22870:SF204 - REGULATOR OF CHROMOSOME CONDENSATION // REGULATOR OF CHROMOSOME CONDENSATION REPEAT-CONTAINING PROTEIN
Glyma.18G035300.Wm82.a4.v1	9.88281	0.654838	0.51777	0.000695981	0.00367413	(1 of 6) PF00805 - Pentapeptide repeats (8 copies) (Pentapeptide)
Glyma.18G037100.Wm82.a4.v1	8.42417	1.14433	0.685347	0.000106537	0.000708518	(1 of 3) PTHR13683//PTHR13683:SF347 - ASPARTYL PROTEASES // CYSTEINE-RICH PEPTIDE FAMILY PROTEIN
Glyma.18G039200.Wm82.a4.v1	56.0303	0.543065	0.184697	1.25197e-05	0.000103531	(1 of 4) PTHR16223:SF19 - TRANSCRIPTION FACTOR BHLH83-RELATED
Glyma.18G042400.Wm82.a4.v1	51.0229	-0.971241	0.19293	3.30696e-09	4.95725e-08	(1 of 5) PTHR33538:SF2 - PROTEIN GAMETE EXPRESSED 1
Glyma.18G043200.Wm82.a4.v1	482.534	-0.491953	0.0562323	1.15229e-20	4.67874e-19	(1 of 13) PTHR14326 - TARGETING PROTEIN FOR XKLP2
Glyma.18G043600.Wm82.a4.v1	548.791	-0.541606	0.0528373	4.28093e-27	2.55372e-25	(1 of 4) PTHR11999//PTHR11999:SF92 - GROUP II PYRIDOXAL-5-PHOSPHATE DECARBOXYLASE // SUBFAMILY NOT NAMED
Glyma.18G044400.Wm82.a4.v1	71.2801	-0.715148	0.16559	3.73068e-08	4.88896e-07	(1 of 5) K00963 - UTP--glucose-1-phosphate uridylyltransferase (UGP2, galU, galF)
Glyma.18G044700.Wm82.a4.v1	2.20275	1.6573	1.81935	0.000157566	0.00100081	-
Glyma.18G046300.Wm82.a4.v1	1613.95	-0.411955	0.0300518	1.24141e-44	1.4975e-42	(1 of 32) PF00069//PF01657 - Protein kinase domain (Pkinase) // Salt stress response/antifungal (Stress-antifung)
Glyma.18G046400.Wm82.a4.v1	1.65206	0.830644	1.37818	0.000712984	0.00373536	(1 of 32) PF00069//PF01657 - Protein kinase domain (Pkinase) // Salt stress response/antifungal (Stress-antifung)
Glyma.18G050800.Wm82.a4.v1	788.076	-0.614662	0.0440584	8.6333e-47	1.11229e-44	(1 of 4) PTHR32370//PTHR32370:SF17 - FAMILY NOT NAMED // ROOT PHOTOTROPISM PROTEIN 2
Glyma.18G054000.Wm82.a4.v1	280.992	0.716838	0.0739085	9.71057e-25	5.04614e-23	(1 of 7) PTHR31867:SF22 - EXPANSIN-A8
Glyma.18G056400.Wm82.a4.v1	267.002	0.500076	0.0755535	1.76484e-13	4.2935e-12	(1 of 10) PF07107 - Wound-induced protein WI12 (WI12)
Glyma.18G059600.Wm82.a4.v1	768.614	-0.508935	0.0442585	6.17702e-33	4.72743e-31	(1 of 9) PTHR27001:SF83 - LRR RECEPTOR-LIKE SERINE/THREONINE-PROTEIN KINASE MRH1-RELATED
Glyma.18G061100.Wm82.a4.v1	818.604	0.75506	0.0425307	7.12027e-73	1.69435e-70	(1 of 7) K01953 - asparagine synthase (glutamine-hydrolysing) (asnB, ASNS)
Glyma.18G062000.Wm82.a4.v1	68.7337	0.561516	0.164256	2.06665e-06	2.0084e-05	(1 of 8) K10257 - omega-3 fatty acid desaturase (delta-15 desaturase) (FAD8, desB)
Glyma.18G065100.Wm82.a4.v1	137.894	-0.848285	0.110812	1.25912e-16	3.88047e-15	(1 of 9) PTHR11709:SF103 - LACCASE-16
Glyma.18G065500.Wm82.a4.v1	1.81591	-0.763295	1.3065	0.000859656	0.00438098	(1 of 5) PTHR33870//PTHR33870:SF4 - FAMILY NOT NAMED // GB|AAC35233.1|-RELATED
Glyma.18G066000.Wm82.a4.v1	13.9015	0.466224	0.371468	0.00165797	0.00771941	(1 of 2) PTHR11662//PTHR11662:SF312 - SODIUM-DEPENDENT PHOSPHATE TRANSPORTERS // SUBFAMILY NOT NAMED
Glyma.18G070500.Wm82.a4.v1	50.6952	-0.435302	0.188756	0.000198003	0.00122565	(1 of 3) PTHR33791:SF4 - CHAPERONIN-LIKE RBCX PROTEIN
Glyma.18G071600.Wm82.a4.v1	1.81591	-0.763295	1.3065	0.000859656	0.00438098	(1 of 2) PTHR10641//PTHR10641:SF653 - MYB-LIKE DNA-BINDING PROTEIN MYB // ATMYB103
Glyma.18G071700.Wm82.a4.v1	76.1828	0.983596	0.146597	2.57491e-13	6.13737e-12	(1 of 4) PTHR22950//PTHR22950:SF277 - AMINO ACID TRANSPORTER // SUBFAMILY NOT NAMED
Glyma.18G073400.Wm82.a4.v1	645.269	0.414878	0.0472186	1.97831e-20	7.891e-19	(1 of 1) PF00485//PF13238//PF14681 - Phosphoribulokinase / Uridine kinase family (PRK) // AAA domain (AAA_18) // Uracil phosphoribosyltransferase (UPRTase)
Glyma.18G077900.Wm82.a4.v1	31.3676	0.812018	0.266926	5.16566e-06	4.62858e-05	(1 of 39) PTHR23155//PTHR23155:SF592 - LEUCINE-RICH REPEAT-CONTAINING PROTEIN // SUBFAMILY NOT NAMED
Glyma.18G078900.Wm82.a4.v1	435.278	-0.510389	0.0594684	4.2017e-20	1.64395e-18	(1 of 49) PF12796//PF13962 - Ankyrin repeats (3 copies) (Ank_2) // Domain of unknown function (PGG)
Glyma.18G081000.Wm82.a4.v1	27.0668	-0.609135	0.300768	0.000146059	0.000937485	(1 of 4) PTHR24009//PTHR24009:SF4 - FAMILY NOT NAMED // ZINC FINGER CCCH DOMAIN-CONTAINING PROTEIN 18
Glyma.18G083900.Wm82.a4.v1	47.9418	-0.70399	0.213428	2.19372e-06	2.12053e-05	(1 of 33) K13457 - disease resistance protein RPM1 (RPM1, RPS3)
Glyma.18G091100.Wm82.a4.v1	1.65206	0.830644	1.37818	0.000712984	0.00373536	(1 of 3) PTHR11712//PTHR11712:SF283 - POLYKETIDE SYNTHASE-RELATED // SUBFAMILY NOT NAMED
Glyma.18G091300.Wm82.a4.v1	13.0231	3.42862	0.618722	1.22853e-09	1.94753e-08	(1 of 6) PTHR10366:SF362 - ALCOHOL DEHYDROGENASE-RELATED
Glyma.18G091500.Wm82.a4.v1	2507.75	0.414161	0.023734	4.60693e-70	1.03411e-67	(1 of 6) PTHR10366:SF362 - ALCOHOL DEHYDROGENASE-RELATED
Glyma.18G091900.Wm82.a4.v1	415.214	-0.51016	0.0609603	2.63803e-19	9.75199e-18	-
Glyma.18G099300.Wm82.a4.v1	3.30413	3.26203	1.83366	1.5052e-05	0.000122244	(1 of 41) PTHR11697//PTHR11697:SF107 - GENERAL TRANSCRIPTION FACTOR 2-RELATED ZINC FINGER PROTEIN // SUBFAMILY NOT NAMED
Glyma.18G100500.Wm82.a4.v1	3.75811	0.62258	0.955431	0.00145812	0.00690255	(1 of 20) PTHR24298:SF86 - CYTOCHROME P450 71B21-RELATED
Glyma.18G103000.Wm82.a4.v1	56.6265	-0.404629	0.173062	0.000248929	0.00149953	(1 of 6) PTHR32285//PTHR32285:SF47 - FAMILY NOT NAMED // PROTEIN TRICHOME BIREFRINGENCE-LIKE 43
Glyma.18G110000.Wm82.a4.v1	277.175	0.566167	0.0744043	8.58973e-17	2.67183e-15	(1 of 6) K02882 - large subunit ribosomal protein L18Ae (RP-L18Ae, RPL18A)
Glyma.18G113100.Wm82.a4.v1	176.553	0.52557	0.0948848	1.19682e-10	2.13774e-09	(1 of 22) K13065 - shikimate O-hydroxycinnamoyltransferase (E2.3.1.133, HCT)
Glyma.18G119300.Wm82.a4.v1	25.6002	0.5315	0.288263	0.000328761	0.00191603	(1 of 171) PF02365 - No apical meristem (NAM) protein (NAM)
Glyma.18G121751.Wm82.a4.v1	163.427	-0.452305	0.0995932	4.2879e-08	5.56227e-07	-
Glyma.18G130900.Wm82.a4.v1	70.0876	1.27542	0.154137	4.09207e-18	1.40203e-16	(1 of 8) PTHR26402:SF526 - TWO-COMPONENT RESPONSE REGULATOR ARR15-RELATED
Glyma.18G131900.Wm82.a4.v1	1.65206	0.830644	1.37818	0.000712984	0.00373536	(1 of 5) PTHR11709:SF82 - MONOCOPPER OXIDASE-LIKE PROTEIN SKU5
Glyma.18G137500.Wm82.a4.v1	276.184	0.994924	0.074669	4.5546e-42	4.9834e-40	(1 of 2) PTHR31062:SF25 - XYLOGLUCAN ENDOTRANSGLUCOSYLASE/HYDROLASE PROTEIN 33-RELATED
Glyma.18G142600.Wm82.a4.v1	100.98	0.486901	0.128924	8.6658e-07	9.13728e-06	(1 of 1) PTHR11220//PTHR11220:SF36 - HEME-BINDING PROTEIN-RELATED // SUBFAMILY NOT NAMED
Glyma.18G142900.Wm82.a4.v1	55.1223	0.622413	0.189212	2.60582e-06	2.47872e-05	(1 of 24) PF03080//PF14365 - Domain of unknown function (DUF239) (DUF239) // Domain of unknown function (DUF4409) (DUF4409)
Glyma.18G145600.Wm82.a4.v1	31.6282	0.45619	0.242364	0.000483571	0.00268053	(1 of 4) PTHR10177//PTHR10177:SF234 - CYCLINE // CYCLIN-D2-1
Glyma.18G150000.Wm82.a4.v1	31.4428	-0.62971	0.27691	6.83946e-05	0.000478532	(1 of 2) PTHR11680:SF10 - SERINE HYDROXYMETHYLTRANSFERASE 1, MITOCHONDRIAL
Glyma.18G157200.Wm82.a4.v1	5.54444	-1.32016	1.30322	0.000255974	0.00153666	(1 of 8) PTHR13859//PTHR13859:SF15 - ATROPHIN-RELATED // SUBFAMILY NOT NAMED
Glyma.18G158700.Wm82.a4.v1	52.9651	-0.573869	0.198295	1.24308e-05	0.000102815	(1 of 5) PTHR11695//PTHR11695:SF507 - ALCOHOL DEHYDROGENASE RELATED // QUINONE-OXIDOREDUCTASE HOMOLOG, CHLOROPLASTIC-RELATED
Glyma.18G167300.Wm82.a4.v1	317.593	0.447518	0.0684539	5.21706e-13	1.19635e-11	(1 of 2) K10782 - fatty acyl-ACP thioesterase A (FATA)
Glyma.18G175300.Wm82.a4.v1	845.741	0.438306	0.0412047	1.93059e-28	1.22375e-26	(1 of 4) PTHR31683:SF20 - PECTATE LYASE 1-RELATED
Glyma.18G176950.Wm82.a4.v1	92.0584	-0.772732	0.140538	1.21534e-10	2.16727e-09	-
Glyma.18G177100.Wm82.a4.v1	337.043	-0.692423	0.0688269	2.41469e-26	1.38359e-24	-
Glyma.18G177200.Wm82.a4.v1	152.279	-0.536096	0.105455	1.35162e-09	2.13103e-08	(1 of 6) PTHR11709//PTHR11709:SF70 - MULTI-COPPER OXIDASE // SUBFAMILY NOT NAMED
Glyma.18G180800.Wm82.a4.v1	76.4968	-0.528266	0.156947	3.06812e-06	2.87947e-05	(1 of 5) PF01439 - Metallothionein (Metallothio_2)
Glyma.18G183500.Wm82.a4.v1	75.3067	-1.37849	0.157827	6.02739e-20	2.31868e-18	(1 of 6) PTHR11709//PTHR11709:SF66 - MULTI-COPPER OXIDASE // LACCASE-17
Glyma.18G184551.Wm82.a4.v1	15.5831	2.74874	0.465493	7.25234e-11	1.33032e-09	(1 of 6) PTHR10209//PTHR10209:SF184 - OXIDOREDUCTASE, 2OG-FE II OXYGENASE FAMILY PROTEIN // SUBFAMILY NOT NAMED
Glyma.18G184600.Wm82.a4.v1	242.213	0.432941	0.0787975	3.81992e-10	6.42015e-09	(1 of 4) 4.2.1.78 - (S)-norcoclaurine synthase / (S)-norlaudanosoline synthase
Glyma.18G186400.Wm82.a4.v1	53.6797	-0.786081	0.195693	1.5076e-07	1.80163e-06	(1 of 16) K08081 - Tropinone reductase 1 (TR1)
Glyma.18G187100.Wm82.a4.v1	610.092	-0.610771	0.0502652	1.57629e-36	1.40661e-34	(1 of 2) PTHR22870//PTHR22870:SF202 - REGULATOR OF CHROMOSOME CONDENSATION // SUBFAMILY NOT NAMED
Glyma.18G187800.Wm82.a4.v1	233.819	0.459258	0.0806805	9.05586e-11	1.63905e-09	(1 of 2) PTHR10826//PTHR10826:SF12 - COMPLEMENT COMPONENT 1 // SUBFAMILY NOT NAMED
Glyma.18G188800.Wm82.a4.v1	73.6603	0.486703	0.154306	9.01038e-06	7.69514e-05	(1 of 16) PF11891 - Domain of unknown function (DUF3411) (DUF3411)
Glyma.18G193400.Wm82.a4.v1	2293.17	0.595218	0.0250497	2.47021e-127	1.34463e-124	(1 of 10) PTHR11709:SF9 - LACCASE-7-RELATED
Glyma.18G196402.Wm82.a4.v1	13.4851	-0.414725	0.364429	0.00275158	0.0119263	(1 of 13) PF05340 - Protein of unknown function (DUF740) (DUF740)
Glyma.18G197300.Wm82.a4.v1	7.87348	0.86504	0.663114	0.000351861	0.00203216	-
Glyma.18G198400.Wm82.a4.v1	490.879	0.416289	0.0543477	2.31283e-16	6.98936e-15	(1 of 5) PTHR22950//PTHR22950:SF256 - AMINO ACID TRANSPORTER // AUXIN TRANSPORTER PROTEIN 1-RELATED
Glyma.18G204750.Wm82.a4.v1	19.6769	-0.814679	0.382194	6.85844e-05	0.000479575	(1 of 5) PTHR12329:SF15 - BAG FAMILY MOLECULAR CHAPERONE REGULATOR 4
Glyma.18G207400.Wm82.a4.v1	185.143	-0.426346	0.0923581	4.05458e-08	5.28321e-07	(1 of 3) PTHR11954:SF25 - LS1-LIKE PROTEIN
Glyma.18G210500.Wm82.a4.v1	124.428	1.24984	0.114419	3.62163e-29	2.37517e-27	(1 of 6) K00827 - alanine-glyoxylate transaminase / (R)-3-amino-2-methylpropionate-pyruvate transaminase (AGXT2)
Glyma.18G211000.Wm82.a4.v1	176.456	0.506952	0.0947003	3.92955e-10	6.58662e-09	(1 of 154) K00430 - peroxidase (E1.11.1.7)
Glyma.18G213200.Wm82.a4.v1	118.156	0.479916	0.117766	2.66087e-07	3.04769e-06	(1 of 176) PF03106 - WRKY DNA -binding domain (WRKY)
Glyma.18G215700.Wm82.a4.v1	104.544	0.494957	0.126695	4.73992e-07	5.21104e-06	(1 of 4) PTHR11452//PTHR11452:SF18 - ALPHA-GALACTOSIDASE/ALPHA-N-ACETYLGALACTOSAMINIDASE // ALPHA-GALACTOSIDASE 1
Glyma.18G219100.Wm82.a4.v1	3128.98	0.400144	0.0212203	4.19299e-81	1.20126e-78	(1 of 2) 5.4.2.11//5.4.2.12 - Phosphoglycerate mutase (2,3-diphosphoglycerate-dependent) / Phosphoglyceromutase // Phosphoglycerate mutase (2,3-diphosphoglycerate-independent) / Phosphoglyceromutase
Glyma.18G219300.Wm82.a4.v1	88.5017	-1.45456	0.14739	1.04441e-24	5.39514e-23	(1 of 32) PF00069//PF01657 - Protein kinase domain (Pkinase) // Salt stress response/antifungal (Stress-antifung)
Glyma.18G220600.Wm82.a4.v1	1027.43	0.526354	0.0375142	4.11306e-47	5.36262e-45	(1 of 11) 1.1.1.348 - Vestitone reductase
Glyma.18G226850.Wm82.a4.v1	5.18717	-0.412187	0.589739	0.00367703	0.0151403	(1 of 1) PTHR23155//PTHR23155:SF590//PTHR33463//PTHR33463:SF3 - LEUCINE-RICH REPEAT-CONTAINING PROTEIN // SUBFAMILY NOT NAMED // FAMILY NOT NAMED // SUBFAMILY NOT NAMED
Glyma.18G236167.Wm82.a4.v1	5.90171	-4.40619	1.37048	1.03171e-06	1.07175e-05	(1 of 4) PTHR23183:SF0 - NUCLEOLAR PROTEIN 14
Glyma.18G237900.Wm82.a4.v1	14.4522	0.594343	0.40755	0.00060493	0.00325945	(1 of 29) PTHR27002//PTHR27002:SF122 - FAMILY NOT NAMED // CYSTEINE-RICH RECEPTOR-LIKE PROTEIN KINASE 28-RELATED
Glyma.18G239600.Wm82.a4.v1	565.118	-0.446096	0.0515154	4.11406e-20	1.61256e-18	(1 of 10) PF00069//PF01476 - Protein kinase domain (Pkinase) // LysM domain (LysM)
Glyma.18G241700.Wm82.a4.v1	191.856	-0.542422	0.0927367	1.73662e-11	3.40192e-10	(1 of 2) K02699 - photosystem I subunit XI (psaL)
Glyma.18G250500.Wm82.a4.v1	39.2867	-0.57933	0.238104	5.18407e-05	0.000372649	(1 of 14) PF00069//PF00560//PF07714//PF08263//PF13855 - Protein kinase domain (Pkinase) // Leucine Rich Repeat (LRR_1) // Protein tyrosine kinase (Pkinase_Tyr) // Leucine rich repeat N-terminal domain (LRRNT_2) // Leucine rich repeat (LRR_8)
Glyma.18G259100.Wm82.a4.v1	2.20275	1.6573	1.81935	0.000157566	0.00100081	(1 of 4) PTHR10641//PTHR10641:SF530 - MYB-LIKE DNA-BINDING PROTEIN MYB // SUBFAMILY NOT NAMED
Glyma.18G259400.Wm82.a4.v1	551.261	0.697234	0.051984	1.57295e-43	1.8266e-41	(1 of 4) PTHR23201:SF21 - GIBBERELLIN-REGULATED PROTEIN 4
Glyma.18G266000.Wm82.a4.v1	49.2366	-0.426207	0.190291	0.000257688	0.00154609	(1 of 11) PTHR11926//PTHR11926:SF265 - GLUCOSYL/GLUCURONOSYL TRANSFERASES // SUBFAMILY NOT NAMED
Glyma.18G266333.Wm82.a4.v1	29.0682	0.41823	0.243722	0.000956926	0.00482027	(1 of 12) PTHR11207 - RIBONUCLEASE III
Glyma.18G266700.Wm82.a4.v1	40.8636	0.586776	0.225924	3.04821e-05	0.000231416	(1 of 2) PTHR11802//PTHR11802:SF43 - SERINE PROTEASE FAMILY S10 SERINE CARBOXYPEPTIDASE // SERINE CARBOXYPEPTIDASE-LIKE 25
Glyma.18G268500.Wm82.a4.v1	113.543	-0.413343	0.119633	6.53981e-06	5.74715e-05	(1 of 14) 2.3.1.115 - Isoflavone-7-O-beta-glucoside 6''-O-malonyltransferase / Flavone/flavonol 7-O-beta-D-glucoside malonyltransferase
Glyma.18G268900.Wm82.a4.v1	131.179	0.719451	0.111926	3.67054e-13	8.55221e-12	(1 of 4) PTHR31680:SF4 - PROTEIN LONGIFOLIA 1-RELATED
Glyma.18G273200.Wm82.a4.v1	180.147	0.631154	0.0942154	5.36346e-14	1.35477e-12	(1 of 5) PTHR10209//PTHR10209:SF124 - OXIDOREDUCTASE, 2OG-FE II OXYGENASE FAMILY PROTEIN // SUBFAMILY NOT NAMED
Glyma.18G277500.Wm82.a4.v1	39.9556	0.707047	0.231454	5.09088e-06	4.57004e-05	-
Glyma.18G283232.Wm82.a4.v1	130.303	-0.527717	0.115069	1.74995e-08	2.40623e-07	(1 of 18) PTHR23155//PTHR23155:SF402 - LEUCINE-RICH REPEAT-CONTAINING PROTEIN // DISEASE RESISTANCE PROTEIN RPP13-RELATED
Glyma.18G284400.Wm82.a4.v1	18.5675	0.720504	0.374251	0.00013787	0.000890642	-
Glyma.18G285000.Wm82.a4.v1	87.1749	0.427361	0.136518	1.75532e-05	0.00014059	(1 of 2) 3.1.1.92 - 4-sulfomuconolactone hydrolase
Glyma.18G285800.Wm82.a4.v1	11718.4	0.524584	0.0110022	0	0	(1 of 5) 2.3.1.170 - 6'-deoxychalcone synthase
Glyma.18G286500.Wm82.a4.v1	1.81591	-0.763295	1.3065	0.000859656	0.00438098	(1 of 2) PTHR31407:SF4 - PSBP-LIKE PROTEIN 1, CHLOROPLASTIC
Glyma.18G294300.Wm82.a4.v1	8.55844	-0.590475	0.5591	0.00120683	0.00588226	(1 of 3) 3.5.1.94 - Gamma-glutamyl-gamma-aminobutyrate hydrolase / Gamma-glutamyl-GABA hydrolase
Glyma.18G301100.Wm82.a4.v1	135.16	0.954088	0.10788	1.46596e-20	5.88912e-19	(1 of 8) PTHR10791//PTHR10791:SF34 - RAG1-ACTIVATING PROTEIN 1 // BIDIRECTIONAL SUGAR TRANSPORTER SWEET15
Glyma.18G301200.Wm82.a4.v1	135.361	0.614298	0.110666	7.318e-11	1.34123e-09	(1 of 8) PTHR10791//PTHR10791:SF34 - RAG1-ACTIVATING PROTEIN 1 // BIDIRECTIONAL SUGAR TRANSPORTER SWEET15
Glyma.19G001400.Wm82.a4.v1	29.1649	0.553093	0.271548	0.000179294	0.0011218	(1 of 80) PF14009 - Domain of unknown function (DUF4228) (DUF4228)
Glyma.19G001600.Wm82.a4.v1	53.2393	1.10322	0.17715	8.78351e-12	1.77163e-10	(1 of 18) PTHR11206:SF87 - MATE EFFLUX FAMILY PROTEIN-RELATED
Glyma.19G008100.Wm82.a4.v1	26.3443	0.961767	0.288503	2.30693e-06	2.2206e-05	(1 of 13) PTHR22835//PTHR22835:SF239 - ZINC FINGER FYVE DOMAIN CONTAINING PROTEIN // SUBFAMILY NOT NAMED
Glyma.19G009000.Wm82.a4.v1	279.026	1.21401	0.0757481	4.08397e-59	7.20019e-57	(1 of 3) 1.2.1.2 - Formate dehydrogenase
Glyma.19G010833.Wm82.a4.v1	257.844	-0.417012	0.0772211	7.88005e-10	1.27947e-08	(1 of 11) PTHR11699:SF180 - ALDEHYDE DEHYDROGENASE FAMILY 2 MEMBER B7, MITOCHONDRIAL
Glyma.19G027400.Wm82.a4.v1	31.5395	-0.489784	0.256712	0.000358117	0.00206228	(1 of 2) PF14234 - Domain of unknown function (DUF4336) (DUF4336)
Glyma.19G028300.Wm82.a4.v1	34.814	-0.687079	0.262417	2.1317e-05	0.000167682	-
Glyma.19G029200.Wm82.a4.v1	71.7477	0.545989	0.159615	2.23635e-06	2.15791e-05	-
Glyma.19G029700.Wm82.a4.v1	13.3883	-0.732537	0.47676	0.000326193	0.00190412	(1 of 6) PTHR11926//PTHR11926:SF400 - GLUCOSYL/GLUCURONOSYL TRANSFERASES // SUBFAMILY NOT NAMED
Glyma.19G030700.Wm82.a4.v1	20.9637	1.50241	0.313941	1.2985e-08	1.81469e-07	(1 of 14) 2.3.1.115 - Isoflavone-7-O-beta-glucoside 6''-O-malonyltransferase / Flavone/flavonol 7-O-beta-D-glucoside malonyltransferase
Glyma.19G030800.Wm82.a4.v1	152.373	0.671758	0.103276	1.99218e-13	4.80628e-12	(1 of 14) 2.3.1.115 - Isoflavone-7-O-beta-glucoside 6''-O-malonyltransferase / Flavone/flavonol 7-O-beta-D-glucoside malonyltransferase
Glyma.19G033600.Wm82.a4.v1	307.468	-0.412344	0.0703165	5.72889e-11	1.06341e-09	(1 of 4) PTHR31673//PTHR31673:SF2 - FAMILY NOT NAMED // COBRA-LIKE PROTEIN 4
Glyma.19G035800.Wm82.a4.v1	29.5006	-1.36025	0.264058	3.12656e-09	4.69653e-08	(1 of 7) PTHR11926//PTHR11926:SF280 - GLUCOSYL/GLUCURONOSYL TRANSFERASES // SUBFAMILY NOT NAMED
Glyma.19G036700.Wm82.a4.v1	4.85948	1.43902	1.35208	0.000206374	0.00127132	(1 of 1) PTHR22835//PTHR22835:SF195 - ZINC FINGER FYVE DOMAIN CONTAINING PROTEIN // SUBFAMILY NOT NAMED
Glyma.19G038100.Wm82.a4.v1	24.7002	-0.477689	0.289994	0.000713872	0.00373822	(1 of 4) PTHR10641//PTHR10641:SF577 - MYB-LIKE DNA-BINDING PROTEIN MYB // SUBFAMILY NOT NAMED
Glyma.19G041800.Wm82.a4.v1	42.4189	0.620417	0.222388	1.46054e-05	0.000118838	(1 of 112) PF13839//PF14416 - GDSL/SGNH-like Acyl-Esterase family found in Pmr5 and Cas1p (PC-Esterase) // PMR5 N terminal Domain (PMR5N)
Glyma.19G045202.Wm82.a4.v1	3.63182	-3.04598	1.85821	2.10886e-05	0.000166126	-
Glyma.19G045800.Wm82.a4.v1	60.6156	-0.688981	0.183877	4.09447e-07	4.552e-06	(1 of 1) KOG2289//KOG2632 - Rhomboid family proteins // Rhomboid family proteins
Glyma.19G046600.Wm82.a4.v1	377.104	-0.634692	0.0647277	2.84286e-25	1.53405e-23	(1 of 4) K01602 - ribulose-bisphosphate carboxylase small chain (rbcS)
Glyma.19G046800.Wm82.a4.v1	478.636	-0.797001	0.0575467	7.48434e-46	9.39253e-44	(1 of 4) K01602 - ribulose-bisphosphate carboxylase small chain (rbcS)
Glyma.19G058900.Wm82.a4.v1	231.172	-0.512403	0.0833958	3.51414e-12	7.3643e-11	(1 of 21) PTHR31238//PTHR31238:SF42 - FAMILY NOT NAMED // GERMIN-LIKE PROTEIN SUBFAMILY 1 MEMBER 10-RELATED
Glyma.19G059100.Wm82.a4.v1	23.6956	-0.525912	0.308983	0.000476753	0.00264709	(1 of 21) PTHR31238//PTHR31238:SF42 - FAMILY NOT NAMED // GERMIN-LIKE PROTEIN SUBFAMILY 1 MEMBER 10-RELATED
Glyma.19G059200.Wm82.a4.v1	101.116	-1.7629	0.147107	1.78087e-35	1.50294e-33	(1 of 21) PTHR31238//PTHR31238:SF42 - FAMILY NOT NAMED // GERMIN-LIKE PROTEIN SUBFAMILY 1 MEMBER 10-RELATED
Glyma.19G059700.Wm82.a4.v1	38.9078	-2.8948	0.311429	8.74156e-22	3.82582e-20	(1 of 21) PTHR31238//PTHR31238:SF42 - FAMILY NOT NAMED // GERMIN-LIKE PROTEIN SUBFAMILY 1 MEMBER 10-RELATED
Glyma.19G066001.Wm82.a4.v1	47.0338	-0.641027	0.216	7.64367e-06	6.63198e-05	-
Glyma.19G066700.Wm82.a4.v1	12.9344	-0.607182	0.453415	0.00072783	0.00379988	(1 of 3) PTHR12266//PTHR12266:SF2 - NA+/CA2+ K+ INDEPENDENT EXCHANGER // CATION/CALCIUM EXCHANGER 1
Glyma.19G067600.Wm82.a4.v1	15.3977	-0.522557	0.386717	0.00102866	0.00513233	-
Glyma.19G069200.Wm82.a4.v1	104.738	0.562097	0.128074	3.57878e-08	4.70405e-07	(1 of 2) PTHR13832//PTHR13832:SF326 - PROTEIN PHOSPHATASE 2C // SUBFAMILY NOT NAMED
Glyma.19G079000.Wm82.a4.v1	1.81591	-0.763295	1.3065	0.000859656	0.00438098	(1 of 2) PTHR10108//PTHR10108:SF788 - METHYLTRANSFERASE // SUBFAMILY NOT NAMED
Glyma.19G086000.Wm82.a4.v1	55.5923	-0.808267	0.190331	6.13809e-08	7.78152e-07	(1 of 21) PTHR31238//PTHR31238:SF42 - FAMILY NOT NAMED // GERMIN-LIKE PROTEIN SUBFAMILY 1 MEMBER 10-RELATED
Glyma.19G086500.Wm82.a4.v1	218.082	-0.64896	0.0868974	2.09796e-16	6.35768e-15	(1 of 21) PTHR31238//PTHR31238:SF42 - FAMILY NOT NAMED // GERMIN-LIKE PROTEIN SUBFAMILY 1 MEMBER 10-RELATED
Glyma.19G094600.Wm82.a4.v1	17.7563	1.30847	0.355114	8.76903e-07	9.23494e-06	-
Glyma.19G099200.Wm82.a4.v1	59.9011	-0.506074	0.179732	2.40526e-05	0.000186828	(1 of 331) PF01535//PF13041 - PPR repeat (PPR) // PPR repeat family (PPR_2)
Glyma.19G100300.Wm82.a4.v1	2.72387	-1.92468	1.8672	0.000107313	0.000712586	(1 of 24) PF01107 - Viral movement protein (MP) (MP)
Glyma.19G105100.Wm82.a4.v1	157.625	2.04759	0.116699	2.40388e-71	5.62806e-69	(1 of 20) 2.3.1.74 - Naringenin-chalcone synthase / Flavonone synthase
Glyma.19G106700.Wm82.a4.v1	506.005	0.89705	0.054631	2.00107e-62	3.85577e-60	(1 of 6) PTHR31062//PTHR31062:SF15 - FAMILY NOT NAMED // XYLOGLUCAN ENDOTRANSGLUCOSYLASE/HYDROLASE PROTEIN 4-RELATED
Glyma.19G106800.Wm82.a4.v1	153.217	-0.432983	0.102529	2.29472e-07	2.65625e-06	(1 of 4) 1.2.1.12//1.2.1.13 - Glyceraldehyde-3-phosphate dehydrogenase (phosphorylating) / Triosephosphate dehydrogenase // Glyceraldehyde-3-phosphate dehydrogenase (NADP(+)) (phosphorylating) / Triosephosphate dehydrogenase (NADP+)
Glyma.19G111000.Wm82.a4.v1	105.869	0.777392	0.125489	2.06695e-12	4.42089e-11	(1 of 4) 1.4.1.2 - Glutamate dehydrogenase / Glutamic dehydrogenase
Glyma.19G116500.Wm82.a4.v1	11.1776	2.07039	0.535567	3.19381e-07	3.61907e-06	(1 of 4) K13863 - solute carrier family 7 (cationic amino acid transporter), member 1 (SLC7A1, ATRC1)
Glyma.19G120400.Wm82.a4.v1	2.20275	1.6573	1.81935	0.000157566	0.00100081	(1 of 4) 2.3.3.13//2.3.3.14 - 2-isopropylmalate synthase / Isopropylmalate synthetase // Homocitrate synthase / Homocitrate synthetase
Glyma.19G123800.Wm82.a4.v1	104.762	-0.565851	0.131338	5.07296e-08	6.50315e-07	(1 of 2) 1.14.13.81 - Magnesium-protoporphyrin IX monomethyl ester (oxidative) cyclase / Mg-protoporphyrin IX monomethyl ester oxidative cyclase
Glyma.19G131100.Wm82.a4.v1	384.418	-0.464813	0.0631245	1.24443e-15	3.55119e-14	(1 of 2) PTHR31568:SF9 - PROTEIN CC8.3-RELATED
Glyma.19G139000.Wm82.a4.v1	28.6222	-0.464837	0.264779	0.000609743	0.00328173	(1 of 6) PF03942 - DTW domain (DTW)
Glyma.19G139100.Wm82.a4.v1	55.0712	-0.460382	0.183731	9.00101e-05	0.000611684	(1 of 6) K17604 - zinc finger SWIM domain-containing protein 3 (ZSWIM3)
Glyma.19G145200.Wm82.a4.v1	48.4469	0.560392	0.202467	2.00784e-05	0.000158945	(1 of 8) PTHR27000//PTHR27000:SF136 - FAMILY NOT NAMED // POLYGALACTURONASE INHIBITOR 1-RELATED
Glyma.19G157100.Wm82.a4.v1	32.5441	-0.456795	0.245183	0.000503709	0.00278081	(1 of 2) PTHR23091//PTHR23091:SF71 - N-TERMINAL ACETYLTRANSFERASE // N-ALPHA-ACETYLTRANSFERASE 20
Glyma.19G158351.Wm82.a4.v1	1.81591	-0.763295	1.3065	0.000859656	0.00438098	-
Glyma.19G159800.Wm82.a4.v1	114.682	-0.677761	0.124801	1.38085e-10	2.4434e-09	-
Glyma.19G161400.Wm82.a4.v1	36.0792	-0.938933	0.244575	4.18669e-07	4.64622e-06	(1 of 2) PTHR34552:SF1 - PHOTOSYSTEM II REACTION CENTER W PROTEIN, CHLOROPLASTIC
Glyma.19G167600.Wm82.a4.v1	257.439	0.571593	0.0774416	4.76739e-16	1.40654e-14	(1 of 2) PTHR31284:SF15 - HAD SUPERFAMILY, SUBFAMILY IIIB ACID PHOSPHATASE
Glyma.19G168600.Wm82.a4.v1	524.159	0.444771	0.0527042	2.81627e-19	1.03494e-17	(1 of 49) KOG0472//KOG1187 - Leucine-rich repeat protein // Serine/threonine protein kinase
Glyma.19G172900.Wm82.a4.v1	4.18251	-0.528098	0.858542	0.00206757	0.00932538	-
Glyma.19G177600.Wm82.a4.v1	203.912	-0.487704	0.0889566	2.26467e-10	3.91814e-09	(1 of 2) PTHR28630//PTHR28630:SF5 - FAMILY NOT NAMED // THIOREDOXIN-LIKE PROTEIN AAED1, CHLOROPLASTIC
Glyma.19G177767.Wm82.a4.v1	31.0855	-0.444121	0.248198	0.000658583	0.00350475	(1 of 5) PTHR12681//PTHR12681:SF4 - ZINC FINGER-CONTAINING PROTEIN P48ZNF // SUBFAMILY NOT NAMED
Glyma.19G178100.Wm82.a4.v1	356.998	0.492912	0.0646999	1.34681e-16	4.14483e-15	(1 of 4) K02930 - large subunit ribosomal protein L4e (RP-L4e, RPL4)
Glyma.19G178600.Wm82.a4.v1	67.5356	0.457363	0.159812	3.12046e-05	0.000235854	(1 of 2) K10737 - DNA helicase MCM8 [EC:3.6.4.12] (MCM8)
Glyma.19G178800.Wm82.a4.v1	793.111	0.434073	0.0425646	2.05389e-26	1.18152e-24	(1 of 5) K02973 - small subunit ribosomal protein S23e (RP-S23e, RPS23)
Glyma.19G179800.Wm82.a4.v1	14.0949	1.17412	0.44376	1.37101e-05	0.000112499	(1 of 16) PF07939 - Protein of unknown function (DUF1685) (DUF1685)
Glyma.19G182400.Wm82.a4.v1	150.974	0.931423	0.101845	8.32254e-22	3.65345e-20	(1 of 4) K00856 - adenosine kinase (E2.7.1.20, ADK)
Glyma.19G182700.Wm82.a4.v1	23.5988	-0.727294	0.337301	7.46476e-05	0.00051713	-
Glyma.19G185900.Wm82.a4.v1	227.191	-0.672051	0.084992	7.0068e-18	2.36715e-16	(1 of 6) PTHR18952//PTHR18952:SF100 - CARBONIC ANHYDRASE // ALPHA CARBONIC ANHYDRASE 5
Glyma.19G187200.Wm82.a4.v1	20.0262	0.548654	0.332966	0.00048376	0.00268053	(1 of 23) 2.4.1.203 - Trans-zeatin O-beta-D-glucosyltransferase / Zeatin O-glucosyltransferase
Glyma.19G188400.Wm82.a4.v1	133.169	-1.20892	0.114461	1.86724e-27	1.12914e-25	(1 of 2) PTHR31614:SF13 - POLLEN OLE E 1 ALLERGEN AND EXTENSIN FAMILY PROTEIN
Glyma.19G193700.Wm82.a4.v1	310.821	0.426505	0.0690101	6.82408e-12	1.39385e-10	(1 of 2) 3.2.2.2//3.2.2.3 - Inosine nucleosidase / Inosinase // Uridine nucleosidase / Uridine ribohydrolase
Glyma.19G194300.Wm82.a4.v1	190.884	1.37333	0.0937379	3.99148e-50	5.81328e-48	(1 of 6) PTHR11362:SF13 - PROTEIN TERMINAL FLOWER 1
Glyma.19G194985.Wm82.a4.v1	99.0614	-0.878404	0.132723	2.48909e-13	5.93931e-12	(1 of 2) PTHR11564//PTHR11564:SF19 - GTPASE CONTAINING FAMILY OF SIGNAL RECOGNITION PARTICLE PROTEINS // SUBFAMILY NOT NAMED
Glyma.19G197100.Wm82.a4.v1	74.1438	0.740241	0.155798	5.23661e-09	7.64462e-08	(1 of 6) 1.1.1.331 - Secoisolariciresinol dehydrogenase
Glyma.19G197200.Wm82.a4.v1	13.0902	1.281	0.465467	9.71478e-06	8.24658e-05	(1 of 6) 1.1.1.331 - Secoisolariciresinol dehydrogenase
Glyma.19G201300.Wm82.a4.v1	134.26	0.591694	0.111165	2.80635e-10	4.80945e-09	-
Glyma.19G201400.Wm82.a4.v1	8.55844	-0.590475	0.5591	0.00120683	0.00588226	(1 of 2) PTHR24349//PTHR24349:SF125 - SERINE/THREONINE-PROTEIN KINASE // SUBFAMILY NOT NAMED
Glyma.19G202900.Wm82.a4.v1	529.3	-0.417391	0.0530743	4.5548e-17	1.4478e-15	(1 of 4) PTHR23024:SF102 - CARBOXYLESTERASE 15-RELATED
Glyma.19G209600.Wm82.a4.v1	24.1495	-0.592211	0.31883	0.000241075	0.00145888	-
Glyma.19G212500.Wm82.a4.v1	22.0355	0.505745	0.306487	0.000599471	0.00323725	(1 of 6) PTHR31707:SF38 - PECTINESTERASE/PECTINESTERASE INHIBITOR 20-RELATED
Glyma.19G212600.Wm82.a4.v1	108.042	0.65089	0.125889	5.67278e-10	9.38218e-09	(1 of 3) PTHR31707:SF25 - PECTINESTERASE/PECTINESTERASE INHIBITOR 39-RELATED
Glyma.19G214300.Wm82.a4.v1	16.9155	0.402236	0.31217	0.00241937	0.0106744	-
Glyma.19G222900.Wm82.a4.v1	67.0145	0.745448	0.165588	1.71174e-08	2.35666e-07	(1 of 4) PTHR31867:SF34 - EXPANSIN-A17-RELATED
Glyma.19G224400.Wm82.a4.v1	21.2243	0.979463	0.336144	7.83136e-06	6.77323e-05	(1 of 4) PTHR11654//PTHR11654:SF110 - OLIGOPEPTIDE TRANSPORTER-RELATED // SUBFAMILY NOT NAMED
Glyma.19G227700.Wm82.a4.v1	34.1666	-0.910473	0.256348	1.07396e-06	1.11087e-05	(1 of 2) PTHR10366//PTHR10366:SF289 - NAD DEPENDENT EPIMERASE/DEHYDRATASE // CHLOROPLAST STEM-LOOP BINDING PROTEIN OF 41 KDA B, CHLOROPLASTIC
Glyma.19G230100.Wm82.a4.v1	204.076	-0.543021	0.0896288	4.81314e-12	9.98086e-11	(1 of 26) K10406 - kinesin family member C2/C3 (KIFC2_3)
Glyma.19G232200.Wm82.a4.v1	54.0074	-1.24976	0.184338	3.05888e-13	7.20028e-12	(1 of 1) PTHR10791//PTHR10791:SF35 - RAG1-ACTIVATING PROTEIN 1 // SUBFAMILY NOT NAMED
Glyma.19G235400.Wm82.a4.v1	108.92	0.437706	0.121457	2.81096e-06	2.65586e-05	(1 of 4) PTHR24115:SF449 - MICROTUBULE BASED KINESIN MOTOR PROTEIN
Glyma.19G243500.Wm82.a4.v1	26.3739	1.82001	0.291032	1.93002e-12	4.1484e-11	(1 of 4) PTHR21654//PTHR21654:SF22 - FAMILY NOT NAMED // TRIHELIX TRANSCRIPTION FACTOR GTL2
Glyma.19G255100.Wm82.a4.v1	605.566	0.449078	0.0489424	3.77749e-22	1.69761e-20	(1 of 3) PTHR21493//PTHR21493:SF124 - CGI-141-RELATED/LIPASE CONTAINING PROTEIN // SUBFAMILY NOT NAMED
Glyma.19G255500.Wm82.a4.v1	226.496	0.423742	0.0814921	2.1623e-09	3.31438e-08	(1 of 8) PTHR10217//PTHR10217:SF465 - VOLTAGE AND LIGAND GATED POTASSIUM CHANNEL // CYCLIC NUCLEOTIDE-GATED ION CHANNEL 11-RELATED
Glyma.19G256400.Wm82.a4.v1	351.327	0.483271	0.0651879	7.06277e-16	2.05315e-14	(1 of 4) PTHR13683:SF308 - ASPARTYL PROTEASE-RELATED
Glyma.19G260200.Wm82.a4.v1	42.8513	-0.436129	0.207088	0.00033066	0.00192632	(1 of 1) KOG0130//KOG0131//KOG4206 - RNA-binding protein RBM8/Tsunagi (RRM superfamily) // Splicing factor 3b, subunit 4 // Spliceosomal protein snRNP-U1A/U2B
Glyma.20G001800.Wm82.a4.v1	61.4564	-0.450716	0.171616	6.89247e-05	0.000481544	-
Glyma.20G008200.Wm82.a4.v1	11.3415	0.402265	0.375814	0.00326395	0.0137117	(1 of 399) PF00067 - Cytochrome P450 (p450)
Glyma.20G009300.Wm82.a4.v1	75.2156	0.505416	0.153526	4.74168e-06	4.28572e-05	(1 of 2) PTHR10209//PTHR10209:SF142 - OXIDOREDUCTASE, 2OG-FE II OXYGENASE FAMILY PROTEIN // SUBFAMILY NOT NAMED
Glyma.20G010000.Wm82.a4.v1	7.70963	5.13249	1.16977	5.15219e-08	6.59695e-07	(1 of 85) PF02298 - Plastocyanin-like domain (Cu_bind_like)
Glyma.20G010600.Wm82.a4.v1	15.301	-0.845261	0.452611	0.000122198	0.00079972	(1 of 331) PF01535//PF13041 - PPR repeat (PPR) // PPR repeat family (PPR_2)
Glyma.20G017100.Wm82.a4.v1	127.772	-0.41502	0.112325	2.57507e-06	2.45483e-05	(1 of 4) PTHR11814:SF93 - SULFATE TRANSPORTER 3.3-RELATED
Glyma.20G019700.Wm82.a4.v1	304.048	0.404681	0.069536	8.2561e-11	1.50054e-09	(1 of 5) K02437 - glycine cleavage system H protein (gcvH, GCSH)
Glyma.20G021200.Wm82.a4.v1	24.0528	-0.797779	0.334419	3.60104e-05	0.000268656	(1 of 31) PF14299 - Phloem protein 2 (PP2)
Glyma.20G025900.Wm82.a4.v1	1.65206	0.830644	1.37818	0.000712984	0.00373536	(1 of 4) PTHR18860//PTHR18860:SF12 - 14-3-3 PROTEIN // 14-3-3-LIKE PROTEIN GF14 IOTA
Glyma.20G029700.Wm82.a4.v1	2.26989	-1.30078	1.66059	0.000282247	0.00167429	(1 of 8) PTHR31080//PTHR31080:SF18 - FAMILY NOT NAMED // CELL WALL / VACUOLAR INHIBITOR OF FRUCTOSIDASE 1-RELATED
Glyma.20G032800.Wm82.a4.v1	93.7536	0.432597	0.131553	9.55735e-06	8.12403e-05	(1 of 1) PTHR34357:SF2 - F7A19.14 PROTEIN-RELATED
Glyma.20G033300.Wm82.a4.v1	2.72387	-1.92468	1.8672	0.000107313	0.000712586	(1 of 4) PTHR31719:SF40 - NAC TRANSCRIPTION FACTOR 29
Glyma.20G036100.Wm82.a4.v1	29.6484	1.26578	0.247969	4.26288e-09	6.29487e-08	(1 of 7) PTHR11240:SF19 - F7A19.32 PROTEIN-RELATED
Glyma.20G036200.Wm82.a4.v1	281.624	1.09098	0.0744373	5.28486e-50	7.67133e-48	(1 of 7) PTHR11240:SF19 - F7A19.32 PROTEIN-RELATED
Glyma.20G036300.Wm82.a4.v1	31.1526	-1.06811	0.260813	2.16174e-07	2.51166e-06	(1 of 1) PTHR22950//PTHR22950:SF246 - AMINO ACID TRANSPORTER // SUBFAMILY NOT NAMED
Glyma.20G042000.Wm82.a4.v1	25.3396	0.999169	0.293009	1.8894e-06	1.84769e-05	(1 of 4) PTHR10015//PTHR10015:SF177 - HEAT SHOCK TRANSCRIPTION FACTOR // SUBFAMILY NOT NAMED
Glyma.20G047400.Wm82.a4.v1	34.2633	-0.777537	0.264162	7.05887e-06	6.16388e-05	(1 of 1) PF10143//PF13921 - 2,3-bisphosphoglycerate-independent phosphoglycerate mutase (PhosphMutase) // Myb-like DNA-binding domain (Myb_DNA-bind_6)
Glyma.20G049300.Wm82.a4.v1	8.42417	1.14433	0.685347	0.000106537	0.000708518	(1 of 3) PTHR23189:SF41 - BCDNA.GH11110
Glyma.20G051900.Wm82.a4.v1	1377.88	0.423985	0.0321231	1.04219e-41	1.12616e-39	(1 of 6) K00423 - L-ascorbate oxidase (E1.10.3.3)
Glyma.20G054000.Wm82.a4.v1	82.1732	1.34579	0.143366	1.783e-22	8.19899e-21	(1 of 8) PTHR11771//PTHR11771:SF42 - LIPOXYGENASE // PROTEIN C13C4.7
Glyma.20G056500.Wm82.a4.v1	39.9045	-0.983868	0.225247	6.37332e-08	8.04695e-07	(1 of 3) PF14648 - FAM91 C-terminus (FAM91_C)
Glyma.20G058000.Wm82.a4.v1	256.969	0.970056	0.0773758	1.06535e-37	9.97692e-36	(1 of 3) PTHR10572//PTHR10572:SF9 - 3-HYDROXY-3-METHYLGLUTARYL-COENZYME A REDUCTASE // 3-HYDROXY-3-METHYLGLUTARYL-COENZYME A REDUCTASE 1
Glyma.20G069000.Wm82.a4.v1	88.6871	-0.76071	0.143949	3.70697e-10	6.2472e-09	(1 of 74) PTHR23273 - REPLICATION FACTOR A 1, RFA1
Glyma.20G074400.Wm82.a4.v1	15.4568	0.556041	0.383203	0.000720943	0.00376918	(1 of 6) 4.2.3.27 - Isoprene synthase / ISPS
Glyma.20G082800.Wm82.a4.v1	117.116	-0.832426	0.121435	3.7777e-14	9.62031e-13	(1 of 55) KOG0131 - Splicing factor 3b, subunit 4
Glyma.20G085500.Wm82.a4.v1	190.744	0.617794	0.0912949	3.4274e-14	8.80029e-13	(1 of 56) 3.1.3.2 - Acid phosphatase / Phosphomonoesterase
Glyma.20G090500.Wm82.a4.v1	182.454	0.401506	0.0908242	1.3904e-07	1.67305e-06	(1 of 12) PTHR21562:SF5 - PECTINACETYLESTERASE FAMILY PROTEIN
Glyma.20G091900.Wm82.a4.v1	30.4381	-0.677597	0.285428	4.50556e-05	0.000328414	-
Glyma.20G094700.Wm82.a4.v1	255.284	-0.430635	0.0778829	3.22342e-10	5.47894e-09	(1 of 42) PF01535//PF12854//PF13041 - PPR repeat (PPR) // PPR repeat (PPR_1) // PPR repeat family (PPR_2)
Glyma.20G107800.Wm82.a4.v1	32.9014	-0.635474	0.269739	5.30444e-05	0.000380547	(1 of 2) 1.1.1.29//1.1.1.81 - Glycerate dehydrogenase / Hydroxypyruvate reductase // Hydroxypyruvate reductase / D-glycerate dehydrogenase
Glyma.20G109900.Wm82.a4.v1	1910.05	0.40226	0.0272043	2.78965e-51	4.189e-49	(1 of 2) 4.1.1.33 - Diphosphomevalonate decarboxylase / Mevalonate pyrophosphate decarboxylase
Glyma.20G114200.Wm82.a4.v1	81.5633	0.866757	0.143532	8.79844e-12	1.77382e-10	(1 of 3) K00487 - trans-cinnamate 4-monooxygenase (CYP73A)
Glyma.20G114900.Wm82.a4.v1	18.5675	0.720504	0.374251	0.00013787	0.000890642	(1 of 3) PTHR35735:SF1 - PROTEIN NIM1-INTERACTING 2
Glyma.20G130600.Wm82.a4.v1	6.35569	-4.54644	1.31498	6.32067e-07	6.81471e-06	-
Glyma.20G131100.Wm82.a4.v1	97.7643	0.983401	0.127982	2.49451e-16	7.50197e-15	(1 of 2) PTHR23201//PTHR23201:SF15 - EXTENSIN, PROLINE-RICH PROTEIN // GIBBERELLIN-REGULATED PROTEIN 7
Glyma.20G137000.Wm82.a4.v1	22.0355	0.505745	0.306487	0.000599471	0.00323725	(1 of 3) PTHR31062:SF37 - XYLOGLUCAN ENDOTRANSGLUCOSYLASE/HYDROLASE PROTEIN 10-RELATED
Glyma.20G139200.Wm82.a4.v1	8.42417	1.14433	0.685347	0.000106537	0.000708518	(1 of 29) PTHR27002//PTHR27002:SF122 - FAMILY NOT NAMED // CYSTEINE-RICH RECEPTOR-LIKE PROTEIN KINASE 28-RELATED
Glyma.20G139802.Wm82.a4.v1	10.1729	2.38081	0.599525	2.74593e-07	3.13933e-06	(1 of 51) PF01657//PF07714 - Salt stress response/antifungal (Stress-antifung) // Protein tyrosine kinase (Pkinase_Tyr)
Glyma.20G144000.Wm82.a4.v1	135.162	-0.408256	0.108637	2.18276e-06	2.11088e-05	(1 of 85) PF02298 - Plastocyanin-like domain (Cu_bind_like)
Glyma.20G145100.Wm82.a4.v1	591.26	0.934671	0.0505963	6.9099e-78	1.86898e-75	(1 of 3) PTHR10638//PTHR10638:SF35 - COPPER AMINE OXIDASE // SUBFAMILY NOT NAMED
Glyma.20G145200.Wm82.a4.v1	202.443	0.620328	0.0883512	5.73543e-15	1.56296e-13	(1 of 3) PTHR10638//PTHR10638:SF35 - COPPER AMINE OXIDASE // SUBFAMILY NOT NAMED
Glyma.20G148861.Wm82.a4.v1	6.54911	-1.07513	0.92299	0.000288545	0.00170747	(1 of 9) 6.3.5.5 - Carbamoyl-phosphate synthase (glutamine-hydrolyzing) / Glutamine-dependent carbamyl phosphate synthetase
Glyma.20G154100.Wm82.a4.v1	38.0726	1.39619	0.217078	2.20878e-12	4.71731e-11	(1 of 4) PTHR21726:SF51 - GENOMIC DNA, CHROMOSOME 5, P1 CLONE:MTG10
Glyma.20G157900.Wm82.a4.v1	153.08	0.943188	0.101078	1.62004e-22	7.46538e-21	(1 of 4) PTHR10641:SF563 - MYB TRANSCRIPTION FACTOR-RELATED
Glyma.20G161100.Wm82.a4.v1	5.64115	-0.585188	0.718838	0.0015403	0.00723823	-
Glyma.20G166600.Wm82.a4.v1	720.098	0.421114	0.0446679	4.98184e-23	2.3658e-21	(1 of 4) PTHR21654:SF19 - DUPLICATED HOMEODOMAIN-LIKE SUPERFAMILY PROTEIN
Glyma.20G167500.Wm82.a4.v1	345.043	-0.57539	0.0676245	5.30355e-20	2.04746e-18	(1 of 3) PF02496 - ABA/WDS induced protein (ABA_WDS)
Glyma.20G169800.Wm82.a4.v1	4.18251	-0.528098	0.858542	0.00206757	0.00932538	-
Glyma.20G171766.Wm82.a4.v1	21.7829	-0.447726	0.300157	0.00120745	0.00588351	(1 of 5) PTHR10619:SF0 - F-ACTIN-CAPPING PROTEIN SUBUNIT BETA
Glyma.20G179351.Wm82.a4.v1	488.331	-0.432153	0.0554523	6.64926e-17	2.08764e-15	-
Glyma.20G184200.Wm82.a4.v1	6.31812	0.718993	0.701757	0.000790723	0.00408902	(1 of 5) PTHR10641//PTHR10641:SF508 - MYB-LIKE DNA-BINDING PROTEIN MYB // SUBFAMILY NOT NAMED
Glyma.20G197100.Wm82.a4.v1	1309.53	0.41924	0.032951	5.45252e-39	5.31187e-37	(1 of 4) PTHR11353//PTHR11353:SF80 - CHAPERONIN // SUBFAMILY NOT NAMED
Glyma.20G200067.Wm82.a4.v1	15.301	-0.845261	0.452611	0.000122198	0.00079972	(1 of 331) PF01535//PF13041 - PPR repeat (PPR) // PPR repeat family (PPR_2)
Glyma.20G200800.Wm82.a4.v1	29.0682	0.41823	0.243722	0.000956926	0.00482027	-
Glyma.20G201400.Wm82.a4.v1	166.632	0.673967	0.0982364	1.77762e-14	4.68583e-13	(1 of 2) 2.1.1.79 - Cyclopropane-fatty-acyl-phospholipid synthase / Unsaturated-phospholipid methyltransferase
Glyma.20G202800.Wm82.a4.v1	47.539	0.656382	0.207692	3.8067e-06	3.5106e-05	-
Glyma.20G203800.Wm82.a4.v1	54.1336	-0.810729	0.193502	7.84211e-08	9.76832e-07	-
Glyma.20G204500.Wm82.a4.v1	1.65206	0.830644	1.37818	0.000712984	0.00373536	(1 of 19) PF14576//PF14577 - Sieve element occlusion N-terminus (SEO_N) // Sieve element occlusion C-terminus (SEO_C)
Glyma.20G205301.Wm82.a4.v1	111.891	-0.469885	0.123601	9.18629e-07	9.62781e-06	-
Glyma.20G213500.Wm82.a4.v1	69.4482	0.401656	0.151759	0.000109026	0.000722978	(1 of 13) 2.1.1.150 - Isoflavone 7-O-methyltransferase
Glyma.20G215900.Wm82.a4.v1	1.65206	0.830644	1.37818	0.000712984	0.00373536	(1 of 19) PF05623 - Protein of unknown function (DUF789) (DUF789)
Glyma.20G217100.Wm82.a4.v1	165.791	0.604911	0.0986899	2.34354e-12	4.99042e-11	(1 of 85) PF02298 - Plastocyanin-like domain (Cu_bind_like)
Glyma.20G218100.Wm82.a4.v1	262.656	0.5898	0.0766535	4.02807e-17	1.28506e-15	(1 of 4) K13679 - granule-bound starch synthase [EC:2.4.1.242] Glc a1-4 Glc (WAXY)
Glyma.20G224000.Wm82.a4.v1	85.128	0.858785	0.140251	5.04892e-12	1.044e-10	(1 of 4) PTHR21654//PTHR21654:SF22 - FAMILY NOT NAMED // TRIHELIX TRANSCRIPTION FACTOR GTL2
Glyma.20G229700.Wm82.a4.v1	382.753	-0.782119	0.0645487	4.335e-36	3.81366e-34	-
Glyma.20G233000.Wm82.a4.v1	7.32279	0.606307	0.586588	0.00116209	0.00570461	(1 of 7) PTHR24322//PTHR24322:SF566 - FAMILY NOT NAMED // GLUCOSE AND RIBITOL DEHYDROGENASE HOMOLOG 1-RELATED
Glyma.20G240300.Wm82.a4.v1	2911.3	0.454997	0.022061	1.33589e-96	4.93001e-94	(1 of 4) 1.8.5.1 - Glutathione dehydrogenase (ascorbate)
Glyma.20G241600.Wm82.a4.v1	3612.04	0.411823	0.0197544	2.24684e-98	8.43477e-96	(1 of 4) K01859 - chalcone isomerase (E5.5.1.6)
Glyma.20G249000.Wm82.a4.v1	22.0435	-0.95823	0.347989	1.20872e-05	0.00010024	(1 of 2) 2.7.9.5 - Phosphoglucan, water dikinase
Glyma.U005000.Wm82.a4.v1	11.9297	-0.738431	0.51193	0.000386594	0.00220123	(1 of 49) PTHR11017//PTHR11017:SF163 - LEUCINE-RICH REPEAT-CONTAINING PROTEIN // SUBFAMILY NOT NAMED
Glyma.U006202.Wm82.a4.v1	173.412	0.408571	0.093513	1.60682e-07	1.91024e-06	(1 of 3) PF06694 - Plant nuclear matrix protein 1 (NMP1) (Plant_NMP1)
Glyma.U007802.Wm82.a4.v1	8.10446	-0.445869	0.486835	0.00283163	0.0122221	-
Glyma.U027000.Wm82.a4.v1	13.4475	0.641085	0.435461	0.000494669	0.00273506	(1 of 17) PF07714//PF12819 - Protein tyrosine kinase (Pkinase_Tyr) // Carbohydrate-binding protein of the ER (Malectin_like)
Glyma.U031104.Wm82.a4.v1	661.334	0.798874	0.0474875	1.0258e-65	2.16847e-63	(1 of 48) 3.2.1.14 - Chitinase / Poly-beta-glucosaminidase
Glyma.U031105.Wm82.a4.v1	118.021	0.747372	0.11845	8.74151e-13	1.95214e-11	(1 of 13) PTHR21495//PTHR21495:SF77 - NUCLEOPORIN-RELATED // DIRIGENT PROTEIN 19
Glyma.U031125.Wm82.a4.v1	111.34	-0.4897	0.124756	4.5934e-07	5.06018e-06	(1 of 5) K11975 - E3 ubiquitin-protein ligase RNF144 [EC:6.3.2.19] (RNF144)
Glyma.U031126.Wm82.a4.v1	313.878	0.851403	0.0696468	2.05179e-36	1.82345e-34	(1 of 10) K17095 - annexin A7/11 (ANXA7_11)
Glyma.U031204.Wm82.a4.v1	112.38	0.896709	0.119504	5.58302e-16	1.6383e-14	(1 of 48) 3.2.1.14 - Chitinase / Poly-beta-glucosaminidase
Glyma.U031505.Wm82.a4.v1	469.832	0.597002	0.0563363	8.72893e-29	5.63975e-27	(1 of 13) PTHR21495//PTHR21495:SF77 - NUCLEOPORIN-RELATED // DIRIGENT PROTEIN 19
Glyma.U031513.Wm82.a4.v1	321.974	0.946139	0.0689006	1.31542e-44	1.58239e-42	(1 of 7) PTHR31235:SF39 - PEROXIDASE 3-RELATED
Glyma.U031514.Wm82.a4.v1	38.1853	-0.732938	0.247026	6.66829e-06	5.85114e-05	-
Glyma.U033205.Wm82.a4.v1	18.6722	-0.914886	0.395587	3.84489e-05	0.00028543	(1 of 49) PTHR11017//PTHR11017:SF163 - LEUCINE-RICH REPEAT-CONTAINING PROTEIN // SUBFAMILY NOT NAMED
MSTRG.11532	1.65206	0.830644	1.37818	0.000712984	0.00373536	-
MSTRG.11555	1.65206	0.830644	1.37818	0.000712984	0.00373536	-
MSTRG.12230	214.122	-0.49968	0.086791	4.14942e-11	7.79529e-10	-
MSTRG.12617	90.4303	-3.27604	0.223416	1.27201e-49	1.8043e-47	-
MSTRG.12975	16.4615	0.524325	0.361845	0.00084047	0.00431298	-
MSTRG.13367	152.763	-0.424806	0.102393	3.50259e-07	3.93822e-06	-
MSTRG.15350	82.783	1.88943	0.158246	2.41242e-35	2.02415e-33	-
MSTRG.15810	2.20275	1.6573	1.81935	0.000157566	0.00100081	-
MSTRG.15909	39.3082	0.550753	0.228342	6.33026e-05	0.000446202	-
MSTRG.15981	90.3823	0.497519	0.137767	1.52311e-06	1.5223e-05	-
MSTRG.16214	17.1089	0.941558	0.396727	3.22503e-05	0.000242794	-
MSTRG.17148	1.81591	-0.763295	1.3065	0.000859656	0.00438098	-
MSTRG.1715	10.4711	-0.747952	0.556367	0.000449951	0.00251334	-
MSTRG.18170	10.0171	-0.594541	0.514801	0.00104065	0.00518325	-
MSTRG.18306	41.3471	1.07468	0.205902	1.95869e-09	3.02144e-08	-
MSTRG.20031	25.7049	-0.436731	0.272168	0.00104019	0.00518274	-
MSTRG.20888	28.3161	2.48363	0.313386	3.52399e-17	1.13087e-15	-
MSTRG.21221	90.4654	-0.416451	0.135569	2.4221e-05	0.000187946	-
MSTRG.22754	75.6241	1.71471	0.160454	5.94571e-29	3.85869e-27	-
MSTRG.22787	25.1542	-0.53799	0.30164	0.000368837	0.00211561	-
MSTRG.22938	19.2229	-0.725999	0.382959	0.000146439	0.000939449	-
MSTRG.23149	26.0622	-0.665153	0.313394	9.42814e-05	0.000637111	-
MSTRG.23222	11.9297	-0.738431	0.51193	0.000386594	0.00220123	-
MSTRG.23576	639.799	-0.46393	0.0484226	6.86216e-24	3.41126e-22	-
MSTRG.23663	100.676	-0.450119	0.130106	4.24062e-06	3.87629e-05	-
MSTRG.23679	5.64115	-0.585188	0.718838	0.0015403	0.00723823	-
MSTRG.252	30.0728	0.410375	0.237375	0.000998004	0.00499886	-
MSTRG.26808	6.64582	-0.430134	0.527015	0.00326601	0.0137164	-
MSTRG.27256	4.85948	1.43902	1.35208	0.000206374	0.00127132	-
MSTRG.27267	12.8968	0.497924	0.398423	0.00140058	0.00667662	-
MSTRG.27306	12.9344	-0.607182	0.453415	0.00072783	0.00379988	-
MSTRG.27706	28.1682	-0.416655	0.253559	0.00112819	0.00556265	-
MSTRG.27976	36.4661	-0.451652	0.229378	0.000406665	0.00229759	-
MSTRG.29176	4.63649	-0.744195	1.03306	0.000990961	0.00497044	-
MSTRG.29196	203.525	-0.553633	0.0898586	2.37622e-12	5.05507e-11	-
MSTRG.29455	46.2442	0.41316	0.190189	0.000348776	0.00201621	-
MSTRG.29841	4.85948	1.43902	1.35208	0.000206374	0.00127132	-
MSTRG.31610	52.7557	0.760375	0.191822	1.78679e-07	2.10751e-06	-
MSTRG.31673	75.0086	-0.801863	0.158075	1.30335e-09	2.0594e-08	-
MSTRG.31745	24.5284	1.36195	0.279955	1.16321e-08	1.6356e-07	-
MSTRG.32576	296.685	-0.632088	0.0735276	2.16288e-20	8.59368e-19	-
MSTRG.32591	12.3837	-0.882676	0.525183	0.00016895	0.00106488	-
MSTRG.32714	7.00308	-1.35686	0.963063	0.000129198	0.000840431	-
MSTRG.32807	288.669	-0.428427	0.0729419	4.42018e-11	8.27183e-10	-
MSTRG.33040	5.09046	-1.01286	1.18813	0.000494593	0.00273506	-
MSTRG.34024	9.5631	-0.461657	0.458148	0.00238858	0.0105632	-
MSTRG.34157	5.76744	0.465023	0.568302	0.00266942	0.0116225	-
MSTRG.35300	7.45706	-1.62839	0.959859	5.91576e-05	0.00041978	-
MSTRG.357	2.20275	1.6573	1.81935	0.000157566	0.00100081	-
MSTRG.38453	1.81591	-0.763295	1.3065	0.000859656	0.00438098	-
MSTRG.38613	4.0858	-3.45952	1.75127	1.04611e-05	8.79273e-05	-
MSTRG.3924	8.55844	-0.590475	0.5591	0.00120683	0.00588226	-
MSTRG.4075	85.9632	-0.673263	0.148219	1.31285e-08	1.83416e-07	-
MSTRG.4608	16.4023	-0.451286	0.347664	0.00168935	0.00784707	-
MSTRG.6099	465.321	-0.462769	0.0571049	3.806e-18	1.30607e-16	-
MSTRG.6613	20.3243	-0.431356	0.304952	0.00156992	0.00736534	-
MSTRG.6760	163.688	-0.501205	0.100679	3.05816e-09	4.59695e-08	-
MSTRG.6765	1.81591	-0.763295	1.3065	0.000859656	0.00438098	-
MSTRG.6848	1.81591	-0.763295	1.3065	0.000859656	0.00438098	-
[truncated: 8 more rows]
