# Supplementary material for: The type III effector NopL interacts with GmREM1a and GmNFR5 to promote symbiosis in soybean
Source: Nat Commun. 2024 Jul 12;15:5852. doi: 10.1038/s41467-024-50228-w (PMC11239682; doi:10.1038/s41467-024-50228-w)
Supplement: Supplementary file 7 — Supplementary Data 4 [file 41467_2024_50228_MOESM7_ESM.xlsx]

## Sheet: Supplementary Data 4
Supplementary Data 4 Differentially expressed genes identified using RNA-seq of WT nodA vs WT HH103
gene	log2FoldChange	pvalue	padj	Gene Description
Glyma.01G002000.Wm82.a4.v1	1.27595	0.0341456	0.516205	(1 of 38) PF04570 - zinc-finger of the FCS-type, C2-C2 (zf-FLZ)
Glyma.01G003000.Wm82.a4.v1	-0.610068	0.0136548	0.411627	(1 of 12) PTHR12374//PTHR12374:SF19 - TRANSCRIPTIONAL ADAPTOR 2 ADA2 -RELATED // SUBFAMILY NOT NAMED
Glyma.01G004000.Wm82.a4.v1	-1.2524	0.0408898	0.532677	(1 of 2) PTHR11716//PTHR11716:SF47 - PHOSPHOLIPASE A2 // PROTEIN C07E3.9
Glyma.01G004600.Wm82.a4.v1	0.822345	0.0159198	0.431036	(1 of 12) PF06376 - Protein of unknown function (DUF1070) (DUF1070)
Glyma.01G005800.Wm82.a4.v1	0.882079	0.0149229	0.420911	(1 of 9) PF06219 - Protein of unknown function (DUF1005) (DUF1005)
Glyma.01G007500.Wm82.a4.v1	-0.50729	0.0435098	0.540062	(1 of 35) PF00069//PF00560//PF08263 - Protein kinase domain (Pkinase) // Leucine Rich Repeat (LRR_1) // Leucine rich repeat N-terminal domain (LRRNT_2)
Glyma.01G008000.Wm82.a4.v1	0.509328	0.0477557	0.543279	(1 of 2) PTHR19359//PTHR19359:SF10 - CYTOCHROME B5 // SUBFAMILY NOT NAMED
Glyma.01G008400.Wm82.a4.v1	-0.595638	0.0113385	0.381629	(1 of 2) PTHR10209:SF146 - 2-OXOGLUTARATE (2OG) AND FE(II)-DEPENDENT OXYGENASE SUPERFAMILY PROTEIN-RELATED
Glyma.01G008800.Wm82.a4.v1	0.410209	0.0448413	0.542102	(1 of 2) PTHR21011//PTHR21011:SF5 - MITOCHONDRIAL 28S RIBOSOMAL PROTEIN S6 // GENOMIC DNA, CHROMOSOME 3, P1 CLONE: MVE11
Glyma.01G018100.Wm82.a4.v1	0.924726	1.04204e-05	0.00621155	-
Glyma.01G019100.Wm82.a4.v1	-0.473345	0.0491378	0.544538	(1 of 3) PTHR12526//PTHR12526:SF382 - GLYCOSYLTRANSFERASE // SUBFAMILY NOT NAMED
Glyma.01G020800.Wm82.a4.v1	0.794677	0.0483826	0.544071	(1 of 9) K18195 - rhamnogalacturonan endolyase (RGL4, rhiE)
Glyma.01G022300.Wm82.a4.v1	-1.43192	0.0107206	0.373786	(1 of 10) 2.4.1.323 - 7-deoxyloganetic acid glucosyltransferase
Glyma.01G022600.Wm82.a4.v1	-0.531755	0.00862215	0.342101	(1 of 6) PTHR27003:SF81 - U-BOX DOMAIN-CONTAINING PROTEIN 50-RELATED
Glyma.01G025100.Wm82.a4.v1	0.523937	0.0216588	0.466669	(1 of 2) PTHR36321:SF1 - CLASSICAL ARABINOGALACTAN PROTEIN 10-RELATED
Glyma.01G025200.Wm82.a4.v1	-1.93426	0.0235078	0.475013	(1 of 2) PTHR11206//PTHR11206:SF80 - MULTIDRUG RESISTANCE PROTEIN // SUBFAMILY NOT NAMED
Glyma.01G027900.Wm82.a4.v1	0.674398	0.0270105	0.494906	(1 of 2) PTHR31375//PTHR31375:SF12 - FAMILY NOT NAMED // POLYGALACTURONASE
Glyma.01G036600.Wm82.a4.v1	-0.69156	0.000862973	0.120354	(1 of 86) PF13912 - C2H2-type zinc finger (zf-C2H2_6)
Glyma.01G036900.Wm82.a4.v1	1.08756	0.031506	0.507409	(1 of 6) 3.4.24.7 - Interstitial collagenase / Vertebrate collagenase
Glyma.01G037700.Wm82.a4.v1	0.409831	0.0217644	0.466669	(1 of 5) PTHR31358:SF6 - F3I6.9 PROTEIN
Glyma.01G038600.Wm82.a4.v1	-0.491199	0.000203633	0.0501725	(1 of 12) PTHR12374:SF26 - F25A4.19 PROTEIN
Glyma.01G040400.Wm82.a4.v1	-0.60005	0.0180186	0.451482	(1 of 4) PTHR31205:SF2 - ACTIN CROSS-LINKING PROTEIN
Glyma.01G040900.Wm82.a4.v1	-0.634423	0.0105379	0.371918	(1 of 3) PTHR18934//PTHR18934:SF117 - ATP-DEPENDENT RNA HELICASE // SUBFAMILY NOT NAMED
Glyma.01G041200.Wm82.a4.v1	-1.32737	0.043459	0.540062	(1 of 8) PTHR10438:SF278 - THIOREDOXIN H7-RELATED
Glyma.01G041700.Wm82.a4.v1	-0.52899	0.0151198	0.422371	(1 of 87) K09338 - homeobox-leucine zipper protein (HD-ZIP)
Glyma.01G043700.Wm82.a4.v1	1.12154	0.011225	0.380389	(1 of 2227) 2.7.11.1 - Non-specific serine/threonine protein kinase / Threonine-specific protein kinase
Glyma.01G044800.Wm82.a4.v1	1.51429	0.0116652	0.384244	(1 of 6) PTHR12565//PTHR12565:SF148 - STEROL REGULATORY ELEMENT-BINDING PROTEIN // PROTEIN BANQUO 3
Glyma.01G046000.Wm82.a4.v1	0.873214	0.0029132	0.219641	(1 of 6) 1.14.19.4 - Delta(8)-fatty-acid desaturase / SLD
Glyma.01G048400.Wm82.a4.v1	0.852695	0.044706	0.542102	(1 of 7) PTHR11240:SF19 - F7A19.32 PROTEIN-RELATED
Glyma.01G049400.Wm82.a4.v1	-0.93388	4.78428e-05	0.0188135	(1 of 15) PTHR31089:SF4 - CYCLIC DOF FACTOR 2-RELATED
Glyma.01G049900.Wm82.a4.v1	-0.46743	0.0348726	0.517664	(1 of 2) PTHR13068//PTHR13068:SF36 - CGI-12 PROTEIN-RELATED // SUBFAMILY NOT NAMED
Glyma.01G050900.Wm82.a4.v1	-2.85223	0.00976682	0.361858	(1 of 1) PTHR33399//PTHR33399:SF5 - FAMILY NOT NAMED // PSBQ-LIKE PROTEIN 1, CHLOROPLASTIC
Glyma.01G054400.Wm82.a4.v1	0.627143	0.0137836	0.41315	(1 of 39) PF04398 - Protein of unknown function, DUF538 (DUF538)
Glyma.01G055200.Wm82.a4.v1	1.68812	0.0220398	0.466785	(1 of 2) 3.2.1.14//3.2.1.17 - Chitinase / Poly-beta-glucosaminidase // Lysozyme / Muramidase
Glyma.01G055700.Wm82.a4.v1	1.23199	0.0314468	0.507307	(1 of 4) PTHR11453//PTHR11453:SF48 - ANION EXCHANGE PROTEIN // BORON TRANSPORTER 4-RELATED
Glyma.01G060300.Wm82.a4.v1	-0.401979	0.0455204	0.542102	(1 of 4) PF16136 - Putative nuclear localisation signal (NINJA_B)
Glyma.01G061000.Wm82.a4.v1	-1.82372	0.0274892	0.494906	-
Glyma.01G062400.Wm82.a4.v1	1.33283	0.0378581	0.523686	(1 of 4) PTHR10638//PTHR10638:SF36 - COPPER AMINE OXIDASE // AMINE OXIDASE-RELATED
Glyma.01G070400.Wm82.a4.v1	0.784332	0.0137056	0.412484	(1 of 2) PTHR12234//PTHR12234:SF3 - FORMIMINOTRANSFERASE-CYCLODEAMINASE // SUBFAMILY NOT NAMED
Glyma.01G078700.Wm82.a4.v1	-1.43258	0.0412993	0.533956	-
Glyma.01G088501.Wm82.a4.v1	-0.830522	0.000103147	0.0323061	(1 of 11) PTHR24057//PTHR24057:SF5 - GLYCOGEN SYNTHASE KINASE-3 ALPHA // SHAGGY-RELATED PROTEIN KINASE ETA
Glyma.01G091100.Wm82.a4.v1	-1.55504	0.00100937	0.131353	(1 of 6) PTHR19241//PTHR19241:SF303 - ATP-BINDING CASSETTE TRANSPORTER // ABC TRANSPORTER G FAMILY MEMBER 21
Glyma.01G091800.Wm82.a4.v1	-0.771601	0.0169862	0.440229	(1 of 2) PTHR10783:SF35 - PHOSPHATE TRANSPORTER PHO1 HOMOLOG 1
Glyma.01G096000.Wm82.a4.v1	-0.439658	0.0303617	0.502719	(1 of 3) PTHR31065:SF2 - PLATZ TRANSCRIPTION FACTOR DOMAIN-CONTAINING PROTEIN
Glyma.01G098400.Wm82.a4.v1	-0.506142	0.00189946	0.176518	(1 of 51) 2.7.10.2//2.7.11.1 - Non-specific protein-tyrosine kinase / Cytoplasmic protein tyrosine kinase // Non-specific serine/threonine protein kinase / Threonine-specific protein kinase
Glyma.01G104600.Wm82.a4.v1	0.7664	0.0262943	0.492843	-
Glyma.01G106000.Wm82.a4.v1	0.418663	0.0335396	0.512817	(1 of 7) PTHR11260//PTHR11260:SF303 - GLUTATHIONE S-TRANSFERASE, GST, SUPERFAMILY, GST DOMAIN CONTAINING // GLUTATHIONE S-TRANSFERASE U1-RELATED
Glyma.01G110500.Wm82.a4.v1	0.595113	0.0141181	0.417146	(1 of 2) PTHR10994:SF65 - RETICULON-LIKE PROTEIN B12
Glyma.01G114400.Wm82.a4.v1	0.662964	0.00128395	0.146458	(1 of 65) PF03140 - Plant protein of unknown function (DUF247)
Glyma.01G116700.Wm82.a4.v1	0.538717	0.00650201	0.307145	(1 of 5) K00001 - alcohol dehydrogenase (E1.1.1.1, adh)
Glyma.01G118000.Wm82.a4.v1	2.09489	0.0343753	0.517484	(1 of 3) PTHR18968:SF137 - PYRUVATE DECARBOXYLASE 2
Glyma.01G124300.Wm82.a4.v1	0.567119	0.0445936	0.541422	(1 of 2) PTHR11581//PTHR11581:SF11 - 30S/40S RIBOSOMAL PROTEIN S4 // SUBFAMILY NOT NAMED
Glyma.01G126200.Wm82.a4.v1	-0.885594	0.000243204	0.0548068	(1 of 3) PTHR11954:SF25 - LS1-LIKE PROTEIN
Glyma.01G126600.Wm82.a4.v1	0.52943	0.00990152	0.361858	(1 of 13) PTHR21495//PTHR21495:SF77 - NUCLEOPORIN-RELATED // DIRIGENT PROTEIN 19
Glyma.01G135200.Wm82.a4.v1	-1.69774	0.0406261	0.531997	(1 of 150) KOG0156 - Cytochrome P450 CYP2 subfamily
Glyma.01G145000.Wm82.a4.v1	0.62585	0.00425636	0.254954	(1 of 2) K03952 - NADH dehydrogenase (ubiquinone) 1 alpha subcomplex subunit 8 (NDUFA8)
Glyma.01G151700.Wm82.a4.v1	0.410217	0.028454	0.496911	(1 of 4) PTHR14155//PTHR14155:SF153 - RING FINGER DOMAIN-CONTAINING // RING/U-BOX DOMAIN-CONTAINING PROTEIN
Glyma.01G155600.Wm82.a4.v1	0.432424	0.0115395	0.383247	(1 of 5) PF00139//PF07714 - Legume lectin domain (Lectin_legB) // Protein tyrosine kinase (Pkinase_Tyr)
Glyma.01G155800.Wm82.a4.v1	-0.42632	0.0144818	0.419783	-
Glyma.01G156700.Wm82.a4.v1	0.604894	0.0449842	0.542102	(1 of 7) 1.1.1.34 - Hydroxymethylglutaryl-CoA reductase (NADPH) / HMG-CoA reductase
Glyma.01G162600.Wm82.a4.v1	1.21626	0.0407674	0.531997	-
Glyma.01G165000.Wm82.a4.v1	-0.935439	0.000928838	0.124377	(1 of 3) PTHR11607//PTHR11607:SF18 - ALPHA-MANNOSIDASE // ALPHA-MANNOSIDASE
Glyma.01G165200.Wm82.a4.v1	1.07048	0.0279471	0.494906	(1 of 32) K08472 - mlo protein (MLO)
Glyma.01G167300.Wm82.a4.v1	0.508128	0.0220149	0.466785	(1 of 4) K02938 - large subunit ribosomal protein L8e (RP-L8e, RPL8)
Glyma.01G167500.Wm82.a4.v1	0.485101	0.0182833	0.452021	(1 of 2) 4.2.1.47 - GDP-mannose 4,6-dehydratase / Guanosine diphosphomannose oxidoreductase
Glyma.01G169800.Wm82.a4.v1	0.402552	0.0145071	0.419783	(1 of 1) 1.1.99.2//1.1.99.39 - L-2-hydroxyglutarate dehydrogenase / L-alpha-hydroxyglutarate dehydrogenase // D-2-hydroxyglutarate dehydrogenase
Glyma.01G171100.Wm82.a4.v1	0.447153	0.00196154	0.178999	(1 of 6) PTHR31388:SF3 - PEROXIDASE 36-RELATED
Glyma.01G172000.Wm82.a4.v1	-0.524747	0.0219302	0.466785	-
Glyma.01G173800.Wm82.a4.v1	-0.519935	0.0126116	0.395377	(1 of 6) PTHR22849//PTHR22849:SF40 - WDSAM1 PROTEIN // U-BOX DOMAIN-CONTAINING PROTEIN 5
Glyma.01G175200.Wm82.a4.v1	-2.05405	0.00814473	0.336061	(1 of 4) PTHR14255//PTHR14255:SF11 - ATP-DEPENDENT PROTEASE CEREBLON // SUBFAMILY NOT NAMED
Glyma.01G177900.Wm82.a4.v1	-1.13625	0.00616288	0.30128	(1 of 3) K12356 - coniferyl-alcohol glucosyltransferase (UGT72E)
Glyma.01G178800.Wm82.a4.v1	0.865066	0.0282526	0.495567	(1 of 4) PTHR16201:SF43 - PQ-LOOP REPEAT FAMILY PROTEIN / TRANSMEMBRANE FAMILY PROTEIN
Glyma.01G179100.Wm82.a4.v1	0.723053	0.0206197	0.460745	(1 of 2227) 2.7.11.1 - Non-specific serine/threonine protein kinase / Threonine-specific protein kinase
Glyma.01G179400.Wm82.a4.v1	-2.11798	0.00353067	0.237272	(1 of 32) 1.14.13.121 - Premnaspirodiene oxygenase / Hyoscymus muticus premnaspirodiene oxygenase
Glyma.01G179600.Wm82.a4.v1	-0.971656	0.00163062	0.166937	(1 of 32) 1.14.13.121 - Premnaspirodiene oxygenase / Hyoscymus muticus premnaspirodiene oxygenase
Glyma.01G183100.Wm82.a4.v1	0.412654	0.0494566	0.544967	(1 of 5) PTHR11709//PTHR11709:SF26 - MULTI-COPPER OXIDASE // SUBFAMILY NOT NAMED
Glyma.01G185600.Wm82.a4.v1	-0.582235	0.0113803	0.381669	(1 of 6) PTHR10891//PTHR10891:SF533 - EF-HAND CALCIUM-BINDING DOMAIN CONTAINING PROTEIN // SUBFAMILY NOT NAMED
Glyma.01G186600.Wm82.a4.v1	-0.589222	0.00268455	0.213367	(1 of 5) PTHR21493//PTHR21493:SF142 - CGI-141-RELATED/LIPASE CONTAINING PROTEIN // SUBFAMILY NOT NAMED
Glyma.01G190600.Wm82.a4.v1	-1.57848	1.06241e-07	0.000186974	(1 of 19) K14487 - auxin responsive GH3 gene family (GH3)
Glyma.01G190900.Wm82.a4.v1	0.531639	0.0201747	0.459973	(1 of 4) PTHR37209//PTHR37209:SF2 - FAMILY NOT NAMED // LYSINE-RICH ARABINOGALACTAN PROTEIN 17-RELATED
Glyma.01G193700.Wm82.a4.v1	0.517643	0.0114373	0.381669	(1 of 2) PTHR11743//PTHR11743:SF29 - VOLTAGE-DEPENDENT ANION-SELECTIVE CHANNEL // MITOCHONDRIAL OUTER MEMBRANE PROTEIN PORIN 2-RELATED
Glyma.01G195500.Wm82.a4.v1	-0.444643	0.0340957	0.516205	(1 of 4) PTHR31096//PTHR31096:SF7 - FAMILY NOT NAMED // ACR1
Glyma.01G198800.Wm82.a4.v1	-0.570742	0.000171278	0.0445278	(1 of 6) PTHR31100:SF14 - AT-HOOK MOTIF NUCLEAR LOCALIZED PROTEIN 21-RELATED
Glyma.01G202150.Wm82.a4.v1	-1.08172	0.0427533	0.53806	(1 of 3) PTHR11702//PTHR11702:SF31 - DEVELOPMENTALLY REGULATED GTP-BINDING PROTEIN-RELATED // MITOCHONDRIAL RIBOSOME-ASSOCIATED GTPASE 2
Glyma.01G202500.Wm82.a4.v1	-0.445493	0.00564057	0.287861	(1 of 9) K07893 - Ras-related protein Rab-6A (RAB6A)
Glyma.01G210600.Wm82.a4.v1	0.451566	0.00216709	0.189433	(1 of 2) PTHR10972//PTHR10972:SF88 - OXYSTEROL-BINDING PROTEIN-RELATED // OXYSTEROL-BINDING PROTEIN-RELATED PROTEIN 2A-RELATED
Glyma.01G211000.Wm82.a4.v1	0.516038	0.0069555	0.311212	(1 of 4) PTHR31953:SF17 - ACID BETA-FRUCTOFURANOSIDASE 3, VACUOLAR-RELATED
Glyma.01G211300.Wm82.a4.v1	-0.695731	0.00678006	0.308309	(1 of 3) PTHR31080:SF2 - F23N19.14-RELATED
Glyma.01G221100.Wm82.a4.v1	-0.760733	0.0216863	0.466669	(1 of 4) PTHR31319//PTHR31319:SF20 - FAMILY NOT NAMED // CCT MOTIF FAMILY PROTEIN
Glyma.01G222700.Wm82.a4.v1	-0.435441	0.00851755	0.341423	(1 of 2) PTHR11972:SF69 - RESPIRATORY BURST OXIDASE HOMOLOG PROTEIN F-RELATED
Glyma.01G223900.Wm82.a4.v1	0.60229	0.0358336	0.518739	(1 of 2) PTHR11122//PTHR11122:SF25 - APOSPORY-ASSOCIATED PROTEIN C-RELATED // SUBFAMILY NOT NAMED
Glyma.01G227400.Wm82.a4.v1	0.445844	0.0270744	0.494906	(1 of 1) PTHR11557:SF0 - PORPHOBILINOGEN DEAMINASE
Glyma.01G228700.Wm82.a4.v1	0.454579	0.033064	0.512328	(1 of 20) 2.3.1.74 - Naringenin-chalcone synthase / Flavonone synthase
Glyma.01G229066.Wm82.a4.v1	-2.29731	1.02473e-06	0.00108206	(1 of 5) PTHR17204//PTHR17204:SF29 - PRE-MRNA PROCESSING PROTEIN PRP39-RELATED // SUBFAMILY NOT NAMED
Glyma.01G230900.Wm82.a4.v1	0.794709	0.00172219	0.17064	(1 of 2) PTHR11961//PTHR11961:SF10 - CYTOCHROME C // SUBFAMILY NOT NAMED
Glyma.01G231000.Wm82.a4.v1	0.753644	0.0413363	0.533956	(1 of 349) PF00847 - AP2 domain (AP2)
Glyma.01G232901.Wm82.a4.v1	-0.816203	0.0396625	0.5287	-
Glyma.01G234500.Wm82.a4.v1	0.53735	0.0294477	0.501303	-
Glyma.01G237900.Wm82.a4.v1	-0.463863	0.0399303	0.530271	(1 of 6) PTHR10314//PTHR10314:SF101 - SER/THR DEHYDRATASE, TRP SYNTHASE // SUBFAMILY NOT NAMED
Glyma.01G240800.Wm82.a4.v1	-0.501976	0.00311182	0.227736	(1 of 51) PF01657//PF07714 - Salt stress response/antifungal (Stress-antifung) // Protein tyrosine kinase (Pkinase_Tyr)
Glyma.01G241000.Wm82.a4.v1	-0.406318	0.0378468	0.523686	(1 of 51) PF01657//PF07714 - Salt stress response/antifungal (Stress-antifung) // Protein tyrosine kinase (Pkinase_Tyr)
Glyma.01G241200.Wm82.a4.v1	0.442273	0.0241546	0.478612	(1 of 3) PTHR31317//PTHR31317:SF3 - FAMILY NOT NAMED // F2J10.8 PROTEIN-RELATED
Glyma.01G242200.Wm82.a4.v1	0.521383	0.00130415	0.148257	-
Glyma.02G002900.Wm82.a4.v1	0.630125	0.011715	0.384795	(1 of 8) PTHR10108:SF906 - METHYLTRANSFERASE PMT1-RELATED
Glyma.02G003400.Wm82.a4.v1	-1.97639	0.00157572	0.163356	(1 of 5) PTHR11654//PTHR11654:SF73 - OLIGOPEPTIDE TRANSPORTER-RELATED // PROTEIN NRT1/ PTR FAMILY 5.2-RELATED
Glyma.02G004600.Wm82.a4.v1	0.708282	0.0274136	0.494906	(1 of 4) PTHR32295//PTHR32295:SF43 - FAMILY NOT NAMED // PROTEIN IQ-DOMAIN 19
Glyma.02G005500.Wm82.a4.v1	0.541169	0.0123157	0.390262	(1 of 3) K00025 - malate dehydrogenase (MDH1)
Glyma.02G005800.Wm82.a4.v1	0.66196	0.0212244	0.466669	(1 of 4) PTHR24064:SF297 - INORGANIC PHOSPHATE TRANSPORTER 1-1-RELATED
Glyma.02G006400.Wm82.a4.v1	0.595444	0.0310617	0.504924	(1 of 2) KOG3345 - Uncharacterized conserved protein
Glyma.02G007700.Wm82.a4.v1	-0.410889	0.0227734	0.470845	(1 of 3) K03070 - preprotein translocase subunit SecA (secA)
Glyma.02G009600.Wm82.a4.v1	0.45828	0.0378717	0.523686	(1 of 11) K07937//K07977 - ADP-ribosylation factor 1 (ARF1) // Arf/Sar family, other (ARF)
Glyma.02G012600.Wm82.a4.v1	1.47562	0.0309681	0.504924	(1 of 81) PF00139 - Legume lectin domain (Lectin_legB)
Glyma.02G013402.Wm82.a4.v1	1.34179	0.000515051	0.0880247	(1 of 4) PTHR22904//PTHR22904:SF7 - TPR REPEAT CONTAINING PROTEIN // T14P4.7 PROTEIN
Glyma.02G014000.Wm82.a4.v1	0.48132	0.0317731	0.509028	(1 of 1) KOG0190//KOG0191 - Protein disulfide isomerase (prolyl 4-hydroxylase beta subunit) // Thioredoxin/protein disulfide isomerase
Glyma.02G015200.Wm82.a4.v1	0.787063	0.0221035	0.467352	-
Glyma.02G015300.Wm82.a4.v1	0.404348	0.00432717	0.257112	(1 of 4) PTHR13778//PTHR13778:SF8 - GLYCOSYLTRANSFERASE 8 DOMAIN-CONTAINING PROTEIN // GALACTURONOSYLTRANSFERASE-LIKE 6-RELATED
Glyma.02G016000.Wm82.a4.v1	0.588673	0.0278496	0.494906	(1 of 8) K02885 - large subunit ribosomal protein L19e (RP-L19e, RPL19)
Glyma.02G018700.Wm82.a4.v1	-0.717204	0.026567	0.493831	(1 of 6) 3.5.2.17 - Hydroxyisourate hydrolase / HIUHase
Glyma.02G019400.Wm82.a4.v1	0.421125	0.0400611	0.530863	(1 of 2) K15275 - solute carrier family 35 (UDP-galactose transporter), member B1 (SLC35B1)
Glyma.02G019800.Wm82.a4.v1	0.877424	0.0333938	0.512328	(1 of 2227) 2.7.11.1 - Non-specific serine/threonine protein kinase / Threonine-specific protein kinase
Glyma.02G020000.Wm82.a4.v1	-0.606166	0.00990856	0.361858	(1 of 8) K10573 - ubiquitin-conjugating enzyme E2 A (UBE2A, UBC2, RAD6A)
Glyma.02G020300.Wm82.a4.v1	0.795637	0.0146704	0.419975	(1 of 176) PF03106 - WRKY DNA -binding domain (WRKY)
Glyma.02G023800.Wm82.a4.v1	0.451112	0.0134204	0.409088	(1 of 36) PTHR11017//PTHR11017:SF162 - LEUCINE-RICH REPEAT-CONTAINING PROTEIN // SUBFAMILY NOT NAMED
Glyma.02G023900.Wm82.a4.v1	0.478381	0.0247748	0.484547	(1 of 36) PTHR11017//PTHR11017:SF162 - LEUCINE-RICH REPEAT-CONTAINING PROTEIN // SUBFAMILY NOT NAMED
Glyma.02G025500.Wm82.a4.v1	0.574024	0.0436503	0.540062	(1 of 1) PTHR12565//PTHR12565:SF101//PTHR12565:SF143 - STEROL REGULATORY ELEMENT-BINDING PROTEIN // SUBFAMILY NOT NAMED // SUBFAMILY NOT NAMED
Glyma.02G026300.Wm82.a4.v1	-0.600645	3.5002e-06	0.00275235	(1 of 12) PTHR12374:SF26 - F25A4.19 PROTEIN
Glyma.02G026900.Wm82.a4.v1	0.435646	0.00339263	0.234364	(1 of 2) PTHR13778//PTHR13778:SF9 - GLYCOSYLTRANSFERASE 8 DOMAIN-CONTAINING PROTEIN // SUBFAMILY NOT NAMED
Glyma.02G027400.Wm82.a4.v1	1.26348	0.0196026	0.456504	(1 of 8) PTHR26402:SF526 - TWO-COMPONENT RESPONSE REGULATOR ARR15-RELATED
Glyma.02G030900.Wm82.a4.v1	0.428631	0.0105908	0.371918	(1 of 2) K14424 - 4-alpha-methyl-delta7-sterol-4alpha-methyl oxidase (SMO2)
Glyma.02G037600.Wm82.a4.v1	1.42542	0.0077036	0.329525	(1 of 6) 2.6.1.27 - Tryptophan transaminase / Tryptophan aminotransferase
Glyma.02G040000.Wm82.a4.v1	0.547248	0.0294893	0.501334	(1 of 2) PTHR22778//PTHR22778:SF25 - OVARIAN CANCER GENE-2 PROTEIN-RELATED // ALPHA/BETA-HYDROLASES SUPERFAMILY PROTEIN
Glyma.02G042100.Wm82.a4.v1	0.500862	0.0261768	0.492843	(1 of 6) 1.1.1.41 - Isocitrate dehydrogenase (NAD(+)) / Nicotinamide adenine dinucleotide isocitrate dehydrogenase
Glyma.02G046600.Wm82.a4.v1	-0.530626	0.0436107	0.540062	(1 of 4) PTHR24423//PTHR24423:SF436 - TWO-COMPONENT SENSOR HISTIDINE KINASE // HISTIDINE KINASE 1
Glyma.02G047200.Wm82.a4.v1	-0.676853	0.00152781	0.159505	(1 of 2) PTHR22601//PTHR22601:SF12 - ISP4 LIKE PROTEIN // SUBFAMILY NOT NAMED
Glyma.02G048200.Wm82.a4.v1	-1.93852	0.0267866	0.494495	(1 of 1) K10772 - AP endonuclease 2 (APEX2)
Glyma.02G049000.Wm82.a4.v1	-1.39563	0.00170352	0.170078	(1 of 5) PTHR22298:SF57 - ENDOGLUCANASE 10-RELATED
Glyma.02G051100.Wm82.a4.v1	-0.470064	0.00738213	0.320598	(1 of 3) PTHR10071//PTHR10071:SF163 - TRANSCRIPTION FACTOR GATA GATA BINDING FACTOR // GATA TRANSCRIPTION FACTOR 14-RELATED
Glyma.02G058400.Wm82.a4.v1	-0.521526	0.00465436	0.266485	(1 of 7) PTHR10593//PTHR10593:SF31 - SERINE/THREONINE-PROTEIN KINASE RIO // C2H2-LIKE ZINC FINGER PROTEIN-RELATED
Glyma.02G064100.Wm82.a4.v1	0.468418	0.00638454	0.306441	(1 of 13) K01166 - ribonuclease T2 [EC:3.1.27.1] (E3.1.27.1)
Glyma.02G064200.Wm82.a4.v1	0.467883	0.0286415	0.49724	(1 of 13) K01166 - ribonuclease T2 [EC:3.1.27.1] (E3.1.27.1)
Glyma.02G064300.Wm82.a4.v1	0.495873	0.00109195	0.137734	(1 of 13) K01166 - ribonuclease T2 [EC:3.1.27.1] (E3.1.27.1)
Glyma.02G066200.Wm82.a4.v1	0.466311	0.00609762	0.300362	(1 of 349) PF00847 - AP2 domain (AP2)
Glyma.02G067600.Wm82.a4.v1	1.43826	0.01788	0.451064	(1 of 3) PTHR31677//PTHR31677:SF5 - FAMILY NOT NAMED // ETHYLENE-RESPONSIVE TRANSCRIPTION FACTOR LEP
Glyma.02G070000.Wm82.a4.v1	-0.994398	8.98082e-05	0.0291152	(1 of 171) PF02365 - No apical meristem (NAM) protein (NAM)
Glyma.02G070800.Wm82.a4.v1	2.24192	0.0366471	0.521205	(1 of 2) K03834 - tyrosine-specific transport protein (tyrP)
Glyma.02G072400.Wm82.a4.v1	0.689466	0.01887	0.454668	(1 of 2) PTHR34114//PTHR34114:SF2 - FAMILY NOT NAMED // ARABINOGALACTAN PEPTIDE 12-RELATED
Glyma.02G078200.Wm82.a4.v1	1.36628	0.00286189	0.217866	(1 of 65) PF03140 - Plant protein of unknown function (DUF247)
Glyma.02G078600.Wm82.a4.v1	-0.44912	0.0416657	0.534521	(1 of 1) K11168 - dehydrogenase/reductase SDR family member 12 (DHRS12)
Glyma.02G079100.Wm82.a4.v1	0.582497	0.0333977	0.512328	(1 of 7) PTHR11132//PTHR11132:SF73 - SOLUTE CARRIER FAMILY 35 // SUBFAMILY NOT NAMED
Glyma.02G082100.Wm82.a4.v1	0.700638	0.0145571	0.419783	(1 of 4) PTHR21654:SF19 - DUPLICATED HOMEODOMAIN-LIKE SUPERFAMILY PROTEIN
Glyma.02G082500.Wm82.a4.v1	-0.79701	0.000441852	0.0783843	(1 of 19) KOG4473 - Uncharacterized membrane protein
Glyma.02G083200.Wm82.a4.v1	1.88646	0.0111809	0.380389	(1 of 4) K07437 - cytochrome P450, family 26, subfamily A (CYP26A)
Glyma.02G083500.Wm82.a4.v1	-1.3536	2.5818e-07	0.000366993	(1 of 3) PF04554 - Extensin-like region (Extensin_2)
Glyma.02G086600.Wm82.a4.v1	0.553805	0.0273333	0.494906	(1 of 415) PF00076 - RNA recognition motif. (a.k.a. RRM, RBD, or RNP domain) (RRM_1)
Glyma.02G088700.Wm82.a4.v1	-1.11778	0.0449609	0.542102	(1 of 2) PTHR27005:SF13 - PROTEIN KINASE-LIKE PROTEIN-RELATED
Glyma.02G091800.Wm82.a4.v1	0.634295	0.0174806	0.446223	(1 of 6) PTHR12276//PTHR12276:SF10 - EPSIN/ENT-RELATED // ENTH/VHS FAMILY PROTEIN
Glyma.02G093200.Wm82.a4.v1	0.736244	0.0039084	0.249476	(1 of 7) PTHR19375:SF232 - MEDIATOR OF RNA POLYMERASE II TRANSCRIPTION SUBUNIT 37E-RELATED
Glyma.02G094600.Wm82.a4.v1	-1.06056	0.0232153	0.473524	(1 of 273) PF00646 - F-box domain (F-box)
Glyma.02G097000.Wm82.a4.v1	0.5872	0.00777075	0.331628	-
Glyma.02G102300.Wm82.a4.v1	-1.02406	0.0330648	0.512328	(1 of 2) PF11347 - Protein of unknown function (DUF3148) (DUF3148)
Glyma.02G106300.Wm82.a4.v1	0.994464	0.00693467	0.311212	(1 of 6) 1.14.19.4 - Delta(8)-fatty-acid desaturase / SLD
Glyma.02G107200.Wm82.a4.v1	-0.570092	0.0046596	0.266485	(1 of 4) PTHR10759//PTHR10759:SF9 - 60S RIBOSOMAL PROTEIN L34 // SUBFAMILY NOT NAMED
Glyma.02G108600.Wm82.a4.v1	-0.921852	0.0076939	0.329492	(1 of 15) PTHR31089:SF4 - CYCLIC DOF FACTOR 2-RELATED
Glyma.02G108900.Wm82.a4.v1	-0.466934	0.0297787	0.501334	(1 of 2) PTHR13068//PTHR13068:SF36 - CGI-12 PROTEIN-RELATED // SUBFAMILY NOT NAMED
Glyma.02G109800.Wm82.a4.v1	-0.646576	0.00358626	0.237772	(1 of 4) PTHR31719:SF40 - NAC TRANSCRIPTION FACTOR 29
Glyma.02G111100.Wm82.a4.v1	-0.580437	0.0483132	0.543881	-
Glyma.02G111200.Wm82.a4.v1	-0.764884	0.0257808	0.490595	-
Glyma.02G112900.Wm82.a4.v1	0.723179	0.0355175	0.518129	(1 of 39) PF04398 - Protein of unknown function, DUF538 (DUF538)
Glyma.02G114100.Wm82.a4.v1	0.752379	0.0348856	0.517664	-
Glyma.02G115200.Wm82.a4.v1	-0.540827	0.00789228	0.332427	(1 of 2) PTHR31221:SF8 - WRKY TRANSCRIPTION FACTOR 57-RELATED
Glyma.02G116300.Wm82.a4.v1	-0.558415	0.00435069	0.257181	(1 of 3) PF07168 - Ureide permease (Ureide_permease)
Glyma.02G117200.Wm82.a4.v1	1.61893	0.047777	0.543279	-
Glyma.02G119600.Wm82.a4.v1	1.23414	0.00417304	0.254954	(1 of 1) 1.14.13.21//1.14.13.88 - Flavonoid 3'-monooxygenase / Flavonoid 3'-hydroxylase // Flavonoid 3',5'-hydroxylase / F3'5'H
Glyma.02G120900.Wm82.a4.v1	0.52554	0.033318	0.512328	(1 of 10) 5.4.99.30 - UDP-arabinopyranose mutase
Glyma.02G121000.Wm82.a4.v1	-0.522399	0.000141125	0.0402006	(1 of 2) PTHR31009//PTHR31009:SF9 - S-ADENOSYL-L-METHIONINE:CARBOXYL METHYLTRANSFERASE FAMILY PROTEIN // SUBFAMILY NOT NAMED
Glyma.02G126800.Wm82.a4.v1	-0.452878	0.0401529	0.530863	(1 of 5) K04710 - ceramide synthetase (CERS)
Glyma.02G127300.Wm82.a4.v1	-0.461082	0.0272586	0.494906	(1 of 2) PTHR31388//PTHR31388:SF9 - FAMILY NOT NAMED // PEROXIDASE 11
Glyma.02G130500.Wm82.a4.v1	-0.846081	0.00963224	0.359948	-
Glyma.02G131800.Wm82.a4.v1	-2.0711	0.0138481	0.413427	-
Glyma.02G133800.Wm82.a4.v1	-0.919986	0.000579989	0.0948461	(1 of 6) PTHR23024:SF157 - CARBOXYLESTERASE 12-RELATED
Glyma.02G135400.Wm82.a4.v1	0.713158	0.00988682	0.361858	(1 of 4) PTHR31003//PTHR31003:SF7 - MYB FAMILY TRANSCRIPTION FACTOR // F14J22.20 PROTEIN
Glyma.02G141000.Wm82.a4.v1	-0.48625	0.0194849	0.455765	(1 of 3) PTHR31282:SF12 - WRKY TRANSCRIPTION FACTOR 39-RELATED
Glyma.02G142600.Wm82.a4.v1	0.908708	0.000825893	0.118308	(1 of 55) K14484 - auxin-responsive protein IAA (IAA)
Glyma.02G144800.Wm82.a4.v1	-0.796011	0.0372072	0.522645	(1 of 15) PF05703//PF08458 - Auxin canalisation (Auxin_canalis) // Plant pleckstrin homology-like region (PH_2)
Glyma.02G145000.Wm82.a4.v1	-0.602336	0.0111527	0.379974	(1 of 2) PTHR24362//PTHR24362:SF277 - SERINE/THREONINE-PROTEIN KINASE NEK // SUBFAMILY NOT NAMED
Glyma.02G148600.Wm82.a4.v1	1.67154	0.0020522	0.18409	(1 of 4) PTHR11088:SF30 - ADENYLATE ISOPENTENYLTRANSFERASE 3, CHLOROPLASTIC
Glyma.02G149402.Wm82.a4.v1	1.61442	0.0355873	0.518129	-
Glyma.02G155600.Wm82.a4.v1	0.80314	0.0202387	0.460014	(1 of 5) PTHR31964//PTHR31964:SF16 - FAMILY NOT NAMED // ADENINE NUCLEOTIDE ALPHA HYDROLASES-LIKE PROTEIN
Glyma.02G160900.Wm82.a4.v1	0.723336	0.0407875	0.531997	(1 of 5) PTHR22950//PTHR22950:SF240 - AMINO ACID TRANSPORTER // TRANSMEMBRANE AMINO ACID TRANSPORTER-RELATED
Glyma.02G162900.Wm82.a4.v1	0.510214	0.0424013	0.537807	-
Glyma.02G171300.Wm82.a4.v1	-0.653409	0.00654694	0.307145	(1 of 87) K09338 - homeobox-leucine zipper protein (HD-ZIP)
Glyma.02G174400.Wm82.a4.v1	0.818474	0.00054352	0.0913065	(1 of 2) PF10183 - ESSS subunit of NADH:ubiquinone oxidoreductase (complex I) (ESSS)
Glyma.02G181200.Wm82.a4.v1	-0.526242	0.000855693	0.119888	(1 of 2) PTHR19376//PTHR19376:SF11 - DNA-DIRECTED RNA POLYMERASE // DNA-DIRECTED RNA POLYMERASE I SUBUNIT RPA1
Glyma.02G181500.Wm82.a4.v1	0.505826	0.0467248	0.543279	(1 of 3) PTHR11062//PTHR11062:SF21 - EXOSTOSIN HEPARAN SULFATE GLYCOSYLTRANSFERASE -RELATED // SUBFAMILY NOT NAMED
Glyma.02G181800.Wm82.a4.v1	1.08546	0.00519066	0.276329	(1 of 5) PTHR11206:SF128 - MATE EFFLUX FAMILY PROTEIN 1
Glyma.02G182300.Wm82.a4.v1	0.849615	0.0150137	0.421638	-
Glyma.02G182800.Wm82.a4.v1	-0.45389	0.0347376	0.517664	(1 of 3) K06207 - GTP-binding protein (typA, bipA)
Glyma.02G183400.Wm82.a4.v1	4.20748	0.0464629	1	(1 of 76) PF13947 - Wall-associated receptor kinase galacturonan-binding (GUB_WAK_bind)
Glyma.02G185100.Wm82.a4.v1	-0.715708	0.0414064	0.533956	(1 of 1) PTHR31642//PTHR31642:SF24 - FAMILY NOT NAMED // HXXXD-TYPE ACYL-TRANSFERASE-LIKE PROTEIN
Glyma.02G196500.Wm82.a4.v1	-0.773703	0.000338664	0.0676559	(1 of 8) PTHR11850//PTHR11850:SF111 - HOMEOBOX PROTEIN TRANSCRIPTION FACTORS // BEL1-LIKE HOMEODOMAIN PROTEIN 1-RELATED
Glyma.02G200300.Wm82.a4.v1	0.705419	0.0462979	0.543279	(1 of 4) K02962 - small subunit ribosomal protein S17e (RP-S17e, RPS17)
Glyma.02G202600.Wm82.a4.v1	-1.51221	0.0142872	0.418737	(1 of 310) PF00010 - Helix-loop-helix DNA-binding domain (HLH)
Glyma.02G202751.Wm82.a4.v1	-1.01677	8.00429e-05	0.0266507	-
Glyma.02G202900.Wm82.a4.v1	0.534574	0.00332894	0.233486	(1 of 8) PTHR24347//PTHR24347:SF168 - SERINE/THREONINE-PROTEIN KINASE // CBL-INTERACTING SERINE/THREONINE-PROTEIN KINASE 12-RELATED
Glyma.02G204700.Wm82.a4.v1	0.719784	0.0464639	0.543279	(1 of 2) PTHR11802:SF87 - SERINE CARBOXYPEPTIDASE 24-RELATED
Glyma.02G208500.Wm82.a4.v1	-0.704468	0.00300273	0.222395	(1 of 2) PTHR24343//PTHR24343:SF207 - SERINE/THREONINE KINASE // SERINE/THREONINE-PROTEIN KINASE SRK2C
Glyma.02G213000.Wm82.a4.v1	-3.64524	0.0372419	1	(1 of 4) PTHR13683//PTHR13683:SF259 - ASPARTYL PROTEASES // ASPARTYL PROTEASE-LIKE PROTEIN
Glyma.02G213500.Wm82.a4.v1	-1.40812	0.0352956	0.517664	(1 of 4) PTHR31100:SF1 - AT-HOOK MOTIF NUCLEAR LOCALIZED PROTEIN 17-RELATED
Glyma.02G216300.Wm82.a4.v1	0.503839	0.0251249	0.486543	(1 of 9) K18195 - rhamnogalacturonan endolyase (RGL4, rhiE)
Glyma.02G218200.Wm82.a4.v1	0.52888	0.00519957	0.276329	(1 of 4) PTHR10579//PTHR10579:SF55 - CALCIUM-ACTIVATED CHLORIDE CHANNEL REGULATOR // SUBFAMILY NOT NAMED
Glyma.02G223000.Wm82.a4.v1	0.469102	0.0288986	0.498384	(1 of 1) PTHR13068//PTHR13068:SF24 - CGI-12 PROTEIN-RELATED // MITOCHONDRIAL TRANSCRIPTION TERMINATION FACTOR-LIKE PROTEIN BELAYA SMERT
Glyma.02G224100.Wm82.a4.v1	0.569204	0.0336809	0.5131	(1 of 19) K11254 - histone H4 (H4)
Glyma.02G224300.Wm82.a4.v1	-0.437514	0.0481604	0.543279	(1 of 1) PTHR21660//PTHR21660:SF8 - THIOESTERASE SUPERFAMILY MEMBER-RELATED // SUBFAMILY NOT NAMED
Glyma.02G225000.Wm82.a4.v1	0.579701	0.0152316	0.423896	(1 of 5) PTHR30620//PTHR30620:SF33 - PERIPLASMIC BETA-GLUCOSIDASE-RELATED // BETA-D-GLUCAN EXOHYDROLASE-LIKE PROTEIN-RELATED
Glyma.02G226500.Wm82.a4.v1	-2.07269	0.0152605	0.424379	(1 of 14) K07300 - Ca2+:H+ antiporter (chaA, CAX)
Glyma.02G227200.Wm82.a4.v1	0.844764	0.0152806	0.424617	(1 of 8) K10257 - omega-3 fatty acid desaturase (delta-15 desaturase) (FAD8, desB)
Glyma.02G233300.Wm82.a4.v1	1.06776	0.0469365	0.543279	-
Glyma.02G234200.Wm82.a4.v1	0.912602	0.00782528	0.331877	(1 of 154) K00430 - peroxidase (E1.11.1.7)
Glyma.02G240900.Wm82.a4.v1	0.508452	0.0430183	0.539058	(1 of 4) PTHR31867//PTHR31867:SF3 - FAMILY NOT NAMED // EXPANSIN-A13
Glyma.02G241000.Wm82.a4.v1	-1.04997	1.89947e-06	0.00180001	(1 of 4) PTHR12802//PTHR12802:SF60 - SWI/SNF COMPLEX-RELATED // PROTEIN REVEILLE 1-RELATED
Glyma.02G242700.Wm82.a4.v1	0.537642	0.00671191	0.308241	(1 of 5) PTHR27001//PTHR27001:SF164 - FAMILY NOT NAMED // RECEPTOR PROTEIN KINASE TMK1-RELATED
Glyma.02G242900.Wm82.a4.v1	2.22053	3.61416e-06	0.00278275	(1 of 4) PTHR22849//PTHR22849:SF43 - WDSAM1 PROTEIN // U-BOX DOMAIN-CONTAINING PROTEIN 54-RELATED
Glyma.02G244900.Wm82.a4.v1	-0.63139	0.0144479	0.419783	(1 of 3) PTHR22835//PTHR22835:SF150 - ZINC FINGER FYVE DOMAIN CONTAINING PROTEIN // SUBFAMILY NOT NAMED
Glyma.02G249300.Wm82.a4.v1	-0.539652	0.0253994	0.487858	(1 of 2) PTHR15486//PTHR15486:SF25 - ANCIENT UBIQUITOUS PROTEIN // GLYCEROL-3-PHOSPHATE ACYLTRANSFERASE 5-RELATED
Glyma.02G251800.Wm82.a4.v1	0.52904	0.0334829	0.512435	(1 of 4) PTHR24209//PTHR24209:SF7 - FAMILY NOT NAMED // PROTEIN DA1-RELATED 2
Glyma.02G254500.Wm82.a4.v1	0.442391	0.00431563	0.257112	(1 of 2) K12947 - signal peptidase complex subunit 2 (SPCS2, SPC2)
Glyma.02G255400.Wm82.a4.v1	1.34296	3.48909e-07	0.000444654	(1 of 4) PF07014//PF07231 - Hs1pro-1 protein C-terminus (Hs1pro-1_C) // Hs1pro-1 N-terminus (Hs1pro-1_N)
Glyma.02G257300.Wm82.a4.v1	0.759208	0.0328954	0.51211	(1 of 11) PTHR27003//PTHR27003:SF102 - FAMILY NOT NAMED // SERINE/THREONINE-PROTEIN KINASE-LIKE PROTEIN CCR3-RELATED
Glyma.02G257700.Wm82.a4.v1	-1.38635	4.54575e-06	0.00329415	(1 of 11) 1.14.11.19 - Leucocyanidin oxygenase / Leucoanthocyanidin dioxygenase
Glyma.02G259700.Wm82.a4.v1	2.99973	5.75983e-06	0.00401645	(1 of 6) PF04588 - Hypoxia induced protein conserved region (HIG_1_N)
Glyma.02G261000.Wm82.a4.v1	-0.638033	0.0016381	0.16724	-
Glyma.02G262500.Wm82.a4.v1	-0.539211	0.00375979	0.245502	(1 of 9) K00522 - ferritin heavy chain (FTH1)
Glyma.02G263500.Wm82.a4.v1	0.587147	0.00579676	0.290293	(1 of 3) PTHR10108//PTHR10108:SF887 - METHYLTRANSFERASE // METHYLTRANSFERASE PMT22-RELATED
Glyma.02G264600.Wm82.a4.v1	-1.11593	0.0258292	0.490595	(1 of 3) PTHR31642:SF19 - COA-DEPENDENT ACYLTRANSFERASE-RELATED
Glyma.02G266900.Wm82.a4.v1	0.51176	0.030813	0.504447	(1 of 2) PTHR18929:SF38 - PROTEIN DISULFIDE-ISOMERASE A6
Glyma.02G269400.Wm82.a4.v1	0.949596	0.0258784	0.490973	(1 of 2) PTHR22298:SF59 - ENDOGLUCANASE 11
Glyma.02G270500.Wm82.a4.v1	-1.1556	0.0402041	0.530863	-
Glyma.02G274400.Wm82.a4.v1	0.589436	0.0191093	0.454759	(1 of 2) PTHR31852:SF0 - LATE EMBRYOGENESIS ABUNDANT HYDROXYPROLINE-RICH GLYCOPROTEIN
Glyma.02G277300.Wm82.a4.v1	0.413542	0.0115497	0.383247	(1 of 106) PF03168 - Late embryogenesis abundant protein (LEA_2)
Glyma.02G284300.Wm82.a4.v1	-0.81552	0.0113069	0.381625	(1 of 4) PTHR31719//PTHR31719:SF5 - FAMILY NOT NAMED // NAC DOMAIN-CONTAINING PROTEIN 6-RELATED
Glyma.02G285000.Wm82.a4.v1	2.21062	0.00611612	0.300362	(1 of 34) PF03188 - Eukaryotic cytochrome b561 (Cytochrom_B561)
Glyma.02G292500.Wm82.a4.v1	0.432774	0.0277061	0.494906	(1 of 2) 2.3.1.61 - Dihydrolipoyllysine-residue succinyltransferase / Succinyl-CoA:dihydrolipoate S-succinyltransferase
Glyma.02G297700.Wm82.a4.v1	-0.554191	0.0455617	0.542102	(1 of 111) PF03514 - GRAS domain family (GRAS)
Glyma.02G298400.Wm82.a4.v1	-0.405526	0.010666	0.373291	(1 of 108) 3.6.3.44 - Xenobiotic-transporting ATPase / Steroid-transporting ATPase
Glyma.02G298500.Wm82.a4.v1	-0.789863	0.0146457	0.419783	(1 of 108) 3.6.3.44 - Xenobiotic-transporting ATPase / Steroid-transporting ATPase
Glyma.02G298600.Wm82.a4.v1	-3.7362	0.0403046	1	(1 of 32) 1.14.13.121 - Premnaspirodiene oxygenase / Hyoscymus muticus premnaspirodiene oxygenase
Glyma.02G298800.Wm82.a4.v1	-0.451835	0.017283	0.443881	(1 of 32) 1.14.13.121 - Premnaspirodiene oxygenase / Hyoscymus muticus premnaspirodiene oxygenase
Glyma.02G300100.Wm82.a4.v1	0.515522	0.0109461	0.376672	-
Glyma.02G301000.Wm82.a4.v1	-0.739203	0.0281043	0.49554	(1 of 2) K03500 - 16S rRNA (cytosine967-C5)-methyltransferase [EC:2.1.1.176] (rsmB, sun)
Glyma.02G301400.Wm82.a4.v1	0.442367	0.017782	0.450128	(1 of 30) PF05701 - Weak chloroplast movement under blue light (WEMBL)
Glyma.02G302600.Wm82.a4.v1	1.06339	0.0150118	0.421638	(1 of 78) PF00069//PF08263//PF13855 - Protein kinase domain (Pkinase) // Leucine rich repeat N-terminal domain (LRRNT_2) // Leucine rich repeat (LRR_8)
Glyma.02G306000.Wm82.a4.v1	1.00609	0.041312	0.533956	(1 of 4) PTHR32227:SF60 - CARBOHYDRATE-BINDING X8 DOMAIN-CONTAINING PROTEIN
Glyma.02G306700.Wm82.a4.v1	0.468626	0.0356218	0.518129	(1 of 13) K14411 - RNA-binding protein Musashi (MSI)
Glyma.02G307700.Wm82.a4.v1	0.705608	0.00704902	0.312371	(1 of 2) PTHR32077:SF3 - FASCICLIN-LIKE ARABINOGALACTAN PROTEIN 7
Glyma.02G308100.Wm82.a4.v1	0.483993	0.0402243	0.530863	(1 of 4) PTHR22811:SF50 - TRANSMEMBRANE EMP24 DOMAIN-CONTAINING PROTEIN P24BETA2
Glyma.02G308800.Wm82.a4.v1	-0.567127	2.96313e-05	0.0136889	(1 of 9) K07199 - 5'-AMP-activated protein kinase, regulatory beta subunit (PRKAB)
Glyma.02G309200.Wm82.a4.v1	0.610688	0.0293664	0.501143	-
Glyma.02G312000.Wm82.a4.v1	0.670385	0.0218607	0.466785	(1 of 2) PTHR10231:SF43 - CMP-SIALIC ACID TRANSPORTER
Glyma.03G002100.Wm82.a4.v1	0.402924	0.0105942	0.371918	(1 of 4) PTHR31451:SF17 - MANNAN ENDO-1,4-BETA-MANNOSIDASE 6
Glyma.03G005200.Wm82.a4.v1	-1.10493	0.00111753	0.138815	(1 of 10) PTHR11206//PTHR11206:SF102 - MULTIDRUG RESISTANCE PROTEIN // MATE EFFLUX FAMILY PROTEIN
Glyma.03G013500.Wm82.a4.v1	0.501729	0.0166619	0.438284	(1 of 5) PTHR33101//PTHR33101:SF9 - FAMILY NOT NAMED // ROP GUANINE NUCLEOTIDE EXCHANGE FACTOR 2-RELATED
Glyma.03G016700.Wm82.a4.v1	0.435984	0.0441022	0.54084	(1 of 4) PTHR10108//PTHR10108:SF763 - METHYLTRANSFERASE // METHYLTRANSFERASE PMT13-RELATED
Glyma.03G018600.Wm82.a4.v1	-0.566146	0.021959	0.466785	(1 of 1) PTHR14986//PTHR14986:SF4 - RURM1 PROTEIN // UBIQUITIN-RELATED MODIFIER 1
Glyma.03G020400.Wm82.a4.v1	-0.750693	0.0136333	0.411413	(1 of 4) PTHR24296:SF4 - CYTOCHROME P450, FAMILY 704, SUBFAMILY A, POLYPEPTIDE 1
Glyma.03G021400.Wm82.a4.v1	-1.51842	2.88886e-07	0.000395432	(1 of 4) PTHR13743//PTHR13743:SF16 - BEIGE/BEACH-RELATED // PROTEIN T01H10.8
Glyma.03G021600.Wm82.a4.v1	-0.874738	0.00120754	0.143995	(1 of 4) PTHR24296:SF4 - CYTOCHROME P450, FAMILY 704, SUBFAMILY A, POLYPEPTIDE 1
Glyma.03G022900.Wm82.a4.v1	0.455691	0.0325826	0.51211	(1 of 5) K18442 - brefeldin A-inhibited guanine nucleotide-exchange protein (ARFGEF, BIG)
Glyma.03G027900.Wm82.a4.v1	-0.441172	0.0124944	0.394002	(1 of 1) KOG2707 - Predicted metalloprotease with chaperone activity (RNAse H/HSP70 fold)
Glyma.03G029400.Wm82.a4.v1	0.961541	0.000853292	0.119888	(1 of 7) PTHR31707:SF11 - PECTINESTERASE/PECTINESTERASE INHIBITOR 17-RELATED
Glyma.03G030500.Wm82.a4.v1	0.709739	0.0251027	0.486543	(1 of 4) PTHR11177//PTHR11177:SF190 - CHITINASE // SUBFAMILY NOT NAMED
Glyma.03G032000.Wm82.a4.v1	-0.401574	0.0373196	0.522645	(1 of 202) PF13499 - EF-hand domain pair (EF-hand_7)
Glyma.03G032400.Wm82.a4.v1	-4.2731	0.0294424	1	(1 of 2) PTHR10783:SF26 - SPX DOMAIN-CONTAINING PROTEIN 3
Glyma.03G032700.Wm82.a4.v1	-4.2731	0.0294424	1	(1 of 5) PTHR11926:SF223 - UDP-GLYCOSYLTRANSFERASE 72E1-RELATED
Glyma.03G034000.Wm82.a4.v1	-0.717651	0.00664307	0.308241	(1 of 4) PTHR12565//PTHR12565:SF173 - STEROL REGULATORY ELEMENT-BINDING PROTEIN // TRANSCRIPTION FACTOR UNE10
Glyma.03G036000.Wm82.a4.v1	-0.565557	0.0245321	0.482652	(1 of 3) PTHR23257:SF531 - PROTEIN KINASE ATN1-LIKE PROTEIN
Glyma.03G039300.Wm82.a4.v1	-0.534205	0.0431459	0.539076	(1 of 36) PTHR23155//PTHR23155:SF562 - LEUCINE-RICH REPEAT-CONTAINING PROTEIN // SUBFAMILY NOT NAMED
Glyma.03G041500.Wm82.a4.v1	0.747396	0.0448099	0.542102	(1 of 3) PTHR24322:SF309 - SHORT-CHAIN DEHYDROGENASE REDUCTASE 2A
Glyma.03G044400.Wm82.a4.v1	-0.429755	0.01004	0.363364	(1 of 13) PTHR21495//PTHR21495:SF77 - NUCLEOPORIN-RELATED // DIRIGENT PROTEIN 19
Glyma.03G044500.Wm82.a4.v1	0.43104	0.0116443	0.383899	(1 of 13) PTHR21495//PTHR21495:SF77 - NUCLEOPORIN-RELATED // DIRIGENT PROTEIN 19
Glyma.03G045400.Wm82.a4.v1	-1.13991	0.00365091	0.24009	(1 of 6) PTHR10108//PTHR10108:SF885 - METHYLTRANSFERASE // SUBFAMILY NOT NAMED
Glyma.03G048351.Wm82.a4.v1	-0.426521	0.0270423	0.494906	(1 of 5) PTHR19229//PTHR19229:SF127 - ATP-BINDING CASSETTE TRANSPORTER SUBFAMILY A ABCA // SUBFAMILY NOT NAMED
Glyma.03G050500.Wm82.a4.v1	1.42357	0.0262923	0.492843	(1 of 5) K08059 - interferon, gamma-inducible protein 30 (IFI30, GILT)
Glyma.03G050951.Wm82.a4.v1	-0.844344	0.00648119	0.307145	-
Glyma.03G062100.Wm82.a4.v1	-5.29678	0.00455088	1	(1 of 13) 3.2.1.3 - Glucan 1,4-alpha-glucosidase / Lysosomal alpha-glucosidase
Glyma.03G063400.Wm82.a4.v1	0.563688	0.00881638	0.342787	(1 of 65) PF03140 - Plant protein of unknown function (DUF247)
Glyma.03G063900.Wm82.a4.v1	1.84485	7.33405e-05	0.0253319	(1 of 5) PTHR22950//PTHR22950:SF256 - AMINO ACID TRANSPORTER // AUXIN TRANSPORTER PROTEIN 1-RELATED
Glyma.03G066600.Wm82.a4.v1	-0.700191	0.000163421	0.0440855	(1 of 8) PTHR11732:SF223 - ALDO-KETO REDUCTASE FAMILY 4 MEMBER C10
Glyma.03G073710.Wm82.a4.v1	0.537941	0.0123143	0.390262	(1 of 74) PF00582 - Universal stress protein family (Usp)
Glyma.03G073776.Wm82.a4.v1	-0.494697	0.0107045	0.373786	(1 of 10) PTHR11709:SF9 - LACCASE-7-RELATED
Glyma.03G078600.Wm82.a4.v1	-0.441969	0.0296654	0.501334	(1 of 4) PTHR15486//PTHR15486:SF20 - ANCIENT UBIQUITOUS PROTEIN // GLYCEROL-3-PHOSPHATE 2-O-ACYLTRANSFERASE 6
Glyma.03G079500.Wm82.a4.v1	0.415288	0.0281247	0.49554	(1 of 5) PTHR27002//PTHR27002:SF157 - FAMILY NOT NAMED // G-TYPE LECTIN S-RECEPTOR-LIKE SERINE/THREONINE-PROTEIN KINASE SD1-13
Glyma.03G082400.Wm82.a4.v1	-0.847637	0.0313681	0.507131	(1 of 3) PTHR10641:SF492 - MYB-RELATED PROTEIN A
Glyma.03G085951.Wm82.a4.v1	-0.720712	0.0279209	0.494906	(1 of 3) PTHR32227:SF65 - O-GLYCOSYL HYDROLASES FAMILY 17 PROTEIN
Glyma.03G086000.Wm82.a4.v1	-0.500964	0.0226703	0.469637	(1 of 8) K17686 - Cu+-exporting ATPase (copA, ATP7)
Glyma.03G088800.Wm82.a4.v1	-1.49935	0.00252855	0.207206	(1 of 3) PTHR24351//PTHR24351:SF69 - RIBOSOMAL PROTEIN S6 KINASE // AGC (CAMP-DEPENDENT, CGMP-DEPENDENT AND PROTEIN KINASE C) KINASE FAMILY PROTEIN-RELATED
Glyma.03G090500.Wm82.a4.v1	-1.97065	0.0162146	0.433649	(1 of 9) PTHR27002//PTHR27002:SF34 - FAMILY NOT NAMED // G-TYPE LECTIN S-RECEPTOR-LIKE SERINE/THREONINE-PROTEIN KINASE RLK1
Glyma.03G092800.Wm82.a4.v1	0.530619	0.00848711	0.341313	(1 of 2) PTHR31956//PTHR31956:SF1 - FAMILY NOT NAMED // NON-SPECIFIC PHOSPHOLIPASE C3-RELATED
Glyma.03G102800.Wm82.a4.v1	-0.481561	0.0147148	0.42031	(1 of 6) PTHR11566//PTHR11566:SF80 - DYNAMIN // DYNAMIN-RELATED PROTEIN 1C
Glyma.03G104500.Wm82.a4.v1	-1.29232	0.0033662	0.233683	(1 of 23) 2.4.1.218 - Hydroquinone glucosyltransferase / Hydroquinone:O-glucosyltransferase
Glyma.03G106400.Wm82.a4.v1	-0.491698	0.00089879	0.121446	(1 of 3) PTHR27007:SF61 - RECEPTOR LIKE PROTEIN KINASE S.2
Glyma.03G107800.Wm82.a4.v1	0.444858	0.0373527	0.522645	(1 of 5) PTHR15615:SF28 - CYCLIN-U4-1
Glyma.03G109900.Wm82.a4.v1	0.459836	0.0159838	0.431759	(1 of 85) PF02298 - Plastocyanin-like domain (Cu_bind_like)
Glyma.03G113600.Wm82.a4.v1	1.87809	0.00308585	0.227185	(1 of 17) KOG2722 - Predicted membrane protein
Glyma.03G116600.Wm82.a4.v1	-0.410774	0.0110852	0.378359	(1 of 2) PTHR24078//PTHR24078:SF192 - DNAJ HOMOLOG SUBFAMILY C MEMBER // SUBFAMILY NOT NAMED
Glyma.03G124400.Wm82.a4.v1	0.407913	0.046899	0.543279	(1 of 2) PTHR11588//PTHR11588:SF106 - TUBULIN // TUBULIN BETA-6 CHAIN
Glyma.03G125000.Wm82.a4.v1	1.587	0.00119872	0.143995	(1 of 20) PTHR24078:SF177 - PROTEIN DNJ-23-RELATED
Glyma.03G125600.Wm82.a4.v1	0.687122	0.0350737	0.517664	(1 of 6) PTHR11802//PTHR11802:SF94 - SERINE PROTEASE FAMILY S10 SERINE CARBOXYPEPTIDASE // SUBFAMILY NOT NAMED
Glyma.03G126100.Wm82.a4.v1	-0.660485	0.00747192	0.322979	(1 of 3) PTHR12565//PTHR12565:SF158 - STEROL REGULATORY ELEMENT-BINDING PROTEIN // TRANSCRIPTION FACTOR BHLH106-RELATED
Glyma.03G126600.Wm82.a4.v1	-0.487023	0.0481394	0.543279	(1 of 273) PF00646 - F-box domain (F-box)
Glyma.03G131200.Wm82.a4.v1	0.620143	0.00440646	0.258909	(1 of 9) PTHR10209//PTHR10209:SF182 - OXIDOREDUCTASE, 2OG-FE II OXYGENASE FAMILY PROTEIN // SUBFAMILY NOT NAMED
Glyma.03G131800.Wm82.a4.v1	-0.418812	0.0318603	0.509664	(1 of 2) K03860 - phosphatidylinositol glycan, class Q (PIGQ, GPI1)
Glyma.03G134700.Wm82.a4.v1	0.477234	0.0263185	0.492843	(1 of 1) PTHR31879//PTHR31879:SF2 - FAMILY NOT NAMED // DET1- AND DDB1-ASSOCIATED PROTEIN 1
Glyma.03G135800.Wm82.a4.v1	-0.68582	0.0251861	0.48658	(1 of 49) K09419 - heat shock transcription factor, other eukaryote (HSFF)
Glyma.03G137900.Wm82.a4.v1	-0.407656	0.00964733	0.360148	(1 of 10) K06617 - raffinose synthase (E2.4.1.82)
Glyma.03G142000.Wm82.a4.v1	-1.20006	0.00292989	0.219641	(1 of 10) 1.14.13.28 - 3,9-dihydroxypterocarpan 6A-monooxygenase / 3,9-dihydroxypterocarpan 6A-hydroxylase
Glyma.03G143700.Wm82.a4.v1	-2.38554	0.000899024	0.121446	(1 of 2) K13261 - 3,9-dihydroxypterocarpan 6a-monooxygenase (CYP93A1)
Glyma.03G144800.Wm82.a4.v1	0.626887	0.00243548	0.201817	(1 of 9) PTHR11937//PTHR11937:SF255 - ACTIN // SUBFAMILY NOT NAMED
Glyma.03G146100.Wm82.a4.v1	0.479864	0.00237244	0.197923	(1 of 5) PTHR13009:SF8 - AHSA1 PROTEIN
Glyma.03G147600.Wm82.a4.v1	1.48066	0.037691	0.523285	(1 of 9) PTHR21495//PTHR21495:SF71 - NUCLEOPORIN-RELATED // DIRIGENT PROTEIN 1-RELATED
Glyma.03G147700.Wm82.a4.v1	-2.16135	0.00249755	0.206037	(1 of 9) PTHR21495//PTHR21495:SF71 - NUCLEOPORIN-RELATED // DIRIGENT PROTEIN 1-RELATED
Glyma.03G155300.Wm82.a4.v1	1.03769	0.0101793	0.365521	(1 of 30) PF05910 - Plant protein of unknown function (DUF868) (DUF868)
Glyma.03G158000.Wm82.a4.v1	0.52853	0.017853	0.450967	(1 of 4) PTHR33591:SF3 - BETA-CAROTENE ISOMERASE D27, CHLOROPLASTIC
Glyma.03G160100.Wm82.a4.v1	-3.67814	0.0196026	1	(1 of 4) K13407 - fatty acid omega-hydroxylase (CYP94A1)
Glyma.03G161400.Wm82.a4.v1	-1.18723	0.0057908	0.290293	(1 of 4) PTHR31529:SF10 - LOB DOMAIN-CONTAINING PROTEIN 16
Glyma.03G165800.Wm82.a4.v1	-0.623061	0.0487548	0.544384	(1 of 78) PF00069//PF08263//PF13855 - Protein kinase domain (Pkinase) // Leucine rich repeat N-terminal domain (LRRNT_2) // Leucine rich repeat (LRR_8)
Glyma.03G167500.Wm82.a4.v1	0.698728	0.0238638	0.477251	(1 of 78) PF00069//PF08263//PF13855 - Protein kinase domain (Pkinase) // Leucine rich repeat N-terminal domain (LRRNT_2) // Leucine rich repeat (LRR_8)
Glyma.03G171600.Wm82.a4.v1	-0.62888	2.91567e-05	0.0136402	(1 of 4) PTHR32468:SF10 - CATION/H(+) ANTIPORTER 20
Glyma.03G172500.Wm82.a4.v1	0.452651	0.0358881	0.518918	(1 of 16) K11252 - histone H2B (H2B)
Glyma.03G173300.Wm82.a4.v1	1.99462	8.78762e-07	0.000955215	(1 of 12) PTHR26374//PTHR26374:SF198 - FAMILY NOT NAMED // ZINC FINGER PROTEIN ZAT11
Glyma.03G175300.Wm82.a4.v1	-0.595623	0.00211264	0.186792	(1 of 2) PTHR19241//PTHR19241:SF258 - ATP-BINDING CASSETTE TRANSPORTER // ABC TRANSPORTER G FAMILY MEMBER 17-RELATED
Glyma.03G175900.Wm82.a4.v1	-0.978572	0.00266786	0.212497	-
Glyma.03G176100.Wm82.a4.v1	-1.07847	0.0279099	0.494906	(1 of 5) PTHR13832:SF367 - PROTEIN PHOSPHATASE 2C 67-RELATED
Glyma.03G176800.Wm82.a4.v1	0.683572	0.0060067	0.298362	(1 of 4) PTHR23359//PTHR23359:SF94 - NUCLEOTIDE KINASE // ADENYLATE KINASE 1, MITOCHONDRIAL-RELATED
Glyma.03G180700.Wm82.a4.v1	0.451812	0.0251031	0.486543	(1 of 4) K02152 - V-type H+-transporting ATPase subunit G (ATPeV1G, ATP6G)
Glyma.03G184000.Wm82.a4.v1	0.848492	0.00644417	0.307145	(1 of 4) PTHR11964:SF15 - S-ADENOSYLMETHIONINE SYNTHASE 3
Glyma.03G185100.Wm82.a4.v1	-0.706324	0.00470869	0.266485	(1 of 5) PTHR21576//PTHR21576:SF18 - UNCHARACTERIZED NODULIN-LIKE PROTEIN // SUBFAMILY NOT NAMED
Glyma.03G187000.Wm82.a4.v1	-1.17251	0.00976346	0.361858	(1 of 12) K13496 - UDP-glucosyl transferase 73C [EC:2.4.1.-] Glc - brassinosteroid (UGT73C)
Glyma.03G187200.Wm82.a4.v1	-1.06792	0.0106779	0.373352	(1 of 12) K13496 - UDP-glucosyl transferase 73C [EC:2.4.1.-] Glc - brassinosteroid (UGT73C)
Glyma.03G187700.Wm82.a4.v1	-0.776411	0.0147514	0.42031	(1 of 12) K13496 - UDP-glucosyl transferase 73C [EC:2.4.1.-] Glc - brassinosteroid (UGT73C)
Glyma.03G188700.Wm82.a4.v1	-1.15373	0.00108592	0.137596	(1 of 20) PF07714//PF13947 - Protein tyrosine kinase (Pkinase_Tyr) // Wall-associated receptor kinase galacturonan-binding (GUB_WAK_bind)
Glyma.03G189100.Wm82.a4.v1	0.550556	0.0153877	0.424933	(1 of 6) PTHR11062//PTHR11062:SF66 - EXOSTOSIN HEPARAN SULFATE GLYCOSYLTRANSFERASE -RELATED // SUBFAMILY NOT NAMED
Glyma.03G189600.Wm82.a4.v1	1.95483	0.00305667	0.225486	(1 of 1) PTHR21654//PTHR21654:SF0 - FAMILY NOT NAMED // LD26007P
Glyma.03G195700.Wm82.a4.v1	0.553073	0.0396832	0.5287	(1 of 2) K00419 - ubiquinol-cytochrome c reductase subunit 9 (QCR9, UCRC)
Glyma.03G197800.Wm82.a4.v1	1.16535	0.0442961	0.540863	(1 of 28) PF04520 - Senescence regulator (Senescence_reg)
Glyma.03G199100.Wm82.a4.v1	0.497119	0.0405095	0.531471	(1 of 7) K01285 - lysosomal Pro-X carboxypeptidase (PRCP)
Glyma.03G200900.Wm82.a4.v1	0.561595	0.0444035	0.540892	(1 of 2) PTHR13683//PTHR13683:SF340 - ASPARTYL PROTEASES // ASPARTYL PROTEASE FAMILY PROTEIN
Glyma.03G201600.Wm82.a4.v1	0.452541	0.0109885	0.377427	(1 of 8) PTHR31415//PTHR31415:SF2 - FAMILY NOT NAMED // LATE EMBRYOGENESIS ABUNDANT HYDROXYPROLINE-RICH GLYCOPROTEIN-RELATED
Glyma.03G202300.Wm82.a4.v1	-0.509506	0.0438667	0.540062	(1 of 8) PTHR11850//PTHR11850:SF111 - HOMEOBOX PROTEIN TRANSCRIPTION FACTORS // BEL1-LIKE HOMEODOMAIN PROTEIN 1-RELATED
Glyma.03G203000.Wm82.a4.v1	-0.532779	0.00125655	0.144327	(1 of 4) PTHR12632:SF7 - NUCLEAR TRANSCRIPTION FACTOR Y SUBUNIT A-10-RELATED
Glyma.03G204500.Wm82.a4.v1	-0.598734	0.00423338	0.254954	(1 of 10) PTHR33264//PTHR33264:SF5 - FAMILY NOT NAMED // EXPRESSED PROTEIN-RELATED
Glyma.03G205400.Wm82.a4.v1	-0.403099	0.0226969	0.469671	(1 of 4) PTHR23024:SF102 - CARBOXYLESTERASE 15-RELATED
Glyma.03G207700.Wm82.a4.v1	0.642651	0.0390428	0.526662	(1 of 5) K02979 - small subunit ribosomal protein S28e (RP-S28e, RPS28)
Glyma.03G208200.Wm82.a4.v1	0.662427	0.00947404	0.357287	(1 of 154) K00430 - peroxidase (E1.11.1.7)
Glyma.03G210700.Wm82.a4.v1	0.615094	0.0182122	0.451838	(1 of 4) PTHR32370:SF30 - BTB/POZ DOMAIN-CONTAINING PROTEIN SETH6
Glyma.03G214800.Wm82.a4.v1	-0.596471	0.00344707	0.235484	(1 of 3) PTHR11614//PTHR11614:SF88 - PHOSPHOLIPASE-RELATED // ALPHA/BETA-HYDROLASES SUPERFAMILY PROTEIN
Glyma.03G218000.Wm82.a4.v1	1.73377	0.0253773	0.487858	(1 of 23) PF12023 - Domain of unknown function (DUF3511) (DUF3511)
Glyma.03G218700.Wm82.a4.v1	0.470476	0.00420926	0.254954	(1 of 4) PTHR30620//PTHR30620:SF4 - PERIPLASMIC BETA-GLUCOSIDASE-RELATED // BETA-D-XYLOSIDASE 2-RELATED
Glyma.03G219700.Wm82.a4.v1	0.471324	0.00673062	0.308241	(1 of 2) PTHR32285:SF19 - PROTEIN TRICHOME BIREFRINGENCE-LIKE 6
Glyma.03G220800.Wm82.a4.v1	-0.553682	0.0114175	0.381669	(1 of 4) PTHR31221//PTHR31221:SF23 - FAMILY NOT NAMED // WRKY TRANSCRIPTION FACTOR 23-RELATED
Glyma.03G223600.Wm82.a4.v1	-0.534093	0.0275246	0.494906	(1 of 7) PTHR24078:SF255 - DNAJ HOMOLOG DNJ-5
Glyma.03G223700.Wm82.a4.v1	-1.00748	0.00737562	0.320598	-
Glyma.03G224300.Wm82.a4.v1	-1.45288	0.00357696	0.237772	(1 of 7) K11430 - histone-lysine N-methyltransferase EZH2 (EZH2)
Glyma.03G224700.Wm82.a4.v1	-0.696484	0.00856088	0.342047	(1 of 176) PF03106 - WRKY DNA -binding domain (WRKY)
Glyma.03G225900.Wm82.a4.v1	0.808548	0.00171998	0.17064	(1 of 4) PTHR31867:SF34 - EXPANSIN-A17-RELATED
Glyma.03G227500.Wm82.a4.v1	0.59508	0.00288734	0.219118	(1 of 4) PTHR11654//PTHR11654:SF110 - OLIGOPEPTIDE TRANSPORTER-RELATED // SUBFAMILY NOT NAMED
Glyma.03G227700.Wm82.a4.v1	0.461021	0.0103872	0.368416	(1 of 4) PTHR10641//PTHR10641:SF618 - MYB-LIKE DNA-BINDING PROTEIN MYB // MYB DOMAIN PROTEIN 55
Glyma.03G229600.Wm82.a4.v1	0.418648	0.0383442	0.525346	(1 of 2) PTHR22835//PTHR22835:SF275 - ZINC FINGER FYVE DOMAIN CONTAINING PROTEIN // GDSL ESTERASE/LIPASE LIP-4
Glyma.03G229800.Wm82.a4.v1	-2.8349	0.00179961	0.173203	(1 of 6) 2.4.1.123 - Inositol 3-alpha-galactosyltransferase / UDP-alpha-D-galactose:myo-inositol 3-alpha-D-galactosyltransferase
Glyma.03G230000.Wm82.a4.v1	-1.76875	0.0117644	0.385381	(1 of 1) KOG1429//KOG1502 - dTDP-glucose 4-6-dehydratase/UDP-glucuronic acid decarboxylase // Flavonol reductase/cinnamoyl-CoA reductase
Glyma.03G231100.Wm82.a4.v1	-0.606454	0.0214024	0.466669	(1 of 4) PTHR11850//PTHR11850:SF102 - HOMEOBOX PROTEIN TRANSCRIPTION FACTORS // SUBFAMILY NOT NAMED
Glyma.03G232000.Wm82.a4.v1	0.767078	0.043929	0.540062	(1 of 6) K09584 - protein disulfide-isomerase A6 (PDIA6, TXNDC7)
Glyma.03G233000.Wm82.a4.v1	0.519891	0.0247379	0.484506	(1 of 3) PTHR13058 - THREE PRIME REPAIR EXONUCLEASE 1, 2
Glyma.03G233800.Wm82.a4.v1	-1.39458	0.000552595	0.0915821	(1 of 11) PTHR32278:SF2 - F-BOX PROTEIN PP2-B13-RELATED
Glyma.03G237800.Wm82.a4.v1	0.437689	0.0347522	0.517664	(1 of 4) PTHR24115:SF449 - MICROTUBULE BASED KINESIN MOTOR PROTEIN
Glyma.03G242400.Wm82.a4.v1	0.505489	0.023192	0.473524	(1 of 3) K13832 - 3-dehydroquinate dehydratase / shikimate dehydrogenase (aroDE, DHQ-SDH)
Glyma.03G246100.Wm82.a4.v1	0.667466	0.00724832	0.317774	(1 of 1) KOG0032//KOG0198//KOG0201//KOG0581//KOG0583//KOG0595 - Ca2+/calmodulin-dependent protein kinase, EF-Hand protein superfamily // MEKK and related serine/threonine protein kinases // Serine/threonine protein kinase // Mitogen-activated protein kinase kinase (MAP2K) // Serine/threonine protein kinase // Serine/threonine-protein kinase involved in autophagy
Glyma.03G247500.Wm82.a4.v1	-1.94715	0.0473278	0.543279	(1 of 6) PTHR22595//PTHR22595:SF62 - CHITINASE-RELATED // HEVEIN-LIKE PREPROPROTEIN
Glyma.03G255100.Wm82.a4.v1	0.681083	0.00342653	0.235484	(1 of 2) PTHR11122:SF10 - APOSPORY-ASSOCIATED PROTEIN C-RELATED
Glyma.03G258500.Wm82.a4.v1	0.435011	0.026758	0.494462	-
Glyma.03G259200.Wm82.a4.v1	-0.66813	0.0327501	0.51211	(1 of 4) PTHR24073//PTHR24073:SF345 - FAMILY NOT NAMED // RAS-RELATED PROTEIN RABA3
Glyma.03G260200.Wm82.a4.v1	-1.1942	0.0391231	0.526662	(1 of 3) PTHR24343//PTHR24343:SF199 - SERINE/THREONINE KINASE // SUBFAMILY NOT NAMED
Glyma.03G260600.Wm82.a4.v1	0.519338	0.016863	0.440229	(1 of 8) 1.1.3.37//1.1.3.8 - D-arabinono-1,4-lactone oxidase / D-arabinono-gamma-lactone oxidase // L-gulonolactone oxidase / L-gulono-gamma-lactone oxidase
Glyma.03G261200.Wm82.a4.v1	-0.473368	0.0385961	0.526568	(1 of 331) PF01535//PF13041 - PPR repeat (PPR) // PPR repeat family (PPR_2)
Glyma.03G261400.Wm82.a4.v1	-1.54377	0.00304342	0.224958	(1 of 106) PF03168 - Late embryogenesis abundant protein (LEA_2)
Glyma.03G261500.Wm82.a4.v1	-4.13604	0.035069	1	(1 of 4) PTHR33222//PTHR33222:SF9 - FAMILY NOT NAMED // PROTEIN CURVATURE THYLAKOID 1B, CHLOROPLASTIC
Glyma.03G261800.Wm82.a4.v1	-0.791878	0.000144634	0.0404953	(1 of 4) K12133 - MYB-related transcription factor LHY (LHY)
Glyma.03G264300.Wm82.a4.v1	-0.567442	0.00496278	0.274984	(1 of 5) PTHR11771//PTHR11771:SF38 - LIPOXYGENASE // LIPOXYGENASE 3, CHLOROPLASTIC-RELATED
Glyma.04G001800.Wm82.a4.v1	-0.561518	0.0353062	0.517664	(1 of 6) PTHR22536 - LUNG CANCER METASTASIS-RELATED LCMR1 PROTEIN
Glyma.04G002100.Wm82.a4.v1	0.806909	0.017668	0.448078	(1 of 5) PTHR22812 - CHROMOBOX PROTEIN
Glyma.04G003200.Wm82.a4.v1	0.679358	0.0196765	0.456813	(1 of 3) PTHR19139//PTHR19139:SF152 - AQUAPORIN TRANSPORTER // AQUAPORIN PIP2-7
Glyma.04G004250.Wm82.a4.v1	0.514255	0.00791416	0.332508	(1 of 4) PTHR11913//PTHR11913:SF16 - COFILIN-RELATED // ACTIN-DEPOLYMERIZING FACTOR 5-RELATED
Glyma.04G008100.Wm82.a4.v1	0.403209	0.0155309	0.42522	(1 of 2) K03965 - NADH dehydrogenase (ubiquinone) 1 beta subcomplex subunit 9 (NDUFB9)
Glyma.04G011000.Wm82.a4.v1	-0.445762	0.011392	0.381669	(1 of 10) PF14364 - Domain of unknown function (DUF4408) (DUF4408)
Glyma.04G012400.Wm82.a4.v1	-0.547114	0.00185803	0.174853	(1 of 1) PTHR31964:SF26 - SUGAR UTILIZATION REGULATORY PROTEIN IMP2
Glyma.04G014700.Wm82.a4.v1	0.631677	0.00952735	0.357474	(1 of 4) K16290 - xylem cysteine proteinase [EC:3.4.22.-] (XCP)
Glyma.04G014800.Wm82.a4.v1	0.453715	0.030014	0.501508	(1 of 4) K16290 - xylem cysteine proteinase [EC:3.4.22.-] (XCP)
Glyma.04G018300.Wm82.a4.v1	0.543798	0.0109357	0.376664	(1 of 2) PTHR31818:SF1 - O-FUCOSYLTRANSFERASE-LIKE PROTEIN
Glyma.04G020700.Wm82.a4.v1	1.01545	0.00876308	0.342101	-
Glyma.04G021000.Wm82.a4.v1	-0.781545	0.0153043	0.424637	(1 of 2) PTHR13871//PTHR13871:SF48 - THIOREDOXIN // SUBFAMILY NOT NAMED
Glyma.04G021600.Wm82.a4.v1	0.918578	0.0147838	0.42031	(1 of 5) PTHR31867//PTHR31867:SF4 - FAMILY NOT NAMED // EXPANSIN-A11
Glyma.04G023900.Wm82.a4.v1	0.608149	0.0130763	0.403063	(1 of 4) PTHR11588//PTHR11588:SF118 - TUBULIN // SUBFAMILY NOT NAMED
Glyma.04G025000.Wm82.a4.v1	0.418923	0.0242518	0.479459	(1 of 5) PTHR22298:SF57 - ENDOGLUCANASE 10-RELATED
Glyma.04G025500.Wm82.a4.v1	0.765943	0.0482157	0.543279	(1 of 155) K14488 - SAUR family protein (SAUR)
Glyma.04G028600.Wm82.a4.v1	0.603802	0.0482909	0.543795	(1 of 5) PTHR23421//PTHR23421:SF51 - BETA-GALACTOSIDASE RELATED // BETA-GALACTOSIDASE 5
Glyma.04G030900.Wm82.a4.v1	1.02654	0.00423598	0.254954	-
Glyma.04G032400.Wm82.a4.v1	-0.642682	0.0228692	0.470845	-
Glyma.04G033000.Wm82.a4.v1	-1.54473	0.0198748	0.457535	(1 of 2) PTHR33057//PTHR33057:SF28 - FAMILY NOT NAMED // OVATE FAMILY PROTEIN 7
Glyma.04G033500.Wm82.a4.v1	-1.6257	0.000513772	0.0880247	(1 of 2) PTHR23172//PTHR23172:SF36 - AUXILIN/CYCLIN G-ASSOCIATED KINASE-RELATED // CHAPERONE DNAJ-DOMAIN-CONTAINING PROTEIN-RELATED
Glyma.04G036700.Wm82.a4.v1	0.534465	0.0234544	0.474714	(1 of 3) PTHR10641//PTHR10641:SF611 - MYB-LIKE DNA-BINDING PROTEIN MYB // SUBFAMILY NOT NAMED
Glyma.04G037400.Wm82.a4.v1	-0.894814	0.0122534	0.390262	(1 of 4) PTHR23024//PTHR23024:SF131 - MEMBER OF 'GDXG' FAMILY OF LIPOLYTIC ENZYMES // CARBOXYLESTERASE 2-RELATED
Glyma.04G038000.Wm82.a4.v1	0.695143	0.0180698	0.451482	(1 of 4) PTHR13832//PTHR13832:SF25 - PROTEIN PHOSPHATASE 2C // PROTEIN PHOSPHATASE 2C 12-RELATED
Glyma.04G040400.Wm82.a4.v1	-0.585138	0.0204042	0.460401	(1 of 137) PF02458 - Transferase family (Transferase)
Glyma.04G044900.Wm82.a4.v1	0.47232	0.0040841	0.254536	(1 of 86) PF13912 - C2H2-type zinc finger (zf-C2H2_6)
Glyma.04G051200.Wm82.a4.v1	0.53834	0.0434419	0.540062	(1 of 4) K00281 - glycine dehydrogenase (GLDC, gcvP)
Glyma.04G051900.Wm82.a4.v1	-0.684763	0.000648222	0.0998208	(1 of 4) PTHR10168:SF56 - GLUTAREDOXIN-C10-RELATED
Glyma.04G053100.Wm82.a4.v1	-0.548829	0.0174851	0.446223	(1 of 20) PF00069//PF00582 - Protein kinase domain (Pkinase) // Universal stress protein family (Usp)
Glyma.04G054100.Wm82.a4.v1	0.743252	0.0467535	0.543279	(1 of 2) PTHR10108//PTHR10108:SF791 - METHYLTRANSFERASE // (S)-COCLAURINE-N-METHYLTRANSFERASE-RELATED
Glyma.04G057900.Wm82.a4.v1	-0.41479	0.0333138	0.512328	-
Glyma.04G062000.Wm82.a4.v1	0.403321	0.0438157	0.540062	(1 of 4) PTHR23315//PTHR23315:SF59 - BETA CATENIN-RELATED ARMADILLO REPEAT-CONTAINING // ARMADILLO/BETA-CATENIN-LIKE REPEAT-CONTAINING PROTEIN-RELATED
Glyma.04G066500.Wm82.a4.v1	-0.604168	0.0104538	0.369714	-
Glyma.04G066800.Wm82.a4.v1	0.458774	0.0375284	0.522645	(1 of 12) PTHR31358//PTHR31358:SF10 - FAMILY NOT NAMED // TARGETING PROTEIN FOR XKLP2-LIKE PROTEIN
Glyma.04G069800.Wm82.a4.v1	0.704615	0.0180969	0.451603	(1 of 2) PTHR19241//PTHR19241:SF281 - ATP-BINDING CASSETTE TRANSPORTER // SUBFAMILY NOT NAMED
Glyma.04G070600.Wm82.a4.v1	0.742397	0.0247793	0.484547	(1 of 4) PTHR10209//PTHR10209:SF119 - OXIDOREDUCTASE, 2OG-FE II OXYGENASE FAMILY PROTEIN // SUBFAMILY NOT NAMED
Glyma.04G075700.Wm82.a4.v1	-0.789021	0.00759097	0.325839	(1 of 2) PTHR24414//PTHR24414:SF31 - FAMILY NOT NAMED // F-BOX PROTEIN AFR
Glyma.04G076500.Wm82.a4.v1	0.633952	0.0390278	0.526662	(1 of 11) 2.4.1.168//2.4.2.39 - Xyloglucan 4-glucosyltransferase // Xyloglucan 6-xylosyltransferase / Xyloglucan 6-alpha-D-xylosyltransferase
Glyma.04G076900.Wm82.a4.v1	-1.09523	0.00657307	0.307893	(1 of 2) PTHR13871//PTHR13871:SF38 - THIOREDOXIN // PROTEIN C32D5.8, ISOFORM B-RELATED
Glyma.04G079600.Wm82.a4.v1	-0.849892	0.00878473	0.342475	(1 of 10) PTHR31236//PTHR31236:SF2 - FAMILY NOT NAMED // DEHYDRATION-RESPONSIVE PROTEIN RD22
Glyma.04G079700.Wm82.a4.v1	-0.452254	0.0276551	0.494906	(1 of 8) PTHR23023//PTHR23023:SF37 - DIMETHYLANILINE MONOOXYGENASE // INDOLE-3-PYRUVATE MONOOXYGENASE YUCCA2-RELATED
Glyma.04G084800.Wm82.a4.v1	1.13529	0.00669459	0.308241	-
Glyma.04G085500.Wm82.a4.v1	-0.815744	0.00133007	0.14896	(1 of 3) PTHR11614:SF96 - ALPHA/BETA FOLD HYDROLASE FAMILY PROTEIN
Glyma.04G086600.Wm82.a4.v1	1.4377	0.0425471	0.537807	(1 of 7) PTHR22950//PTHR22950:SF208 - AMINO ACID TRANSPORTER // SUBFAMILY NOT NAMED
Glyma.04G086900.Wm82.a4.v1	0.461085	0.00514551	0.276329	(1 of 15) K00850 - 6-phosphofructokinase 1 (pfkA, PFK)
Glyma.04G087400.Wm82.a4.v1	0.494231	0.027275	0.494906	(1 of 8) KOG4372 - Predicted alpha/beta hydrolase
Glyma.04G088700.Wm82.a4.v1	-0.576606	0.00125604	0.144327	(1 of 49) KOG0472//KOG1187 - Leucine-rich repeat protein // Serine/threonine protein kinase
Glyma.04G089600.Wm82.a4.v1	0.457283	0.00871717	0.342101	(1 of 1) PTHR12921:SF0 - UBIQUITIN-FOLD MODIFIER-CONJUGATING ENZYME 1
Glyma.04G092100.Wm82.a4.v1	1.49227	0.0065488	0.307145	(1 of 6) K15104 - solute carrier family 25 (mitochondrial oxoglutarate transporter), member 11 (SLC25A11, OGC)
Glyma.04G093000.Wm82.a4.v1	-0.55516	0.0037885	0.246073	(1 of 7) PTHR35281:SF1 - CONSERVED PEPTIDE UPSTREAM OPEN READING FRAME 37-RELATED
Glyma.04G098100.Wm82.a4.v1	-0.488763	0.0217027	0.466669	(1 of 17) K10664 - E3 ubiquitin-protein ligase ATL6/9/15/31/42/55 [EC:6.3.2.19] (ATL6S)
Glyma.04G100600.Wm82.a4.v1	1.07924	0.00463683	0.266485	(1 of 16) KOG0149 - Predicted RNA-binding protein SEB4 (RRM superfamily)
Glyma.04G101400.Wm82.a4.v1	-0.542464	0.00150926	0.158448	(1 of 6) PTHR13832:SF314 - PROTEIN PHOSPHATASE 2C 10-RELATED
Glyma.04G101500.Wm82.a4.v1	-0.856752	0.0264836	0.492897	(1 of 4) K12118 - cryptochrome 1 (CRY1)
Glyma.04G101900.Wm82.a4.v1	-0.580178	0.00370708	0.242919	(1 of 2) PTHR10641//PTHR10641:SF670 - MYB-LIKE DNA-BINDING PROTEIN MYB // SUBFAMILY NOT NAMED
Glyma.04G102700.Wm82.a4.v1	-0.51426	0.00945355	0.356879	(1 of 7) PTHR23500//PTHR23500:SF44 - FAMILY NOT NAMED // SUGAR TRANSPORT PROTEIN 5
Glyma.04G103300.Wm82.a4.v1	-0.597117	0.0424773	0.537807	(1 of 74) PF05678 - VQ motif (VQ)
Glyma.04G104800.Wm82.a4.v1	-0.508219	0.00625673	0.302453	(1 of 6) PTHR33059:SF4 - F28K19.24-RELATED
Glyma.04G105000.Wm82.a4.v1	-0.482004	0.0362433	0.51937	(1 of 2) K03650 - tRNA modification GTPase [EC:3.6.-.-] (mnmE, trmE, MSS1)
Glyma.04G112500.Wm82.a4.v1	0.426985	0.0307636	0.504447	(1 of 6) PTHR31533:SF2 - GPI-ANCHORED PROTEIN LORELEI-RELATED
Glyma.04G115000.Wm82.a4.v1	4.86314	0.0342216	1	-
Glyma.04G123800.Wm82.a4.v1	-0.884685	0.000169131	0.0445278	(1 of 1) PTHR31803//PTHR31803:SF4 - FAMILY NOT NAMED // UBIQUINOL OXIDASE 1A, MITOCHONDRIAL-RELATED
Glyma.04G126700.Wm82.a4.v1	-2.43117	0.00454612	0.264175	(1 of 4) PTHR12363:SF27 - EXPORTIN 1-LIKE PROTEIN DOMAIN-CONTAINING PROTEIN
Glyma.04G127900.Wm82.a4.v1	-0.717413	0.0136813	0.412088	(1 of 131) PF00892 - EamA-like transporter family (EamA)
Glyma.04G129500.Wm82.a4.v1	0.57453	0.0276105	0.494906	(1 of 5) K14961 - COMPASS component SWD1 (RBBP5, SWD1, CPS50)
Glyma.04G133400.Wm82.a4.v1	-0.581785	0.0453252	0.542102	(1 of 4) PTHR33334//PTHR33334:SF2 - FAMILY NOT NAMED // GENOMIC DNA, CHROMOSOME 3, P1 CLONE: MQC3
Glyma.04G136200.Wm82.a4.v1	1.50109	0.00150141	0.158448	(1 of 7) PTHR10891//PTHR10891:SF590 - EF-HAND CALCIUM-BINDING DOMAIN CONTAINING PROTEIN // SUBFAMILY NOT NAMED
Glyma.04G149300.Wm82.a4.v1	0.704736	0.00842565	0.34065	(1 of 4) PTHR31561//PTHR31561:SF3 - FAMILY NOT NAMED // 3-KETOACYL-COA SYNTHASE 11
Glyma.04G153100.Wm82.a4.v1	-2.01407	0.01653	0.437606	-
Glyma.04G155100.Wm82.a4.v1	-0.431551	0.0201259	0.459429	(1 of 3) PTHR10617//PTHR10617:SF52 - ELECTRON TRANSFER FLAVOPROTEIN-UBIQUINONE OXIDOREDUCTASE // OXIDOREDUCTASE/ELECTRON CARRIER-RELATED
Glyma.04G155400.Wm82.a4.v1	-0.798722	0.0224906	0.468941	(1 of 5) PTHR31422//PTHR31422:SF1 - FAMILY NOT NAMED // EXPRESSED PROTEIN
Glyma.04G158166.Wm82.a4.v1	3.67199	0.0456045	1	(1 of 1) 2.1.1.57 - Methyltransferase cap1 / mRNA (nucleoside-2'-O)-methyltransferase
Glyma.04G159200.Wm82.a4.v1	0.472798	0.0215261	0.466669	(1 of 4) PTHR32116//PTHR32116:SF20 - FAMILY NOT NAMED // GALACTURONOSYLTRANSFERASE 11-RELATED
Glyma.04G161000.Wm82.a4.v1	0.738967	0.00359711	0.237772	(1 of 25) PF14309//PF14383 - Domain of unknown function (DUF4378) (DUF4378) // DUF761-associated sequence motif (VARLMGL)
Glyma.04G167200.Wm82.a4.v1	1.19736	0.000295329	0.0623702	(1 of 4) PTHR31744:SF7 - NAC DOMAIN-CONTAINING PROTEIN 100-RELATED
Glyma.04G168300.Wm82.a4.v1	-0.881922	3.92237e-05	0.0166624	(1 of 15) PTHR31089:SF4 - CYCLIC DOF FACTOR 2-RELATED
Glyma.04G170500.Wm82.a4.v1	0.441738	0.0277395	0.494906	(1 of 2) PTHR10209//PTHR10209:SF105 - OXIDOREDUCTASE, 2OG-FE II OXYGENASE FAMILY PROTEIN // SUBFAMILY NOT NAMED
Glyma.04G171200.Wm82.a4.v1	-0.601343	0.030164	0.501715	(1 of 4) PTHR12300:SF52 - HVA22-LIKE PROTEIN A-RELATED
Glyma.04G171800.Wm82.a4.v1	1.47986	0.00051684	0.0880247	(1 of 3) PTHR24064//PTHR24064:SF242 - FAMILY NOT NAMED // ORGANIC CATION/CARNITINE TRANSPORTER 3
Glyma.04G173000.Wm82.a4.v1	-0.723029	0.00202971	0.183124	(1 of 4) KOG0059 - Lipid exporter ABCA1 and related proteins, ABC superfamily
Glyma.04G179400.Wm82.a4.v1	-3.72737	0.0292412	1	(1 of 5) PF04134 - Protein of unknown function, DUF393 (DUF393)
Glyma.04G179800.Wm82.a4.v1	0.641575	0.0193035	0.455765	(1 of 16) K09377 - cysteine and glycine-rich protein (CSRP)
Glyma.04G183100.Wm82.a4.v1	0.645249	0.0207175	0.461861	(1 of 3) PTHR32263:SF6 - INACTIVE POLY [ADP-RIBOSE] POLYMERASE SRO4-RELATED
Glyma.04G186300.Wm82.a4.v1	-1.10547	0.00277316	0.215587	(1 of 1) PTHR24320//PTHR24320:SF100//PTHR24320:SF81 - FAMILY NOT NAMED // SUBFAMILY NOT NAMED // NAD(P)-BINDING ROSSMANN-FOLD SUPERFAMILY PROTEIN
Glyma.04G189000.Wm82.a4.v1	-0.697181	0.0488082	0.544384	-
Glyma.04G190700.Wm82.a4.v1	0.427966	0.0193005	0.455765	(1 of 3) PTHR12411//PTHR12411:SF346 - CYSTEINE PROTEASE FAMILY C1-RELATED // KDEL-TAILED CYSTEINE ENDOPEPTIDASE CEP1-RELATED
Glyma.04G190800.Wm82.a4.v1	0.548564	0.000685111	0.103298	(1 of 1) PTHR10173//PTHR10173:SF41 - METHIONINE SULFOXIDE REDUCTASE // SUBFAMILY NOT NAMED
Glyma.04G190900.Wm82.a4.v1	-0.497912	0.0169321	0.440229	(1 of 4) PTHR24413//PTHR24413:SF75 - FAMILY NOT NAMED // BTB/POZ AND TAZ DOMAIN-CONTAINING PROTEIN 2
Glyma.04G197400.Wm82.a4.v1	-0.484506	0.0465815	0.543279	(1 of 10) K10781 - fatty acyl-ACP thioesterase B (FATB)
Glyma.04G198200.Wm82.a4.v1	-0.819385	0.0229281	0.471185	(1 of 3) PTHR33184:SF2 - TPD1
Glyma.04G198400.Wm82.a4.v1	-1.5438	2.1276e-05	0.0110607	(1 of 10) PTHR10791:SF22 - BIDIRECTIONAL SUGAR TRANSPORTER SWEET10
Glyma.04G198600.Wm82.a4.v1	-4.08624	0.00980968	0.361858	(1 of 10) PTHR10791:SF22 - BIDIRECTIONAL SUGAR TRANSPORTER SWEET10
Glyma.04G199300.Wm82.a4.v1	-0.506872	0.000616609	0.098652	(1 of 2) PTHR24056//PTHR24056:SF209 - CELL DIVISION PROTEIN KINASE // SUBFAMILY NOT NAMED
Glyma.04G202900.Wm82.a4.v1	0.640332	0.0151169	0.422371	(1 of 4) K08054 - calnexin (CANX)
Glyma.04G205000.Wm82.a4.v1	0.669912	0.0191854	0.45482	(1 of 26) 2.7.11.17 - Calcium/calmodulin-dependent protein kinase / Microtubule-associated protein 2 kinase
Glyma.04G207900.Wm82.a4.v1	-0.44234	0.00484061	0.270369	(1 of 3) K02208 - cyclin-dependent kinase 8/11 [EC:2.7.11.22 2.7.11.23] (CDK8_11)
Glyma.04G208450.Wm82.a4.v1	1.04867	0.0200519	0.459429	(1 of 1) PTHR23421//PTHR23421:SF67//PTHR23421:SF73 - BETA-GALACTOSIDASE RELATED // BETA-GALACTOSIDASE 10 // BETA-GALACTOSIDASE 6
Glyma.04G215600.Wm82.a4.v1	-0.60589	0.00291709	0.219641	(1 of 6) K19040 - E3 ubiquitin-protein ligase ATL10/75/76/77/78 [EC:6.3.2.19] (ATL76S)
Glyma.04G216100.Wm82.a4.v1	-0.593268	0.0269993	0.494906	(1 of 47) KOG4282 - Transcription factor GT-2 and related proteins, contains trihelix DNA-binding/SANT domain
Glyma.04G220300.Wm82.a4.v1	0.698443	0.0370832	0.522645	-
Glyma.04G225700.Wm82.a4.v1	-0.441576	0.036519	0.520141	(1 of 2) PTHR34810:SF1 - DNA-BINDING PROTEIN BIN4
Glyma.04G226800.Wm82.a4.v1	0.890962	0.0480831	0.543279	(1 of 5) PTHR12121//PTHR12121:SF44 - CARBON CATABOLITE REPRESSOR PROTEIN 4 // SUBFAMILY NOT NAMED
Glyma.04G227900.Wm82.a4.v1	1.45138	0.00238652	0.198205	(1 of 3) PTHR10209:SF111 - DOWNY MILDEW RESISTANCE 6 PROTEIN / OXIDOREDUCTASE
Glyma.04G228800.Wm82.a4.v1	0.859669	0.000760197	0.110612	-
Glyma.04G229000.Wm82.a4.v1	0.562599	0.0269285	0.494906	(1 of 6) K02942 - large subunit ribosomal protein LP1 (RP-LP1, RPLP1)
Glyma.04G229200.Wm82.a4.v1	0.406337	0.042666	0.537807	(1 of 2) PTHR31741:SF6 - O-FUCOSYLTRANSFERASE-LIKE PROTEIN
Glyma.04G233900.Wm82.a4.v1	-1.15805	0.00157796	0.163356	(1 of 2) PTHR13832:SF218 - PROTEIN PHOSPHATASE 2C 57
Glyma.04G235100.Wm82.a4.v1	0.469784	0.02188	0.466785	(1 of 2) PTHR21136//PTHR21136:SF93 - SNARE PROTEINS // VESICLE-ASSOCIATED MEMBRANE PROTEIN-LIKE PROTEIN
Glyma.04G237000.Wm82.a4.v1	0.814088	0.00583672	0.291899	(1 of 2) 2.7.4.2 - Phosphomevalonate kinase
Glyma.04G237500.Wm82.a4.v1	-0.64772	0.00868296	0.342101	(1 of 2) PTHR24319:SF26 - PROTEIN DHS-1
Glyma.04G239900.Wm82.a4.v1	-0.495039	2.15814e-05	0.0110607	(1 of 5) PTHR10219:SF34 - GENOMIC DNA, CHROMOSOME 3, P1 CLONE: MXL8
Glyma.04G242100.Wm82.a4.v1	-0.415172	0.0154588	0.425078	(1 of 5) PTHR31636:SF10 - SCARECROW-LIKE PROTEIN 1
Glyma.04G242200.Wm82.a4.v1	-0.905382	0.00611928	0.300362	(1 of 3) PTHR10641//PTHR10641:SF496 - MYB-LIKE DNA-BINDING PROTEIN MYB // SUBFAMILY NOT NAMED
Glyma.04G247600.Wm82.a4.v1	-0.575152	0.0395932	0.528644	(1 of 2) PTHR11014//PTHR11014:SF62 - PEPTIDASE M20 FAMILY MEMBER // IAA-AMINO ACID HYDROLASE ILR1-LIKE 6
Glyma.04G249400.Wm82.a4.v1	-0.798711	0.0333524	0.512328	(1 of 4) 1.14.13.122 - Chlorophyllide-a oxygenase / Cholorophyll-b synthase
Glyma.04G250900.Wm82.a4.v1	-0.750896	0.000429647	0.0768593	(1 of 131) PF00892 - EamA-like transporter family (EamA)
Glyma.04G251800.Wm82.a4.v1	0.402993	0.0164559	0.436972	(1 of 4) PTHR11751//PTHR11751:SF317 - SUBGROUP I AMINOTRANSFERASE RELATED // SUBFAMILY NOT NAMED
Glyma.04G257602.Wm82.a4.v1	-0.510963	0.00654136	0.307145	(1 of 4) PTHR18063 - NF-E2 INDUCIBLE PROTEIN
Glyma.05G000400.Wm82.a4.v1	-0.554813	0.0194868	0.455765	(1 of 2) PTHR22939//PTHR22939:SF87 - SERINE PROTEASE FAMILY S1C HTRA-RELATED // DO-LIKE 15 PROTEIN-RELATED
Glyma.05G001700.Wm82.a4.v1	0.674107	0.0185867	0.454376	(1 of 18) PTHR11206:SF87 - MATE EFFLUX FAMILY PROTEIN-RELATED
Glyma.05G005100.Wm82.a4.v1	-0.701837	0.0314209	0.507307	(1 of 4) PTHR27002//PTHR27002:SF128 - FAMILY NOT NAMED // CYSTEINE-RICH RECEPTOR-LIKE PROTEIN KINASE 42
Glyma.05G006900.Wm82.a4.v1	-0.455053	0.0306707	0.504233	(1 of 31) PTHR23155//PTHR23155:SF414 - LEUCINE-RICH REPEAT-CONTAINING PROTEIN // SUBFAMILY NOT NAMED
Glyma.05G007600.Wm82.a4.v1	-0.460351	0.0380914	0.524645	(1 of 1) 1.4.3.16 - L-aspartate oxidase / LASPO
Glyma.05G008800.Wm82.a4.v1	-0.749564	0.0194516	0.455765	(1 of 99) PF01535//PF13041//PF14432 - PPR repeat (PPR) // PPR repeat family (PPR_2) // DYW family of nucleic acid deaminases (DYW_deaminase)
Glyma.05G009300.Wm82.a4.v1	-0.428911	0.0464467	0.543279	(1 of 26) PTHR23272 - BED FINGER-RELATED
Glyma.05G010400.Wm82.a4.v1	0.415146	0.0253948	0.487858	-
Glyma.05G011200.Wm82.a4.v1	1.92222	0.0425028	0.537807	-
Glyma.05G011600.Wm82.a4.v1	0.425693	0.000141406	0.0402006	(1 of 35) PF00069//PF00560//PF08263 - Protein kinase domain (Pkinase) // Leucine Rich Repeat (LRR_1) // Leucine rich repeat N-terminal domain (LRRNT_2)
Glyma.05G018300.Wm82.a4.v1	-0.458401	0.00411292	0.254954	(1 of 1) PTHR10188//PTHR10188:SF24 - L-ASPARAGINASE // ISOASPARTYL PEPTIDASE/L-ASPARAGINASE 1
Glyma.05G021800.Wm82.a4.v1	-0.616341	0.0472336	0.543279	(1 of 5) K05280 - flavonoid 3'-monooxygenase (E1.14.13.21)
Glyma.05G023400.Wm82.a4.v1	1.34365	0.0354593	0.5181	(1 of 4) PTHR31471//PTHR31471:SF8 - FAMILY NOT NAMED // GB|AAD39278.1
Glyma.05G025900.Wm82.a4.v1	-0.807853	6.69972e-06	0.00450197	(1 of 15) PTHR31089:SF4 - CYCLIC DOF FACTOR 2-RELATED
Glyma.05G026000.Wm82.a4.v1	-0.66777	0.0179399	0.451482	-
Glyma.05G026100.Wm82.a4.v1	-0.478803	0.0169438	0.440229	(1 of 4) PTHR22835//PTHR22835:SF267 - ZINC FINGER FYVE DOMAIN CONTAINING PROTEIN // SUBFAMILY NOT NAMED
Glyma.05G028600.Wm82.a4.v1	0.432645	0.0317968	0.509162	(1 of 8) PTHR32295//PTHR32295:SF14 - FAMILY NOT NAMED // PROTEIN IQ-DOMAIN 31-RELATED
Glyma.05G029200.Wm82.a4.v1	1.16896	0.00343185	0.235484	(1 of 3) 1.2.1.88//1.5.1.12 - L-glutamate gamma-semialdehyde dehydrogenase / Pyrroline-5-carboxylate dehydrogenase // Transferred entry: 1.2.1.88
Glyma.05G029900.Wm82.a4.v1	-1.05878	0.035294	0.517664	(1 of 2) PTHR11654//PTHR11654:SF184 - OLIGOPEPTIDE TRANSPORTER-RELATED // PROTEIN NRT1/ PTR FAMILY 4.7
Glyma.05G030000.Wm82.a4.v1	-0.442369	0.000824048	0.118308	(1 of 58) KOG0483 - Transcription factor HEX, contains HOX and HALZ domains
Glyma.05G033000.Wm82.a4.v1	0.627321	0.00570527	0.289239	(1 of 8) PTHR26402:SF526 - TWO-COMPONENT RESPONSE REGULATOR ARR15-RELATED
Glyma.05G036300.Wm82.a4.v1	1.3292	0.00971467	0.360839	(1 of 4) PTHR11558//PTHR11558:SF28 - SPERMIDINE/SPERMINE SYNTHASE // SUBFAMILY NOT NAMED
Glyma.05G039100.Wm82.a4.v1	0.436852	0.0201613	0.459952	(1 of 120) PF00560//PF08263//PF13855 - Leucine Rich Repeat (LRR_1) // Leucine rich repeat N-terminal domain (LRRNT_2) // Leucine rich repeat (LRR_8)
Glyma.05G039900.Wm82.a4.v1	0.458848	0.0403884	0.531412	(1 of 5) PF00069//PF07714//PF08263//PF13855 - Protein kinase domain (Pkinase) // Protein tyrosine kinase (Pkinase_Tyr) // Leucine rich repeat N-terminal domain (LRRNT_2) // Leucine rich repeat (LRR_8)
Glyma.05G041202.Wm82.a4.v1	-1.07422	0.00298076	0.222102	(1 of 2) PTHR11972//PTHR11972:SF83 - NADPH OXIDASE // FERRIC REDUCTION OXIDASE 8, MITOCHONDRIAL
Glyma.05G042200.Wm82.a4.v1	0.555553	2.24159e-07	0.000345186	(1 of 2) PTHR34806//PTHR34806:SF1 - FAMILY NOT NAMED // HIGH-AFFINITY NITRATE TRANSPORTER 3.1-RELATED
Glyma.05G042600.Wm82.a4.v1	-1.22817	0.00110233	0.138517	(1 of 6) 1.14.13.120 - Costunolide synthase
Glyma.05G046300.Wm82.a4.v1	0.573911	0.0412069	0.533956	(1 of 4) PTHR23359//PTHR23359:SF99 - NUCLEOTIDE KINASE // SUBFAMILY NOT NAMED
Glyma.05G049900.Wm82.a4.v1	2.45515	0.0214056	0.466669	(1 of 3) PTHR31839//PTHR31839:SF0 - FAMILY NOT NAMED // DEHYDRATION-RESPONSIVE ELEMENT-BINDING PROTEIN 1E-RELATED
Glyma.05G052700.Wm82.a4.v1	-0.405253	0.02955	0.501334	(1 of 78) PF00069//PF08263//PF13855 - Protein kinase domain (Pkinase) // Leucine rich repeat N-terminal domain (LRRNT_2) // Leucine rich repeat (LRR_8)
Glyma.05G053300.Wm82.a4.v1	0.480758	0.0421937	0.536982	(1 of 3) K14423 - 4,4-dimethyl-9beta,19-cyclopropylsterol-4alpha-methyl oxidase (SMO1)
Glyma.05G054100.Wm82.a4.v1	-0.797922	0.000269302	0.0581771	(1 of 7) PTHR11206//PTHR11206:SF93 - MULTIDRUG RESISTANCE PROTEIN // MATE EFFLUX FAMILY PROTEIN
Glyma.05G056100.Wm82.a4.v1	0.497142	0.0466797	0.543279	(1 of 5) PTHR11709:SF82 - MONOCOPPER OXIDASE-LIKE PROTEIN SKU5
Glyma.05G056300.Wm82.a4.v1	0.83979	0.012972	0.402291	(1 of 4) PTHR31953:SF17 - ACID BETA-FRUCTOFURANOSIDASE 3, VACUOLAR-RELATED
Glyma.05G056400.Wm82.a4.v1	0.695094	0.0147624	0.42031	(1 of 2) PTHR10683//PTHR10683:SF10 - TRANSALDOLASE // TRANSALDOLASE-LIKE PROTEIN
Glyma.05G056500.Wm82.a4.v1	-0.522452	0.0453903	0.542102	(1 of 10) K00759 - adenine phosphoribosyltransferase (APRT, apt)
Glyma.05G057200.Wm82.a4.v1	0.821122	0.00818743	0.336061	(1 of 34) PF14547 - Hydrophobic seed protein (Hydrophob_seed)
Glyma.05G057700.Wm82.a4.v1	0.818755	0.0211278	0.465896	(1 of 8) PTHR31731//PTHR31731:SF7 - FAMILY NOT NAMED // BIFUNCTIONAL INHIBITOR/LIPID-TRANSFER PROTEIN/SEED STORAGE 2S ALBUMIN SUPERFAMILY PROTEIN
Glyma.05G057800.Wm82.a4.v1	0.628368	0.0173237	0.444619	(1 of 8) PTHR31731//PTHR31731:SF7 - FAMILY NOT NAMED // BIFUNCTIONAL INHIBITOR/LIPID-TRANSFER PROTEIN/SEED STORAGE 2S ALBUMIN SUPERFAMILY PROTEIN
Glyma.05G058100.Wm82.a4.v1	0.641312	0.0102119	0.365521	(1 of 3) 1.1.1.27 - L-lactate dehydrogenase / L-lactic dehydrogenase
Glyma.05G063500.Wm82.a4.v1	0.455067	0.000639065	0.0994489	(1 of 70) K09286 - EREBP-like factor (EREBP)
Glyma.05G072600.Wm82.a4.v1	0.820228	0.00333264	0.233486	(1 of 3) PTHR10641//PTHR10641:SF509 - MYB-LIKE DNA-BINDING PROTEIN MYB // MYB TRANSCRIPTION FACTOR
Glyma.05G075100.Wm82.a4.v1	-0.435567	0.0215792	0.466669	(1 of 25) KOG1176 - Acyl-CoA synthetase
Glyma.05G077300.Wm82.a4.v1	-0.839388	0.0107196	0.373786	-
Glyma.05G079651.Wm82.a4.v1	-1.93208	8.89963e-12	1.64456e-07	(1 of 10) PTHR11817//PTHR11817:SF33 - PYRUVATE KINASE // SUBFAMILY NOT NAMED
Glyma.05G079900.Wm82.a4.v1	-0.593239	0.018217	0.451838	(1 of 1) PTHR13847//PTHR13847:SF206 - FAD NAD BINDING OXIDOREDUCTASES // FAD-DEPENDENT OXIDOREDUCTASE-LIKE PROTEIN
Glyma.05G084375.Wm82.a4.v1	0.801651	0.0297759	0.501334	-
Glyma.05G088800.Wm82.a4.v1	0.648298	0.0240257	0.478612	(1 of 8) PTHR32295//PTHR32295:SF32 - FAMILY NOT NAMED // PROTEIN IQ-DOMAIN 3-RELATED
Glyma.05G095400.Wm82.a4.v1	-1.72652	0.0191093	0.454759	(1 of 5) PTHR11431//PTHR11431:SF44 - FERRITIN // SUBFAMILY NOT NAMED
Glyma.05G100900.Wm82.a4.v1	-0.428656	0.0360362	0.519299	-
Glyma.05G102100.Wm82.a4.v1	0.544193	0.0132741	0.407243	(1 of 4) PTHR37209//PTHR37209:SF2 - FAMILY NOT NAMED // LYSINE-RICH ARABINOGALACTAN PROTEIN 17-RELATED
Glyma.05G103600.Wm82.a4.v1	0.611382	0.0159918	0.431759	(1 of 4) PTHR31517//PTHR31517:SF3 - FAMILY NOT NAMED // PEROXIDASE 35-RELATED
Glyma.05G109500.Wm82.a4.v1	-0.444075	0.0413287	0.533956	(1 of 4) PTHR24326//PTHR24326:SF252 - FAMILY NOT NAMED // HOMEOBOX-LEUCINE ZIPPER PROTEIN HAT9
Glyma.05G113000.Wm82.a4.v1	-1.14445	0.016855	0.440229	(1 of 2) PTHR31989//PTHR31989:SF51 - FAMILY NOT NAMED // F5D14.30 PROTEIN-RELATED
Glyma.05G116900.Wm82.a4.v1	1.48622	0.0383466	0.525346	(1 of 11) PF06454 - Protein of unknown function (DUF1084) (DUF1084)
Glyma.05G119200.Wm82.a4.v1	1.3327	3.51469e-05	0.0154638	(1 of 233) PTHR24078 - DNAJ HOMOLOG SUBFAMILY C MEMBER
Glyma.05G120500.Wm82.a4.v1	-0.878555	0.0145882	0.419783	(1 of 171) PF02365 - No apical meristem (NAM) protein (NAM)
Glyma.05G122700.Wm82.a4.v1	-0.669435	0.0333615	0.512328	(1 of 42) PF01535//PF12854//PF13041 - PPR repeat (PPR) // PPR repeat (PPR_1) // PPR repeat family (PPR_2)
Glyma.05G123400.Wm82.a4.v1	-0.674326	0.0435471	0.540062	(1 of 25) PF04852 - Protein of unknown function (DUF640) (DUF640)
Glyma.05G124900.Wm82.a4.v1	-3.01924	0.0476801	0.543279	(1 of 10) PTHR32448//PTHR32448:SF30 - FAMILY NOT NAMED // BERBERINE BRIDGE ENZYME-LIKE PROTEIN-RELATED
Glyma.05G125200.Wm82.a4.v1	0.750879	0.0467021	0.543279	(1 of 10) PTHR32448//PTHR32448:SF30 - FAMILY NOT NAMED // BERBERINE BRIDGE ENZYME-LIKE PROTEIN-RELATED
Glyma.05G129600.Wm82.a4.v1	0.751059	0.0134267	0.409088	(1 of 3) PTHR11712//PTHR11712:SF226 - POLYKETIDE SYNTHASE-RELATED // 3-OXOACYL-[ACYL-CARRIER-PROTEIN] SYNTHASE I, CHLOROPLASTIC
Glyma.05G130100.Wm82.a4.v1	1.19077	0.0402843	0.531155	-
Glyma.05G136600.Wm82.a4.v1	-0.568221	0.00918399	0.350809	-
Glyma.05G139000.Wm82.a4.v1	-0.409441	0.0337853	0.513209	-
Glyma.05G139900.Wm82.a4.v1	0.412019	0.0283154	0.495963	(1 of 4) KOG4467 - Uncharacterized conserved protein
Glyma.05G140800.Wm82.a4.v1	0.425348	0.0018677	0.175194	(1 of 4) K10609 - cullin 4 (CUL4)
Glyma.05G141800.Wm82.a4.v1	-0.482943	0.00159211	0.164361	(1 of 2) PTHR10288//PTHR10288:SF137 - KH DOMAIN CONTAINING RNA BINDING PROTEIN // SUBFAMILY NOT NAMED
Glyma.05G144500.Wm82.a4.v1	-0.476738	0.00648137	0.307145	(1 of 4) PTHR26402//PTHR26402:SF608 - RESPONSE REGULATOR OF TWO-COMPONENT SYSTEM // SUBFAMILY NOT NAMED
Glyma.05G144602.Wm82.a4.v1	0.52897	3.42798e-05	0.0153615	(1 of 6) 2.3.1.160 - Vinorine synthase
Glyma.05G150100.Wm82.a4.v1	1.09934	0.00266125	0.212497	-
Glyma.05G150700.Wm82.a4.v1	-4.20876	0.0438998	1	(1 of 5) 2.4.1.271 - Crocetin glucosyltransferase / UGT75L6
Glyma.05G151200.Wm82.a4.v1	0.956173	0.0363209	0.519887	(1 of 2) 6.2.1.20 - Long-chain-fatty-acid--[acyl-carrier-protein] ligase / Acyl-[acyl-carrier-protein] synthetase
Glyma.05G152000.Wm82.a4.v1	0.559341	0.00872337	0.342101	(1 of 3) 3.3.1.1 - Adenosylhomocysteinase / SAHase
Glyma.05G152100.Wm82.a4.v1	0.479117	0.0112684	0.381064	(1 of 2) PTHR11680//PTHR11680:SF11 - SERINE HYDROXYMETHYLTRANSFERASE // SUBFAMILY NOT NAMED
Glyma.05G163900.Wm82.a4.v1	1.08006	0.00989331	0.361858	(1 of 5) PTHR31062//PTHR31062:SF34 - FAMILY NOT NAMED // XYLOGLUCAN ENDOTRANSGLUCOSYLASE/HYDROLASE PROTEIN 15-RELATED
Glyma.05G165800.Wm82.a4.v1	-0.678911	0.00560159	0.287533	(1 of 1) PF00931//PF01582//PF03106//PF13855 - NB-ARC domain (NB-ARC) // TIR domain (TIR) // WRKY DNA -binding domain (WRKY) // Leucine rich repeat (LRR_8)
Glyma.05G168600.Wm82.a4.v1	0.480051	0.0317746	0.509028	(1 of 3) K11718 - UDP-glucose:glycoprotein glucosyltransferase (HUGT)
Glyma.05G169800.Wm82.a4.v1	-1.26789	0.0263204	0.492843	-
Glyma.05G170400.Wm82.a4.v1	1.02807	0.0172769	0.443881	(1 of 4) K07437 - cytochrome P450, family 26, subfamily A (CYP26A)
Glyma.05G171033.Wm82.a4.v1	0.632394	0.0135431	0.410138	(1 of 6) PTHR10795:SF439 - SERINE PROTEINASE-RELATED
Glyma.05G172800.Wm82.a4.v1	0.514456	0.0148736	0.420777	-
Glyma.05G175000.Wm82.a4.v1	0.525424	0.0121946	0.390259	(1 of 4) PTHR12224//PTHR12224:SF2 - BETA-1,4-MANNOSYL-GLYCOPROTEIN BETA-1,4-N-ACETYLGLUCOSAMINYL-TRANSFERASE // SUBFAMILY NOT NAMED
Glyma.05G175967.Wm82.a4.v1	-0.579725	0.0286035	0.49724	(1 of 673) PF01535 - PPR repeat (PPR)
Glyma.05G176900.Wm82.a4.v1	2.5408	0.000270752	0.0581771	-
Glyma.05G178700.Wm82.a4.v1	0.568124	0.00231499	0.194449	(1 of 3) PTHR10502:SF98 - ANNEXIN D1-RELATED
Glyma.05G179100.Wm82.a4.v1	0.548019	0.0364462	0.519999	-
Glyma.05G180600.Wm82.a4.v1	-0.800472	0.000560992	0.0921473	(1 of 4) 5.5.1.4 - Inositol-3-phosphate synthase / Myo-inositol-1-phosphate synthase
Glyma.05G182500.Wm82.a4.v1	-0.752981	0.00894222	0.345336	(1 of 3) PTHR22952//PTHR22952:SF172 - CAMP-RESPONSE ELEMENT BINDING PROTEIN-RELATED // SUBFAMILY NOT NAMED
Glyma.05G182600.Wm82.a4.v1	0.668305	0.0253143	0.487781	(1 of 6) K00827 - alanine-glyoxylate transaminase / (R)-3-amino-2-methylpropionate-pyruvate transaminase (AGXT2)
Glyma.05G184200.Wm82.a4.v1	1.0448	0.000313118	0.0639349	-
Glyma.05G188800.Wm82.a4.v1	0.426139	0.0142773	0.418737	(1 of 2) PTHR11937//PTHR11937:SF217 - ACTIN // SUBFAMILY NOT NAMED
Glyma.05G193200.Wm82.a4.v1	0.485198	0.0441066	0.54084	(1 of 4) PTHR10108//PTHR10108:SF926 - METHYLTRANSFERASE // SUBFAMILY NOT NAMED
Glyma.05G196400.Wm82.a4.v1	-0.555021	0.00209401	0.185627	(1 of 82) 2.7.10.1//2.7.11.1 - Receptor protein-tyrosine kinase / Receptor protein tyrosine kinase // Non-specific serine/threonine protein kinase / Threonine-specific protein kinase
Glyma.05G197900.Wm82.a4.v1	0.449581	0.0232792	0.474252	(1 of 7) PTHR23324:SF48 - PATELLIN-3-RELATED
Glyma.05G200800.Wm82.a4.v1	-0.406394	0.0121564	0.389658	(1 of 4) PTHR31384//PTHR31384:SF8 - FAMILY NOT NAMED // AUXIN RESPONSE FACTOR 2
Glyma.05G205533.Wm82.a4.v1	-6.06788	1.9839e-05	0.0106262	(1 of 3) PTHR24031//PTHR24031:SF324 - RNA HELICASE // DEAD-BOX ATP-DEPENDENT RNA HELICASE 33-RELATED
Glyma.05G206200.Wm82.a4.v1	-0.772586	0.0162316	0.433649	(1 of 35) PF04525 - LURP-one-related (LOR)
Glyma.05G206300.Wm82.a4.v1	0.554315	0.00350198	0.237272	(1 of 27) PF07714//PF08263 - Protein tyrosine kinase (Pkinase_Tyr) // Leucine rich repeat N-terminal domain (LRRNT_2)
Glyma.05G207500.Wm82.a4.v1	0.471919	0.0050108	0.275745	(1 of 2) PTHR11588//PTHR11588:SF124 - TUBULIN // SUBFAMILY NOT NAMED
Glyma.05G208500.Wm82.a4.v1	-0.458817	0.0441811	0.540863	(1 of 5) PTHR21726//PTHR21726:SF38 - PHOSPHATIDYLINOSITOL N-ACETYLGLUCOSAMINYLTRANSFERASE SUBUNIT P DOWN SYNDROME CRITICAL REGION PROTEIN 5 -RELATED // PROTEIN TRM32
Glyma.05G208700.Wm82.a4.v1	0.582196	0.0195285	0.455765	(1 of 8) PTHR19139//PTHR19139:SF169 - AQUAPORIN TRANSPORTER // AQUAPORIN PIP1-4-RELATED
Glyma.05G208921.Wm82.a4.v1	-0.415332	0.0428025	0.53806	(1 of 3) 6.3.2.37 - UDP-N-acetylmuramoyl-L-alanyl-D-glutamate--D-lysine ligase / UDP-MurNAc-L-Ala-D-Glu:D-Lys ligase
Glyma.05G208961.Wm82.a4.v1	-0.436476	0.0160893	0.432772	(1 of 6) K19329 - WW domain-containing oxidoreductase (WWOX)
Glyma.05G210400.Wm82.a4.v1	0.501622	0.0150356	0.421934	(1 of 4) PTHR10811//PTHR10811:SF11 - FRINGE-RELATED // SUBFAMILY NOT NAMED
Glyma.05G211502.Wm82.a4.v1	-0.819002	0.0272948	0.494906	(1 of 2) PTHR22912:SF97 - MONODEHYDROASCORBATE REDUCTASE, CHLOROPLASTIC
Glyma.05G215300.Wm82.a4.v1	0.502642	0.03505	0.517664	(1 of 4) PTHR32285:SF40 - PROTEIN TRICHOME BIREFRINGENCE-LIKE 23-RELATED
Glyma.05G215900.Wm82.a4.v1	0.861998	4.13532e-06	0.00305666	(1 of 176) PF03106 - WRKY DNA -binding domain (WRKY)
Glyma.05G216700.Wm82.a4.v1	0.464508	0.0446215	0.541584	(1 of 2) PTHR11349//PTHR11349:SF53 - NUCLEOSIDE DIPHOSPHATE KINASE // NUCLEOSIDE DIPHOSPHATE KINASE-RELATED
Glyma.05G217100.Wm82.a4.v1	0.744329	0.0194543	0.455765	(1 of 4) PTHR10366//PTHR10366:SF308 - NAD DEPENDENT EPIMERASE/DEHYDRATASE // SUBFAMILY NOT NAMED
Glyma.05G219400.Wm82.a4.v1	0.611877	0.0321142	0.510484	(1 of 5) K09490 - heat shock 70kDa protein 5 (HSPA5, BIP)
Glyma.05G221100.Wm82.a4.v1	0.551011	0.0437636	0.540062	(1 of 2) K01961 - acetyl-CoA carboxylase, biotin carboxylase subunit (accC)
Glyma.05G221200.Wm82.a4.v1	-0.519617	0.00403992	0.253063	(1 of 1) PF00270//PF13234 - DEAD/DEAH box helicase (DEAD) // rRNA-processing arch domain (rRNA_proc-arch)
Glyma.05G222300.Wm82.a4.v1	0.534225	0.0259398	0.491633	(1 of 3) 3.5.4.5 - Cytidine deaminase / Cytosine nucleoside deaminase
Glyma.05G222400.Wm82.a4.v1	1.12917	0.00326827	0.231282	(1 of 3) PTHR10209//PTHR10209:SF103 - OXIDOREDUCTASE, 2OG-FE II OXYGENASE FAMILY PROTEIN // SUBFAMILY NOT NAMED
Glyma.05G224500.Wm82.a4.v1	0.677218	0.00681723	0.308862	(1 of 5) 1.13.99.1 - Inositol oxygenase / Myo-inositol oxygenase
Glyma.05G225100.Wm82.a4.v1	-0.477748	0.0486546	0.544384	(1 of 4) PTHR31079//PTHR31079:SF3 - FAMILY NOT NAMED // NAC DOMAIN CONTAINING PROTEIN 75-RELATED
Glyma.05G226600.Wm82.a4.v1	0.430263	0.0467784	0.543279	(1 of 7) PTHR19443//PTHR19443:SF26 - HEXOKINASE // SUBFAMILY NOT NAMED
Glyma.05G229500.Wm82.a4.v1	-0.436839	0.00882654	0.342787	(1 of 3) PTHR16223//PTHR16223:SF53 - FAMILY NOT NAMED // TRANSCRIPTION FACTOR BHLH133-RELATED
Glyma.05G230300.Wm82.a4.v1	-1.51045	0.0396369	0.5287	(1 of 4) PTHR34282//PTHR34282:SF2 - FAMILY NOT NAMED // GENOMIC DNA, CHROMOSOME 3, P1 CLONE:MSD24
Glyma.05G232300.Wm82.a4.v1	1.44106	0.00120781	0.143995	(1 of 4) PTHR22814//PTHR22814:SF104 - COPPER TRANSPORT PROTEIN ATOX1-RELATED // SUBFAMILY NOT NAMED
Glyma.05G234000.Wm82.a4.v1	-0.421799	0.0140865	0.417146	-
Glyma.05G234200.Wm82.a4.v1	-0.698416	0.0423736	0.53779	(1 of 4) PTHR31744//PTHR31744:SF3 - FAMILY NOT NAMED // GENOMIC DNA, CHROMOSOME 3, P1 CLONE: MYF24
Glyma.05G236300.Wm82.a4.v1	0.645728	0.00501396	0.275745	(1 of 37) PF04749 - PLAC8 family (PLAC8)
Glyma.05G239000.Wm82.a4.v1	0.52465	0.0480367	0.543279	(1 of 5) K02981 - small subunit ribosomal protein S2e (RP-S2e, RPS2)
Glyma.05G242300.Wm82.a4.v1	-1.1859	3.67963e-11	3.72143e-07	(1 of 5) PTHR31168//PTHR31168:SF1 - FAMILY NOT NAMED // DUF599 FAMILY PROTEIN
Glyma.05G242600.Wm82.a4.v1	0.406589	0.0429907	0.539058	(1 of 3) PTHR31852//PTHR31852:SF44 - FAMILY NOT NAMED // EMB|CAB53482.1
Glyma.05G245800.Wm82.a4.v1	0.941441	0.0365216	0.520141	(1 of 2) PTHR31048//PTHR31048:SF1 - FAMILY NOT NAMED // PATHOGENESIS-RELATED THAUMATIN-LIKE PROTEIN-RELATED
Glyma.05G247800.Wm82.a4.v1	-1.39348	0.0103266	0.367326	(1 of 5) K14379 - tartrate-resistant acid phosphatase type 5 (ACP5)
Glyma.05G248900.Wm82.a4.v1	-0.463907	0.0158993	0.430796	(1 of 2) PTHR22778//PTHR22778:SF18 - OVARIAN CANCER GENE-2 PROTEIN-RELATED // RHODANESE-LIKE DOMAIN-CONTAINING PROTEIN 8, CHLOROPLASTIC
Glyma.06G002200.Wm82.a4.v1	-0.638533	0.00504242	0.275745	(1 of 1) PTHR11669//PTHR11669:SF13 - REPLICATION FACTOR C / DNA POLYMERASE III GAMMA-TAU SUBUNIT // SUBFAMILY NOT NAMED
Glyma.06G007100.Wm82.a4.v1	2.71241	0.00969937	0.360839	(1 of 4) PTHR31374:SF41 - AUXIN-INDUCED PROTEIN-LIKE-RELATED
Glyma.06G008800.Wm82.a4.v1	-0.420056	0.0333608	0.512328	(1 of 3) PTHR10071//PTHR10071:SF163 - TRANSCRIPTION FACTOR GATA GATA BINDING FACTOR // GATA TRANSCRIPTION FACTOR 14-RELATED
Glyma.06G009350.Wm82.a4.v1	2.86781	0.027838	0.494906	(1 of 8) PF00257 - Dehydrin (Dehydrin)
Glyma.06G009500.Wm82.a4.v1	-1.02283	0.00149593	0.158448	(1 of 2) PTHR11850//PTHR11850:SF65 - HOMEOBOX PROTEIN TRANSCRIPTION FACTORS // BEL1-LIKE HOMEODOMAIN PROTEIN 6-RELATED
Glyma.06G010800.Wm82.a4.v1	-0.454711	0.0194009	0.455765	(1 of 1) 2.1.1.277 - Anthranilate O-methyltransferase
Glyma.06G012200.Wm82.a4.v1	-0.426304	0.0183789	0.452957	(1 of 2) PTHR12565//PTHR12565:SF149 - STEROL REGULATORY ELEMENT-BINDING PROTEIN // SUBFAMILY NOT NAMED
Glyma.06G014700.Wm82.a4.v1	0.51881	0.0204438	0.460401	(1 of 4) K16290 - xylem cysteine proteinase [EC:3.4.22.-] (XCP)
Glyma.06G014800.Wm82.a4.v1	0.512426	0.0134057	0.409088	(1 of 4) K16290 - xylem cysteine proteinase [EC:3.4.22.-] (XCP)
Glyma.06G017900.Wm82.a4.v1	-0.446017	0.049632	0.545884	(1 of 4) 1.11.1.6 - Catalase
Glyma.06G019100.Wm82.a4.v1	0.997935	0.0422748	0.537089	(1 of 60) PF03087 - Arabidopsis protein of unknown function (DUF241)
Glyma.06G020500.Wm82.a4.v1	0.718193	0.0110524	0.378343	(1 of 3) PTHR18896//PTHR18896:SF72 - PHOSPHOLIPASE D // SUBFAMILY NOT NAMED
Glyma.06G020600.Wm82.a4.v1	-1.7952	0.0473049	0.543279	(1 of 4) PTHR23504:SF36 - MAJOR FACILITATOR PROTEIN
Glyma.06G020800.Wm82.a4.v1	2.32425	0.000813102	0.117846	-
Glyma.06G021200.Wm82.a4.v1	-3.34784	7.26296e-05	0.025323	(1 of 2) PTHR13871//PTHR13871:SF48 - THIOREDOXIN // SUBFAMILY NOT NAMED
Glyma.06G021700.Wm82.a4.v1	1.91753	0.00208438	0.185626	(1 of 5) PTHR31867//PTHR31867:SF4 - FAMILY NOT NAMED // EXPANSIN-A11
Glyma.06G024100.Wm82.a4.v1	0.619372	0.012382	0.391124	(1 of 4) PTHR11588//PTHR11588:SF118 - TUBULIN // SUBFAMILY NOT NAMED
Glyma.06G024300.Wm82.a4.v1	0.641353	0.0409934	0.53359	-
Glyma.06G025000.Wm82.a4.v1	-0.494229	0.040756	0.531997	(1 of 6) K17338 - receptor expression-enhancing protein 1/2/3/4 (REEP1_2_3_4)
Glyma.06G025600.Wm82.a4.v1	0.647347	0.00621423	0.302106	(1 of 2) K17434 - large subunit ribosomal protein L53 (MRPL53)
Glyma.06G028500.Wm82.a4.v1	-0.812597	0.0180326	0.451482	(1 of 3) PTHR23327//PTHR23327:SF12 - RING FINGER PROTEIN 127 // ATP-DEPENDENT PROTEASE LA DOMAIN-CONTAINING PROTEIN
Glyma.06G030700.Wm82.a4.v1	0.412552	0.0410744	0.533871	(1 of 2) PTHR13061//PTHR13061:SF10 - DYNACTIN SUBUNIT P25 // SUBFAMILY NOT NAMED
Glyma.06G030800.Wm82.a4.v1	0.450074	0.0321472	0.510543	-
Glyma.06G032300.Wm82.a4.v1	-0.955705	0.019234	0.45509	-
Glyma.06G033600.Wm82.a4.v1	-0.43464	0.0402478	0.530863	(1 of 12) PTHR13683//PTHR13683:SF268 - ASPARTYL PROTEASES // EUKARYOTIC ASPARTYL PROTEASE FAMILY PROTEIN
Glyma.06G035100.Wm82.a4.v1	-0.901236	0.000716746	0.105922	-
Glyma.06G035400.Wm82.a4.v1	-1.04108	0.00299906	0.222395	(1 of 150) KOG0156 - Cytochrome P450 CYP2 subfamily
Glyma.06G037300.Wm82.a4.v1	0.754564	0.00196641	0.179001	(1 of 2) 4.2.1.75 - Uroporphyrinogen-III synthase / Uroporphyrinogen-III cosynthetase
Glyma.06G038600.Wm82.a4.v1	-0.455913	0.00918836	0.350809	(1 of 8) KOG2521 - Uncharacterized conserved protein
Glyma.06G039000.Wm82.a4.v1	0.591088	0.0209518	0.46423	(1 of 4) PTHR13832//PTHR13832:SF25 - PROTEIN PHOSPHATASE 2C // PROTEIN PHOSPHATASE 2C 12-RELATED
Glyma.06G041700.Wm82.a4.v1	0.49627	0.0467551	0.543279	(1 of 15) K13126 - polyadenylate-binding protein (PABPC)
Glyma.06G043000.Wm82.a4.v1	-2.73719	4.02774e-11	3.72143e-07	(1 of 5) 3.5.1.1 - Asparaginase / L-asparagine amidohydrolase
Glyma.06G045400.Wm82.a4.v1	0.887743	1.54802e-06	0.00150557	(1 of 86) PF13912 - C2H2-type zinc finger (zf-C2H2_6)
Glyma.06G050500.Wm82.a4.v1	0.845786	0.0217488	0.466669	-
Glyma.06G050900.Wm82.a4.v1	0.848078	2.86763e-09	1.26564e-05	(1 of 3) PTHR13832//PTHR13832:SF315 - PROTEIN PHOSPHATASE 2C // PROTEIN PHOSPHATASE 2C 61-RELATED
Glyma.06G052000.Wm82.a4.v1	0.509636	0.00677853	0.308309	(1 of 2) PTHR11040//PTHR11040:SF52 - ZINC/IRON TRANSPORTER // SUBFAMILY NOT NAMED
Glyma.06G052400.Wm82.a4.v1	0.462065	0.0101176	0.364451	-
Glyma.06G052600.Wm82.a4.v1	-0.646657	6.63494e-05	0.0238072	(1 of 4) PTHR10168:SF56 - GLUTAREDOXIN-C10-RELATED
Glyma.06G053400.Wm82.a4.v1	-1.16531	0.000128407	0.037664	-
Glyma.06G054800.Wm82.a4.v1	-0.557868	0.00660825	0.30798	(1 of 11) K15121 - solute carrier family 25, member 44 (SLC25A44)
Glyma.06G062433.Wm82.a4.v1	-0.538168	0.00360149	0.237772	-
Glyma.06G067900.Wm82.a4.v1	-0.415403	0.0492439	0.544654	-
Glyma.06G070900.Wm82.a4.v1	1.78988	0.0416004	0.534521	(1 of 14) PF04862 - Protein of unknown function (DUF642) (DUF642)
Glyma.06G071800.Wm82.a4.v1	0.693709	0.0393908	0.527465	(1 of 2) PTHR19241//PTHR19241:SF281 - ATP-BINDING CASSETTE TRANSPORTER // SUBFAMILY NOT NAMED
Glyma.06G074300.Wm82.a4.v1	0.468537	0.0139881	0.415237	(1 of 4) PTHR21319:SF15 - CHY AND CTCHY AND RING-TYPE ZINC FINGER PROTEIN
Glyma.06G077100.Wm82.a4.v1	0.46578	0.0388372	0.526585	(1 of 2) PTHR11717//PTHR11717:SF2 - LOW MOLECULAR WEIGHT PROTEIN TYROSINE PHOSPHATASE // PEPTIDYL-TRNA HYDROLASE PTRHD1-RELATED
Glyma.06G081100.Wm82.a4.v1	-0.839	0.00706448	0.312682	(1 of 10) PTHR31236//PTHR31236:SF2 - FAMILY NOT NAMED // DEHYDRATION-RESPONSIVE PROTEIN RD22
Glyma.06G083800.Wm82.a4.v1	0.518952	0.0489685	0.544384	(1 of 2) PTHR10896//PTHR10896:SF27 - GALACTOSYLGALACTOSYLXYLOSYLPROTEIN 3-BETA-GLUCURONOSYLTRANSFERASE BETA-1,3-GLUCURONYLTRANSFERASE // SUBFAMILY NOT NAMED
Glyma.06G084600.Wm82.a4.v1	0.6724	0.00470433	0.266485	(1 of 22) K09873 - aquaporin TIP (TIP)
Glyma.06G088600.Wm82.a4.v1	0.482022	0.0349415	0.517664	(1 of 15) K00850 - 6-phosphofructokinase 1 (pfkA, PFK)
Glyma.06G090700.Wm82.a4.v1	-0.52771	0.00140661	0.153349	(1 of 2227) 2.7.11.1 - Non-specific serine/threonine protein kinase / Threonine-specific protein kinase
Glyma.06G090900.Wm82.a4.v1	2.09307	0.0468092	1	(1 of 1) PTHR22952//PTHR22952:SF199 - CAMP-RESPONSE ELEMENT BINDING PROTEIN-RELATED // SUBFAMILY NOT NAMED
Glyma.06G091500.Wm82.a4.v1	-0.977126	0.017507	0.446223	(1 of 5) K01610 - phosphoenolpyruvate carboxykinase (ATP) (E4.1.1.49, pckA)
Glyma.06G093400.Wm82.a4.v1	0.791738	0.028295	0.495963	(1 of 4) PTHR31100:SF1 - AT-HOOK MOTIF NUCLEAR LOCALIZED PROTEIN 17-RELATED
Glyma.06G094700.Wm82.a4.v1	-0.424403	0.00653218	0.307145	-
Glyma.06G095700.Wm82.a4.v1	0.5074	0.0138624	0.413501	(1 of 8) PTHR11945//PTHR11945:SF179 - MADS BOX PROTEIN // MADS-BOX PROTEIN SVP
Glyma.06G096000.Wm82.a4.v1	-0.529125	0.0106436	0.37286	(1 of 1) K16052 - MscS family membrane protein (ynaI, mscMJ, MSL)
Glyma.06G097300.Wm82.a4.v1	0.888485	0.0204123	0.460401	(1 of 2) PTHR31642//PTHR31642:SF12 - FAMILY NOT NAMED // PROTEIN ECERIFERUM 1
Glyma.06G102100.Wm82.a4.v1	0.457222	0.0391269	0.526662	(1 of 7) PTHR31279//PTHR31279:SF3 - FAMILY NOT NAMED // (PHI-1) PROTEIN, PUTATIVE-RELATED
Glyma.06G102400.Wm82.a4.v1	1.04553	0.00643127	0.307145	(1 of 16) KOG0149 - Predicted RNA-binding protein SEB4 (RRM superfamily)
Glyma.06G105200.Wm82.a4.v1	-0.607676	0.0470952	0.543279	(1 of 4) PTHR22847//PTHR22847:SF453 - WD40 REPEAT PROTEIN // SUBFAMILY NOT NAMED
Glyma.06G106700.Wm82.a4.v1	-0.849071	0.00236196	0.197496	(1 of 5) PTHR22814//PTHR22814:SF84 - COPPER TRANSPORT PROTEIN ATOX1-RELATED // HEAVY-METAL-ASSOCIATED DOMAIN-CONTAINING PROTEIN
Glyma.06G111600.Wm82.a4.v1	-0.822591	0.0243046	0.480034	(1 of 131) PF00892 - EamA-like transporter family (EamA)
Glyma.06G111900.Wm82.a4.v1	-0.712568	0.000240771	0.0545915	(1 of 131) PF00892 - EamA-like transporter family (EamA)
Glyma.06G121200.Wm82.a4.v1	-0.725603	0.0393376	0.527327	(1 of 3) PTHR10641//PTHR10641:SF496 - MYB-LIKE DNA-BINDING PROTEIN MYB // SUBFAMILY NOT NAMED
Glyma.06G124800.Wm82.a4.v1	0.530687	0.0396776	0.5287	(1 of 3) PF06017 - Unconventional myosin tail, actin- and lipid-binding (Myosin_TH1)
Glyma.06G125100.Wm82.a4.v1	0.714797	0.0399961	0.530863	(1 of 7) PTHR31194//PTHR31194:SF16 - SHN SHINE , DNA BINDING / TRANSCRIPTION FACTOR // SUBFAMILY NOT NAMED
Glyma.06G125800.Wm82.a4.v1	1.37071	1.11937e-09	5.90996e-06	(1 of 5) PTHR10791:SF28 - BIDIRECTIONAL SUGAR TRANSPORTER SWEET3
Glyma.06G128500.Wm82.a4.v1	0.487923	0.0361993	0.51937	(1 of 3) PTHR31707:SF8 - PECTINESTERASE/PECTINESTERASE INHIBITOR 34-RELATED
Glyma.06G129400.Wm82.a4.v1	0.700782	0.0468268	0.543279	(1 of 2) PTHR12526//PTHR12526:SF17 - GLYCOSYLTRANSFERASE // STARCH SYNTHASE 1, CHLOROPLASTIC/AMYLOPLASTIC
Glyma.06G130333.Wm82.a4.v1	-0.634439	0.0112291	0.380389	(1 of 3) PTHR19959//PTHR19959:SF171 - KINESIN LIGHT CHAIN // SUBFAMILY NOT NAMED
Glyma.06G131300.Wm82.a4.v1	0.918256	0.00190067	0.176518	(1 of 2) PTHR14136:SF11 - THYLAKOID LUMENAL 17.4 KDA PROTEIN, CHLOROPLASTIC
Glyma.06G131500.Wm82.a4.v1	-0.522474	0.00226274	0.193579	(1 of 79) PF02701 - Dof domain, zinc finger (zf-Dof)
Glyma.06G132000.Wm82.a4.v1	0.416731	0.0345826	0.517664	(1 of 2) K07575 - PUA domain protein (K07575)
Glyma.06G134900.Wm82.a4.v1	1.14572	0.000968056	0.127776	(1 of 2) PTHR11527:SF167 - 25.3 KDA HEAT SHOCK PROTEIN, CHLOROPLASTIC
Glyma.06G135900.Wm82.a4.v1	2.74576	4.56604e-08	0.000103649	-
Glyma.06G137000.Wm82.a4.v1	1.02183	0.019735	0.456813	(1 of 3) PTHR10209:SF111 - DOWNY MILDEW RESISTANCE 6 PROTEIN / OXIDOREDUCTASE
Glyma.06G138700.Wm82.a4.v1	0.47116	0.0419137	0.534892	(1 of 5) K02940 - large subunit ribosomal protein L9e (RP-L9e, RPL9)
Glyma.06G141400.Wm82.a4.v1	-0.48218	0.0379728	0.524184	(1 of 7) PF11331 - Probable zinc-ribbon domain (zinc_ribbon_12)
Glyma.06G142000.Wm82.a4.v1	0.42529	0.0324813	0.51211	(1 of 176) PF03106 - WRKY DNA -binding domain (WRKY)
Glyma.06G149301.Wm82.a4.v1	-0.517436	0.0342657	0.516686	-
Glyma.06G150100.Wm82.a4.v1	0.454569	0.0451463	0.542102	(1 of 1) PTHR11937//PTHR11937:SF200//PTHR11937:SF247 - ACTIN // ACTIN-7 // SUBFAMILY NOT NAMED
Glyma.06G150400.Wm82.a4.v1	-0.901795	0.000303561	0.0631336	(1 of 6) K19040 - E3 ubiquitin-protein ligase ATL10/75/76/77/78 [EC:6.3.2.19] (ATL76S)
Glyma.06G157200.Wm82.a4.v1	0.82237	0.0299026	0.501334	(1 of 1) PTHR23421//PTHR23421:SF67 - BETA-GALACTOSIDASE RELATED // BETA-GALACTOSIDASE 10
Glyma.06G158000.Wm82.a4.v1	-0.563473	0.00943571	0.356879	(1 of 6) 3.5.1.99 - Fatty acid amide hydrolase / Oleamide hydrolase
Glyma.06G160200.Wm82.a4.v1	0.570255	0.00678893	0.308309	(1 of 7) PTHR23324:SF48 - PATELLIN-3-RELATED
Glyma.06G161100.Wm82.a4.v1	-0.608301	2.18472e-05	0.0110607	(1 of 2) PTHR16193//PTHR16193:SF0 - UNCHARACTERIZED // TETRATRICOPEPTIDE REPEAT PROTEIN 27
Glyma.06G162600.Wm82.a4.v1	0.636673	0.0221382	0.467378	(1 of 4) K08054 - calnexin (CANX)
Glyma.06G166800.Wm82.a4.v1	-3.85318	0.0120669	0.388021	(1 of 10) PTHR10791:SF22 - BIDIRECTIONAL SUGAR TRANSPORTER SWEET10
Glyma.06G166900.Wm82.a4.v1	0.843256	0.0127445	0.397623	(1 of 2) PF03083//PF04193 - Sugar efflux transporter for intercellular exchange (MtN3_slv) // PQ loop repeat (PQ-loop)
Glyma.06G167000.Wm82.a4.v1	-1.20039	0.000605374	0.098129	(1 of 10) PTHR10791:SF22 - BIDIRECTIONAL SUGAR TRANSPORTER SWEET10
Glyma.06G167300.Wm82.a4.v1	-0.509018	0.0431225	0.539058	(1 of 3) PTHR33184:SF2 - TPD1
Glyma.06G168100.Wm82.a4.v1	-0.627962	0.0205084	0.460401	(1 of 10) K10781 - fatty acyl-ACP thioesterase B (FATB)
Glyma.06G168600.Wm82.a4.v1	-1.29156	0.0269058	0.494906	(1 of 6) PTHR31251//PTHR31251:SF20 - FAMILY NOT NAMED // SQUAMOSA PROMOTER-BINDING-LIKE PROTEIN 13A-RELATED
Glyma.06G168900.Wm82.a4.v1	-5.17078	0.00555288	1	-
Glyma.06G170100.Wm82.a4.v1	-0.533191	0.0426292	0.537807	(1 of 6) PTHR12298//PTHR12298:SF7 - PCDC2 PROGRAMMED CELL DEATH PROTEIN 2 -RELATED // SUBFAMILY NOT NAMED
Glyma.06G170300.Wm82.a4.v1	0.905252	0.0384526	0.526005	(1 of 3) PTHR22953//PTHR22953:SF33 - ACID PHOSPHATASE RELATED // SUBFAMILY NOT NAMED
Glyma.06G177000.Wm82.a4.v1	-1.17122	0.0052977	0.277697	(1 of 13) PF05605 - Drought induced 19 protein (Di19), zinc-binding (zf-Di19)
Glyma.06G178300.Wm82.a4.v1	0.643642	0.0239878	0.478612	(1 of 6) K02900 - large subunit ribosomal protein L27Ae (RP-L27Ae, RPL27A)
Glyma.06G178700.Wm82.a4.v1	-2.77999	0.00519115	0.276329	(1 of 5) PTHR10625//PTHR10625:SF127 - HISTONE DEACETYLASE // SUBFAMILY NOT NAMED
Glyma.06G182900.Wm82.a4.v1	0.501539	0.0311227	0.505375	(1 of 9) PTHR23257//PTHR23257:SF475 - SERINE-THREONINE PROTEIN KINASE // SUBFAMILY NOT NAMED
Glyma.06G184400.Wm82.a4.v1	-0.659335	0.0291438	0.499301	(1 of 2227) 2.7.11.1 - Non-specific serine/threonine protein kinase / Threonine-specific protein kinase
Glyma.06G186000.Wm82.a4.v1	0.403048	0.0264095	0.492843	(1 of 2) 3.2.1.50 - Alpha-N-acetylglucosaminidase / NAG
Glyma.06G186200.Wm82.a4.v1	-1.0924	0.00519802	0.276329	-
Glyma.06G186400.Wm82.a4.v1	0.549914	0.000443269	0.0783843	(1 of 4) PTHR22572//PTHR22572:SF104 - SUGAR-1-PHOSPHATE GUANYL TRANSFERASE // MANNOSE-1-PHOSPHATE GUANYLTRANSFERASE ALPHA
Glyma.06G187000.Wm82.a4.v1	0.518995	0.0491361	0.544538	(1 of 8) PTHR26402:SF526 - TWO-COMPONENT RESPONSE REGULATOR ARR15-RELATED
Glyma.06G190000.Wm82.a4.v1	0.719548	0.00797015	0.332837	(1 of 33) PF00069//PF08263 - Protein kinase domain (Pkinase) // Leucine rich repeat N-terminal domain (LRRNT_2)
Glyma.06G190200.Wm82.a4.v1	-0.689322	9.88281e-06	0.00598769	(1 of 2) KOG0490//KOG2251 - Transcription factor, contains HOX domain // Homeobox transcription factor
Glyma.06G190300.Wm82.a4.v1	-0.587109	0.014635	0.419783	(1 of 4) PF06549 - Protein of unknown function (DUF1118) (DUF1118)
Glyma.06G191300.Wm82.a4.v1	-0.447326	0.0212631	0.466669	(1 of 4) KOG0059 - Lipid exporter ABCA1 and related proteins, ABC superfamily
Glyma.06G191400.Wm82.a4.v1	-0.575606	0.0118942	0.385973	(1 of 5) PTHR19229//PTHR19229:SF127 - ATP-BINDING CASSETTE TRANSPORTER SUBFAMILY A ABCA // SUBFAMILY NOT NAMED
Glyma.06G193400.Wm82.a4.v1	-3.6118	0.00636693	0.305993	(1 of 2) PTHR11260:SF221 - GLUTATHIONE S-TRANSFERASE U9
Glyma.06G193800.Wm82.a4.v1	0.848627	0.0192255	0.45509	(1 of 5) PTHR23201//PTHR23201:SF1 - EXTENSIN, PROLINE-RICH PROTEIN // GIBBERELLIN-REGULATED PROTEIN 12-RELATED
Glyma.06G194800.Wm82.a4.v1	-0.840721	4.04689e-05	0.0168356	(1 of 15) PTHR31089:SF4 - CYCLIC DOF FACTOR 2-RELATED
Glyma.06G195100.Wm82.a4.v1	0.834619	0.0142826	0.418737	(1 of 2) PTHR10438:SF263 - THIOREDOXIN-LIKE 1-2, CHLOROPLASTIC
Glyma.06G201100.Wm82.a4.v1	-0.809646	0.0221562	0.467378	(1 of 13) PTHR12542//PTHR12542:SF29 - EXOCYST COMPLEX PROTEIN EXO70 // SUBFAMILY NOT NAMED
Glyma.06G204400.Wm82.a4.v1	0.528787	0.018641	0.454376	(1 of 25) PF14309//PF14383 - Domain of unknown function (DUF4378) (DUF4378) // DUF761-associated sequence motif (VARLMGL)
Glyma.06G205400.Wm82.a4.v1	0.520929	0.0407087	0.531997	(1 of 7) PTHR31673:SF3 - COBRA-LIKE EXTRACELLULAR GLYCOSYL-PHOSPHATIDYL INOSITOL-ANCHORED FAMILY PROTEIN-RELATED
Glyma.06G208900.Wm82.a4.v1	-0.589458	0.00885768	0.342883	(1 of 18) K01530 - phospholipid-translocating ATPase (E3.6.3.1)
Glyma.06G210200.Wm82.a4.v1	-0.654874	0.00395222	0.250516	-
Glyma.06G213300.Wm82.a4.v1	1.0487	0.0118514	0.385849	(1 of 4) PTHR22891//PTHR22891:SF25 - EUKARYOTIC TRANSLATION INITIATION FACTOR 2C // SUBFAMILY NOT NAMED
Glyma.06G231500.Wm82.a4.v1	0.628681	0.0169122	0.440229	(1 of 2) KOG1494 - NAD-dependent malate dehydrogenase
Glyma.06G231750.Wm82.a4.v1	3.66444	0.0346103	1	-
Glyma.06G235000.Wm82.a4.v1	3.66323	0.0363929	1	(1 of 1) 2.4.2.51 - Anthocyanidin 3-O-glucoside 2'''-O-xylosyltransferase
Glyma.06G239800.Wm82.a4.v1	-1.11242	0.0394516	0.527706	(1 of 5) PTHR10219:SF34 - GENOMIC DNA, CHROMOSOME 3, P1 CLONE: MXL8
Glyma.06G240700.Wm82.a4.v1	0.651399	0.00671985	0.308241	(1 of 4) PTHR19297//PTHR19297:SF75 - GLYCOSYLTRANSFERASE 14 FAMILY MEMBER // CORE-2/I-BRANCHING BETA-1,6-N-ACETYLGLUCOSAMINYLTRANSFERASE FAMILY PROTEIN
Glyma.06G241300.Wm82.a4.v1	0.765213	0.0045235	0.263275	(1 of 8) PTHR24128:SF24 - ANKYRIN REPEAT FAMILY PROTEIN-RELATED
Glyma.06G243967.Wm82.a4.v1	-1.00541	0.0480733	0.543279	(1 of 4) PTHR12604//PTHR12604:SF4 - KU AUTOANTIGEN DNA HELICASE // X-RAY REPAIR CROSS-COMPLEMENTING PROTEIN 5
Glyma.06G246400.Wm82.a4.v1	4.0756	0.0140948	1	(1 of 2) PTHR31867//PTHR31867:SF24 - FAMILY NOT NAMED // EXPANSIN-A12
Glyma.06G263900.Wm82.a4.v1	-0.611357	0.038197	0.52518	(1 of 55) PTHR11017//PTHR11017:SF155 - LEUCINE-RICH REPEAT-CONTAINING PROTEIN // SUBFAMILY NOT NAMED
Glyma.06G269300.Wm82.a4.v1	-1.10998	0.0215299	0.466669	(1 of 1) 2.7.1.24//3.6.3.44 - Dephospho-CoA kinase / Dephosphocoenzyme A kinase // Xenobiotic-transporting ATPase / Steroid-transporting ATPase
Glyma.06G271600.Wm82.a4.v1	-0.460424	0.00960706	0.35937	(1 of 4) PF02386 - Cation transport protein (TrkH)
Glyma.06G272200.Wm82.a4.v1	-0.514308	0.00144094	0.15591	(1 of 9) 1.1.3.20 - Long-chain-alcohol oxidase
Glyma.06G272500.Wm82.a4.v1	0.596743	0.0138987	0.414248	(1 of 8) K02868 - large subunit ribosomal protein L11e (RP-L11e, RPL11)
Glyma.06G274200.Wm82.a4.v1	0.55142	0.0270919	0.494906	(1 of 8) K02868 - large subunit ribosomal protein L11e (RP-L11e, RPL11)
Glyma.06G275700.Wm82.a4.v1	0.629665	0.0361769	0.51937	(1 of 1) PTHR11879//PTHR11879:SF18 - ASPARTATE AMINOTRANSFERASE // SUBFAMILY NOT NAMED
Glyma.06G285500.Wm82.a4.v1	-0.483009	0.0312744	0.506854	(1 of 2) PF00931//PF07725//PF13676//PF13855 - NB-ARC domain (NB-ARC) // Leucine Rich Repeat (LRR_3) // TIR domain (TIR_2) // Leucine rich repeat (LRR_8)
Glyma.06G286500.Wm82.a4.v1	-0.825491	0.021752	0.466669	(1 of 12) 2.4.1.32 - Glucomannan 4-beta-mannosyltransferase / Glucomannan-synthase
Glyma.06G288500.Wm82.a4.v1	-0.487202	0.010143	0.364874	(1 of 4) PTHR31079//PTHR31079:SF6 - FAMILY NOT NAMED // NAC DOMAIN CONTAINING PROTEIN 73
Glyma.06G290000.Wm82.a4.v1	0.651415	0.00731344	0.319114	(1 of 349) PF00847 - AP2 domain (AP2)
Glyma.06G292900.Wm82.a4.v1	-0.963172	0.0262311	0.492843	(1 of 3) PTHR11615//PTHR11615:SF159 - NITRATE, FROMATE, IRON DEHYDROGENASE // SUBFAMILY NOT NAMED
Glyma.06G297600.Wm82.a4.v1	0.841364	0.0358332	0.518739	(1 of 36) PF12609 - Wound-induced protein (DUF3774)
Glyma.06G298500.Wm82.a4.v1	0.709886	0.0153796	0.424933	(1 of 7) PTHR10809//PTHR10809:SF48 - VESICLE-ASSOCIATED MEMBRANE PROTEIN-ASSOCIATED PROTEIN // VESICLE-ASSOCIATED PROTEIN 4-1
Glyma.06G304500.Wm82.a4.v1	2.32208	0.0471341	0.543279	(1 of 65) PF03140 - Plant protein of unknown function (DUF247)
Glyma.06G307100.Wm82.a4.v1	0.492574	0.0222297	0.467863	(1 of 3) PTHR11709//PTHR11709:SF106 - MULTI-COPPER OXIDASE // SUBFAMILY NOT NAMED
Glyma.06G308500.Wm82.a4.v1	0.41083	0.0271372	0.494906	(1 of 3) PTHR23024//PTHR23024:SF189 - MEMBER OF 'GDXG' FAMILY OF LIPOLYTIC ENZYMES // SUBFAMILY NOT NAMED
Glyma.06G310800.Wm82.a4.v1	-0.436194	0.0462458	0.543279	(1 of 14) 1.14.14.1 - Unspecific monooxygenase / Xenobiotic monooxygenase
Glyma.06G311000.Wm82.a4.v1	-0.502313	0.0251707	0.486543	(1 of 39) PTHR23155//PTHR23155:SF592 - LEUCINE-RICH REPEAT-CONTAINING PROTEIN // SUBFAMILY NOT NAMED
Glyma.06G317900.Wm82.a4.v1	0.6195	0.0209918	0.464282	(1 of 4) PTHR15907:SF35 - GENE1000 PROTEIN-RELATED
Glyma.06G323000.Wm82.a4.v1	0.514956	0.0350556	0.517664	(1 of 8) K02868 - large subunit ribosomal protein L11e (RP-L11e, RPL11)
Glyma.07G004200.Wm82.a4.v1	0.452777	0.0232038	0.473524	(1 of 6) PTHR31288//PTHR31288:SF5 - FAMILY NOT NAMED // GENOMIC DNA, CHROMOSOME 3, P1 CLONE: MXL8-RELATED
Glyma.07G004900.Wm82.a4.v1	0.582972	0.0336305	0.512823	(1 of 4) K02922 - large subunit ribosomal protein L37e (RP-L37e, RPL37)
Glyma.07G010900.Wm82.a4.v1	0.476107	0.0328728	0.51211	(1 of 4) PTHR18896//PTHR18896:SF79 - PHOSPHOLIPASE D // PHOSPHOLIPASE D EPSILON
Glyma.07G013900.Wm82.a4.v1	0.896943	0.00875439	0.342101	(1 of 5) 1.13.99.1 - Inositol oxygenase / Myo-inositol oxygenase
Glyma.07G014400.Wm82.a4.v1	0.465043	0.0333013	0.512328	(1 of 6) K01412 - mitochondrial-processing peptidase subunit alpha [EC:3.4.24.64] (PMPCA, MAS2)
Glyma.07G016800.Wm82.a4.v1	0.915222	0.00876589	0.342101	(1 of 2) PTHR10071:SF197 - GATA TRANSCRIPTION FACTOR 9
Glyma.07G017200.Wm82.a4.v1	0.633774	0.0259201	0.491512	-
Glyma.07G017300.Wm82.a4.v1	0.474409	0.000613009	0.0985025	(1 of 4) PTHR31985:SF23 - DEHYDRATION-RESPONSIVE ELEMENT-BINDING PROTEIN 3-RELATED
Glyma.07G018500.Wm82.a4.v1	-0.450788	0.00274578	0.214737	-
Glyma.07G018800.Wm82.a4.v1	-0.818233	0.00951545	0.35739	(1 of 6) PTHR11654:SF157 - PROTEIN NRT1/ PTR FAMILY 1.1-RELATED
Glyma.07G019400.Wm82.a4.v1	0.452727	0.0433271	0.539879	(1 of 2) PTHR33222//PTHR33222:SF3 - FAMILY NOT NAMED // PROTEIN CURVATURE THYLAKOID 1C, CHLOROPLASTIC
Glyma.07G020700.Wm82.a4.v1	-1.2459	4.78508e-05	0.0188135	(1 of 2) PTHR23244//PTHR23244:SF324 - KELCH REPEAT DOMAIN // SUBFAMILY NOT NAMED
Glyma.07G021000.Wm82.a4.v1	-0.562377	0.0119387	0.386242	(1 of 29) K09285 - AP2-like factor, ANT lineage (OVM, ANT)
Glyma.07G028500.Wm82.a4.v1	0.642371	0.0476735	0.543279	(1 of 18) K01507 - inorganic pyrophosphatase (ppa)
Glyma.07G031700.Wm82.a4.v1	0.546093	0.0156583	0.426456	(1 of 2) PTHR10374//PTHR10374:SF18 - LACTOYLGLUTATHIONE LYASE GLYOXALASE I // SUBFAMILY NOT NAMED
Glyma.07G035000.Wm82.a4.v1	0.472715	0.0260357	0.492439	(1 of 2) PTHR23151//PTHR23151:SF59 - DIHYDROLIPOAMIDE ACETYL/SUCCINYL-TRANSFERASE-RELATED // SUBFAMILY NOT NAMED
Glyma.07G035600.Wm82.a4.v1	-0.49274	1.54355e-05	0.00877638	(1 of 1) K14572 - midasin (MDN1, REA1)
Glyma.07G038800.Wm82.a4.v1	0.941797	0.0401341	0.530863	(1 of 57) PF07883 - Cupin domain (Cupin_2)
Glyma.07G045967.Wm82.a4.v1	0.707373	0.0499879	0.546242	(1 of 3) PTHR31707:SF42 - PECTINESTERASE 1-RELATED
Glyma.07G046900.Wm82.a4.v1	1.08021	0.00131797	0.148505	(1 of 2) PTHR24012//PTHR24012:SF402 - FAMILY NOT NAMED // RNA RECOGNITION MOTIF RNP-1 DOMAIN-CONTAINING PROTEIN
Glyma.07G047400.Wm82.a4.v1	0.65894	0.0172621	0.443881	(1 of 5) KOG4650 - Predicted steroid reductase
Glyma.07G047500.Wm82.a4.v1	0.57974	0.0155001	0.42522	(1 of 4) PTHR32440//PTHR32440:SF0 - FAMILY NOT NAMED // PHOSPHATASE DCR2-RELATED
Glyma.07G048500.Wm82.a4.v1	-0.654981	7.44172e-05	0.0254658	(1 of 4) K12133 - MYB-related transcription factor LHY (LHY)
Glyma.07G049400.Wm82.a4.v1	-0.571756	0.00549183	0.28387	(1 of 6) PTHR26402//PTHR26402:SF560 - RESPONSE REGULATOR OF TWO-COMPONENT SYSTEM // SUBFAMILY NOT NAMED
Glyma.07G051800.Wm82.a4.v1	0.857521	0.0073023	0.319005	(1 of 235) PF02519 - Auxin responsive protein (Auxin_inducible)
Glyma.07G052100.Wm82.a4.v1	-0.87609	0.0402306	0.530863	(1 of 4) PTHR24326//PTHR24326:SF122 - FAMILY NOT NAMED // HOMEOBOX-LEUCINE ZIPPER PROTEIN ATHB-12-RELATED
Glyma.07G053900.Wm82.a4.v1	-0.46365	0.00490528	0.273026	(1 of 79) PF02701 - Dof domain, zinc finger (zf-Dof)
Glyma.07G055900.Wm82.a4.v1	-0.777398	0.0187897	0.454376	(1 of 2) PTHR12601//PTHR12601:SF17 - EUKARYOTIC TRANSLATION INITIATION FACTOR 3 SUBUNIT EIF-3 // TETRATRICOPEPTIDE REPEAT-CONTAINING PROTEIN
Glyma.07G056100.Wm82.a4.v1	-0.469641	0.0371695	0.522645	-
Glyma.07G057400.Wm82.a4.v1	0.76449	4.45837e-05	0.0181069	(1 of 176) PF03106 - WRKY DNA -binding domain (WRKY)
Glyma.07G057502.Wm82.a4.v1	0.421304	0.0350565	0.517664	-
Glyma.07G060300.Wm82.a4.v1	0.556225	0.0438411	0.540062	(1 of 2) K00215 - 4-hydroxy-tetrahydrodipicolinate reductase (dapB)
Glyma.07G060400.Wm82.a4.v1	-0.50104	0.00525423	0.277697	(1 of 5) PTHR22952:SF144 - G-BOX-BINDING FACTOR 2-RELATED
Glyma.07G061200.Wm82.a4.v1	-0.450971	0.0317112	0.508739	-
Glyma.07G068600.Wm82.a4.v1	-0.42033	0.0241329	0.478612	(1 of 42) PF01535//PF12854//PF13041 - PPR repeat (PPR) // PPR repeat (PPR_1) // PPR repeat family (PPR_2)
Glyma.07G069000.Wm82.a4.v1	0.521004	0.0131327	0.404466	(1 of 2) PTHR27002:SF17 - G-TYPE LECTIN S-RECEPTOR-LIKE SERINE/THREONINE-PROTEIN KINASE SD2-2
Glyma.07G069600.Wm82.a4.v1	-0.703911	0.0153758	0.424933	(1 of 5) K08193 - MFS transporter, ACS family, solute carrier family 17 (sodium-dependent inorganic phosphate cotransporter), other (SLC17A)
Glyma.07G075400.Wm82.a4.v1	1.73674	0.00981466	0.361858	(1 of 7) K17362 - acyl-coenzyme A thioesterase 13 [EC:3.1.2.-] (ACOT13)
Glyma.07G077400.Wm82.a4.v1	0.564392	0.0005465	0.0913917	(1 of 1) PTHR10108:SF841 - METHYLTRANSFERASE PMT15-RELATED
Glyma.07G077700.Wm82.a4.v1	-0.698203	0.011481	0.38261	(1 of 12) PTHR23155//PTHR23155:SF590 - LEUCINE-RICH REPEAT-CONTAINING PROTEIN // SUBFAMILY NOT NAMED
Glyma.07G081000.Wm82.a4.v1	-0.481546	0.0243877	0.480705	(1 of 92) PF00664 - ABC transporter transmembrane region (ABC_membrane)
Glyma.07G087200.Wm82.a4.v1	0.665722	0.0479365	0.543279	(1 of 5) PTHR33374//PTHR33374:SF6 - FAMILY NOT NAMED // ARABINOGALACTAN PEPTIDE 16-RELATED
Glyma.07G088700.Wm82.a4.v1	0.47543	0.0362826	0.519539	-
Glyma.07G091600.Wm82.a4.v1	0.895948	0.0053123	0.277697	(1 of 3) PTHR31304:SF3 - LOB DOMAIN-CONTAINING PROTEIN 40
Glyma.07G092000.Wm82.a4.v1	-0.658724	0.0010355	0.133811	(1 of 4) PTHR31744//PTHR31744:SF3 - FAMILY NOT NAMED // GENOMIC DNA, CHROMOSOME 3, P1 CLONE: MYF24
Glyma.07G094000.Wm82.a4.v1	-0.537421	0.0155503	0.42522	-
Glyma.07G094500.Wm82.a4.v1	-1.25265	0.0344895	0.517664	(1 of 4) PF07714//PF13947//PF14380 - Protein tyrosine kinase (Pkinase_Tyr) // Wall-associated receptor kinase galacturonan-binding (GUB_WAK_bind) // Wall-associated receptor kinase C-terminal (WAK_assoc)
Glyma.07G096100.Wm82.a4.v1	-0.474256	0.00874967	0.342101	(1 of 2227) 2.7.11.1 - Non-specific serine/threonine protein kinase / Threonine-specific protein kinase
Glyma.07G096500.Wm82.a4.v1	0.652981	0.0166268	0.437985	(1 of 2) PTHR24115//PTHR24115:SF522 - FAMILY NOT NAMED // KINESIN-LIKE PROTEIN NACK1
Glyma.07G099800.Wm82.a4.v1	0.836901	0.0240561	0.478612	(1 of 131) PF00892 - EamA-like transporter family (EamA)
Glyma.07G099900.Wm82.a4.v1	0.637203	0.000587719	0.0956869	(1 of 6) PTHR11206//PTHR11206:SF137 - MULTIDRUG RESISTANCE PROTEIN // SUBFAMILY NOT NAMED
Glyma.07G103700.Wm82.a4.v1	0.568997	0.0165088	0.437371	(1 of 16) PTHR31415:SF4 - HARPIN-INDUCED PROTEIN-LIKE-RELATED
Glyma.07G103900.Wm82.a4.v1	0.757921	0.0483872	0.544071	(1 of 16) PTHR31415:SF4 - HARPIN-INDUCED PROTEIN-LIKE-RELATED
Glyma.07G105700.Wm82.a4.v1	0.479427	0.00679051	0.308309	(1 of 2) PTHR24361:SF344 - MITOGEN-ACTIVATED PROTEIN KINASE KINASE 7-RELATED
Glyma.07G117700.Wm82.a4.v1	-1.07328	0.0117923	0.385381	(1 of 3) PTHR27007:SF61 - RECEPTOR LIKE PROTEIN KINASE S.2
Glyma.07G118600.Wm82.a4.v1	0.579434	0.0184135	0.453264	(1 of 6) K02921 - large subunit ribosomal protein L37Ae (RP-L37Ae, RPL37A)
Glyma.07G120900.Wm82.a4.v1	-0.643102	0.016698	0.438924	(1 of 6) PTHR11566//PTHR11566:SF80 - DYNAMIN // DYNAMIN-RELATED PROTEIN 1C
Glyma.07G125100.Wm82.a4.v1	1.01414	0.0376377	0.523085	(1 of 5) PTHR31321//PTHR31321:SF17 - FAMILY NOT NAMED // PECTINESTERASE 53-RELATED
Glyma.07G125800.Wm82.a4.v1	0.778334	0.0113278	0.381629	(1 of 9) PF06219 - Protein of unknown function (DUF1005) (DUF1005)
Glyma.07G125900.Wm82.a4.v1	0.433325	0.0380637	0.524645	(1 of 5) PTHR31284//PTHR31284:SF7 - FAMILY NOT NAMED // ACID PHOSPHATASE-RELATED
Glyma.07G126800.Wm82.a4.v1	-0.510858	0.021774	0.466669	(1 of 16) KOG1595 - CCCH-type Zn-finger protein
Glyma.07G127200.Wm82.a4.v1	1.04746	0.000281401	0.0597702	(1 of 12) PF06376 - Protein of unknown function (DUF1070) (DUF1070)
Glyma.07G128200.Wm82.a4.v1	0.638888	0.0459431	0.543279	-
Glyma.07G129200.Wm82.a4.v1	-0.591678	0.0282426	0.495567	(1 of 2) PTHR10108//PTHR10108:SF871 - METHYLTRANSFERASE // METHYLTRANSFERASE
Glyma.07G130800.Wm82.a4.v1	-0.422166	0.0293424	0.501143	(1 of 1) PTHR11972:SF54 - RESPIRATORY BURST OXIDASE HOMOLOG PROTEIN H-RELATED
Glyma.07G132600.Wm82.a4.v1	0.423778	0.0197372	0.456813	(1 of 8) PTHR31867//PTHR31867:SF9 - FAMILY NOT NAMED // EXPANSIN-A6
Glyma.07G133000.Wm82.a4.v1	-1.38962	0.0124263	0.392188	(1 of 8) PTHR21717:SF9 - PROTEIN TBF1
Glyma.07G138400.Wm82.a4.v1	0.60663	0.0191407	0.45482	(1 of 16) PF11891 - Domain of unknown function (DUF3411) (DUF3411)
Glyma.07G143500.Wm82.a4.v1	2.97341	0.0498772	1	(1 of 120) PF00560//PF08263//PF13855 - Leucine Rich Repeat (LRR_1) // Leucine rich repeat N-terminal domain (LRRNT_2) // Leucine rich repeat (LRR_8)
Glyma.07G145700.Wm82.a4.v1	-0.44478	0.0401631	0.530863	(1 of 331) PF01535//PF13041 - PPR repeat (PPR) // PPR repeat family (PPR_2)
Glyma.07G146800.Wm82.a4.v1	-0.472526	0.032407	0.512056	(1 of 4) PTHR15486//PTHR15486:SF20 - ANCIENT UBIQUITOUS PROTEIN // GLYCEROL-3-PHOSPHATE 2-O-ACYLTRANSFERASE 6
Glyma.07G148500.Wm82.a4.v1	-0.526149	0.00430264	0.257047	(1 of 2) PTHR27006//PTHR27006:SF33 - FAMILY NOT NAMED // PROTEIN KINASE
Glyma.07G151800.Wm82.a4.v1	0.618069	0.0289493	0.498559	(1 of 7) PTHR10353//PTHR10353:SF29 - GLYCOSYL HYDROLASE // BETA-GLUCOSIDASE 1-RELATED
Glyma.07G155200.Wm82.a4.v1	-0.877966	0.00125522	0.144327	(1 of 9) K00522 - ferritin heavy chain (FTH1)
Glyma.07G164900.Wm82.a4.v1	5.19361	0.00491797	1	-
Glyma.07G165700.Wm82.a4.v1	0.443248	0.0258308	0.490595	(1 of 80) PF14009 - Domain of unknown function (DUF4228) (DUF4228)
Glyma.07G165900.Wm82.a4.v1	0.604804	0.0257497	0.490595	-
Glyma.07G166850.Wm82.a4.v1	-1.19882	0.0257944	0.490595	-
Glyma.07G172800.Wm82.a4.v1	0.888532	0.0284545	0.496911	(1 of 4) PTHR31065//PTHR31065:SF15 - FAMILY NOT NAMED // PLATZ TRANSCRIPTION FACTOR FAMILY PROTEIN
Glyma.07G177600.Wm82.a4.v1	-0.433158	0.0352378	0.517664	(1 of 5) PTHR33095:SF7 - AR781
Glyma.07G179700.Wm82.a4.v1	0.698146	0.0342808	0.516686	(1 of 2) K00145 - N-acetyl-gamma-glutamyl-phosphate reductase (argC)
Glyma.07G180900.Wm82.a4.v1	-0.677847	0.0172376	0.443881	(1 of 5) PTHR32370:SF6 - ROOT PHOTOTROPISM PROTEIN 3
Glyma.07G188900.Wm82.a4.v1	0.593019	0.00994585	0.362146	(1 of 37) PF04749 - PLAC8 family (PLAC8)
Glyma.07G191200.Wm82.a4.v1	-1.03399	0.00561842	0.287598	(1 of 12) K17871 - NADH:ubiquinone reductase (non-electrogenic) (ndh1)
Glyma.07G193900.Wm82.a4.v1	-0.414459	0.0279455	0.494906	(1 of 79) PF02701 - Dof domain, zinc finger (zf-Dof)
Glyma.07G195700.Wm82.a4.v1	-0.407748	0.0194239	0.455765	(1 of 1) K07456 - DNA mismatch repair protein MutS2 (mutS2)
Glyma.07G204600.Wm82.a4.v1	2.40449	0.0159486	1	-
Glyma.07G209900.Wm82.a4.v1	-0.793853	0.00295718	0.220791	(1 of 4) PTHR31388//PTHR31388:SF35 - FAMILY NOT NAMED // PEROXIDASE 10
Glyma.07G211000.Wm82.a4.v1	-0.723248	0.000132905	0.0383827	(1 of 4) PTHR23024//PTHR23024:SF131 - MEMBER OF 'GDXG' FAMILY OF LIPOLYTIC ENZYMES // CARBOXYLESTERASE 2-RELATED
Glyma.07G211300.Wm82.a4.v1	1.52223	0.00537757	0.279944	(1 of 2) PTHR10265//PTHR10265:SF22 - CYCLIN-DEPENDENT KINASE INHIBITOR 1 // CYCLIN-DEPENDENT KINASE INHIBITOR 7
Glyma.07G212800.Wm82.a4.v1	0.950538	5.1642e-05	0.0200904	(1 of 2) 1.7.7.1 - Ferredoxin--nitrite reductase
Glyma.07G213900.Wm82.a4.v1	0.610023	0.0241383	0.478612	(1 of 2227) 2.7.11.1 - Non-specific serine/threonine protein kinase / Threonine-specific protein kinase
Glyma.07G215900.Wm82.a4.v1	0.491659	0.0462736	0.543279	(1 of 560) PF08263 - Leucine rich repeat N-terminal domain (LRRNT_2)
Glyma.07G218300.Wm82.a4.v1	-0.592772	0.00477257	0.26847	(1 of 16) PF07939 - Protein of unknown function (DUF1685) (DUF1685)
Glyma.07G222700.Wm82.a4.v1	-0.42847	0.036414	0.519999	(1 of 2) PTHR24064//PTHR24064:SF210 - FAMILY NOT NAMED // INORGANIC PHOSPHATE TRANSPORTER 1-8-RELATED
Glyma.07G222800.Wm82.a4.v1	0.630452	0.0471134	0.543279	(1 of 2) PTHR21426//PTHR21426:SF2 - FAMILY NOT NAMED // EXOCYST COMPLEX COMPONENT EXO84C
Glyma.07G223200.Wm82.a4.v1	1.65582	0.0233161	0.474252	(1 of 2) PTHR11040:SF48 - ZINC TRANSPORTER 10-RELATED
Glyma.07G224302.Wm82.a4.v1	-0.866423	0.00523995	0.277447	-
Glyma.07G225500.Wm82.a4.v1	0.440159	0.0182199	0.451838	(1 of 2) PTHR10693//PTHR10693:SF27 - RAS GTPASE-ACTIVATING PROTEIN-BINDING PROTEIN // NUCLEAR TRANSPORT FACTOR 2 AND RNA RECOGNITION MOTIF DOMAIN-CONTAINING PROTEIN
Glyma.07G229200.Wm82.a4.v1	0.709401	0.0335986	0.512817	(1 of 1) PTHR12197//PTHR12197:SF126 - SET AND MYND DOMAIN CONTAINING // SET DOMAIN PROTEIN 35
Glyma.07G231400.Wm82.a4.v1	-0.636352	0.0121297	0.389141	(1 of 2) PTHR19241//PTHR19241:SF158 - ATP-BINDING CASSETTE TRANSPORTER // ABC TRANSPORTER G FAMILY MEMBER 23
Glyma.07G241800.Wm82.a4.v1	0.461106	0.0266827	0.494328	(1 of 4) PTHR11711//PTHR11711:SF174 - ADP RIBOSYLATION FACTOR-RELATED // SUBFAMILY NOT NAMED
Glyma.07G243651.Wm82.a4.v1	-1.47278	0.036407	0.519999	(1 of 37) PF00407 - Pathogenesis-related protein Bet v I family (Bet_v_1)
Glyma.07G244200.Wm82.a4.v1	0.479524	0.0486255	0.544384	(1 of 4) PTHR31339:SF15 - PECTIN LYASE-LIKE SUPERFAMILY PROTEIN-RELATED
Glyma.07G244400.Wm82.a4.v1	1.57269	0.0404969	0.531471	(1 of 233) PTHR24078 - DNAJ HOMOLOG SUBFAMILY C MEMBER
Glyma.07G248000.Wm82.a4.v1	-0.432261	0.0315298	0.507526	(1 of 3) PTHR13832:SF309 - PROTEIN PHOSPHATASE 2C 40-RELATED
Glyma.07G248400.Wm82.a4.v1	-1.09593	0.0004086	0.0743894	-
Glyma.07G253700.Wm82.a4.v1	-1.45919	0.048052	0.543279	(1 of 2) 2.7.9.1 - Pyruvate, phosphate dikinase / Pyruvate,phosphate dikinase
Glyma.07G254502.Wm82.a4.v1	8.57779	0.0281763	0.49554	(1 of 5) PTHR31307:SF3 - ALCOHOL DEHYDROGENASE TRANSCRIPTION FACTOR MYB/SANT-LIKE PROTEIN
Glyma.07G256700.Wm82.a4.v1	1.09915	0.00281194	0.21696	(1 of 5) PTHR11088//PTHR11088:SF34 - TRNA DELTA 2 -ISOPENTENYLPYROPHOSPHATE TRANSFERASE-RELATED // SUBFAMILY NOT NAMED
Glyma.07G257700.Wm82.a4.v1	-0.423973	0.0489171	0.544384	(1 of 4) PTHR11772:SF18 - ALUMINUM INDUCED PROTEIN WITH YGL AND LRDR MOTIFS
Glyma.07G258700.Wm82.a4.v1	0.759216	0.0145284	0.419783	(1 of 3) PTHR10353//PTHR10353:SF27 - GLYCOSYL HYDROLASE // BETA-GLUCOSIDASE 45-RELATED
Glyma.07G261100.Wm82.a4.v1	0.618262	0.0372753	0.522645	-
Glyma.07G265500.Wm82.a4.v1	0.929527	9.61449e-09	2.9611e-05	-
Glyma.07G266000.Wm82.a4.v1	0.746881	0.00146562	0.157709	(1 of 2) PTHR11413:SF26 - CYSTATIN C
Glyma.07G266400.Wm82.a4.v1	-0.437793	0.0439555	0.540062	(1 of 4) PTHR23315//PTHR23315:SF129 - BETA CATENIN-RELATED ARMADILLO REPEAT-CONTAINING // ARMADILLO/BETA-CATENIN-LIKE REPEAT-CONTAINING PROTEIN
Glyma.07G266800.Wm82.a4.v1	-0.654365	0.0283346	0.496064	(1 of 5) PTHR11615//PTHR11615:SF100 - NITRATE, FROMATE, IRON DEHYDROGENASE // SUBFAMILY NOT NAMED
Glyma.07G267700.Wm82.a4.v1	0.791163	0.0139702	0.415237	(1 of 4) PTHR22814//PTHR22814:SF94 - COPPER TRANSPORT PROTEIN ATOX1-RELATED // SUBFAMILY NOT NAMED
Glyma.07G271700.Wm82.a4.v1	0.438451	0.026407	0.492843	(1 of 2) PTHR11669//PTHR11669:SF0 - REPLICATION FACTOR C / DNA POLYMERASE III GAMMA-TAU SUBUNIT // PROTEIN STICHEL-RELATED
Glyma.08G001200.Wm82.a4.v1	0.47791	0.0403901	0.531412	(1 of 1) KOG3116//KOG4477 - Predicted C3H1-type Zn-finger protein // RING1 interactor RYBP and related Zn-finger-containing proteins
Glyma.08G004500.Wm82.a4.v1	-0.476222	0.0136018	0.41137	(1 of 2) PTHR18959 - CALPONIN/TRANSGELIN
Glyma.08G008600.Wm82.a4.v1	0.894036	0.00645362	0.307145	(1 of 3) K14165 - atypical dual specificity phosphatase [EC:3.1.3.16 3.1.3.48] (K14165)
Glyma.08G012400.Wm82.a4.v1	-0.541225	0.00055914	0.0921473	(1 of 3) PTHR24031//PTHR24031:SF324 - RNA HELICASE // DEAD-BOX ATP-DEPENDENT RNA HELICASE 33-RELATED
Glyma.08G013100.Wm82.a4.v1	-0.47864	0.0368094	0.521989	(1 of 35) PF04525 - LURP-one-related (LOR)
Glyma.08G013600.Wm82.a4.v1	-1.59229	3.45714e-10	2.55538e-06	(1 of 7) 3.6.3.4//3.6.3.54 - Cu(2+)-exporting ATPase // Cu(+) exporting ATPase
Glyma.08G014200.Wm82.a4.v1	0.632759	0.0118693	0.385849	(1 of 2) PTHR11588//PTHR11588:SF124 - TUBULIN // SUBFAMILY NOT NAMED
Glyma.08G016900.Wm82.a4.v1	-0.412922	0.0337153	0.513209	(1 of 5) PTHR11850//PTHR11850:SF66 - HOMEOBOX PROTEIN TRANSCRIPTION FACTORS // SUBFAMILY NOT NAMED
Glyma.08G017000.Wm82.a4.v1	0.434888	0.0378202	0.523686	(1 of 4) PTHR10811//PTHR10811:SF11 - FRINGE-RELATED // SUBFAMILY NOT NAMED
Glyma.08G020600.Wm82.a4.v1	0.614667	0.00563159	0.287861	(1 of 7) K02150 - V-type H+-transporting ATPase subunit E (ATPeV1E, ATP6E)
Glyma.08G021900.Wm82.a4.v1	0.833032	0.00800978	0.333185	(1 of 176) PF03106 - WRKY DNA -binding domain (WRKY)
Glyma.08G023100.Wm82.a4.v1	0.88306	0.00122685	0.144327	(1 of 4) PTHR10366//PTHR10366:SF308 - NAD DEPENDENT EPIMERASE/DEHYDRATASE // SUBFAMILY NOT NAMED
Glyma.08G025700.Wm82.a4.v1	0.645854	0.035274	0.517664	(1 of 5) K09490 - heat shock 70kDa protein 5 (HSPA5, BIP)
Glyma.08G032200.Wm82.a4.v1	0.42193	0.043235	0.539538	(1 of 9) PF06219 - Protein of unknown function (DUF1005) (DUF1005)
Glyma.08G033300.Wm82.a4.v1	0.500205	0.0210384	0.464756	(1 of 7) PTHR19443//PTHR19443:SF26 - HEXOKINASE // SUBFAMILY NOT NAMED
Glyma.08G033600.Wm82.a4.v1	0.644465	0.010408	0.368801	(1 of 4) PTHR12726:SF0 - CERAMIDE GLUCOSYLTRANSFERASE
Glyma.08G035000.Wm82.a4.v1	1.10683	0.0499872	0.546242	(1 of 70) K09286 - EREBP-like factor (EREBP)
Glyma.08G036900.Wm82.a4.v1	-0.477514	0.00121478	0.144327	(1 of 3) PTHR16223//PTHR16223:SF53 - FAMILY NOT NAMED // TRANSCRIPTION FACTOR BHLH133-RELATED
Glyma.08G037900.Wm82.a4.v1	-1.1313	0.0395291	0.52836	(1 of 4) PTHR11886//PTHR11886:SF47 - DYNEIN LIGHT CHAIN // SUBFAMILY NOT NAMED
Glyma.08G040202.Wm82.a4.v1	-0.627258	0.0498499	0.546242	(1 of 4) PTHR12121:SF41 - CARBON CATABOLITE REPRESSOR PROTEIN 4 HOMOLOG 3
Glyma.08G040400.Wm82.a4.v1	-0.85435	0.00117218	0.143449	(1 of 2) PTHR17224//PTHR17224:SF5 - PEPTIDYL-TRNA HYDROLASE // SUBFAMILY NOT NAMED
Glyma.08G041500.Wm82.a4.v1	-0.82744	0.00271364	0.213571	(1 of 4) PTHR31744//PTHR31744:SF3 - FAMILY NOT NAMED // GENOMIC DNA, CHROMOSOME 3, P1 CLONE: MYF24
Glyma.08G044200.Wm82.a4.v1	-1.22533	0.0461837	0.543279	(1 of 6) PF00069//PF14380 - Protein kinase domain (Pkinase) // Wall-associated receptor kinase C-terminal (WAK_assoc)
Glyma.08G045200.Wm82.a4.v1	0.631989	0.00796783	0.332837	(1 of 4) PTHR12629:SF4 - NUDIX HYDROLASE 17, MITOCHONDRIAL-RELATED
Glyma.08G055700.Wm82.a4.v1	0.595335	0.00987419	0.361858	(1 of 4) PTHR27008//PTHR27008:SF19 - FAMILY NOT NAMED // INACTIVE RECEPTOR KINASE RLK902-RELATED
Glyma.08G057700.Wm82.a4.v1	1.36842	0.00237778	0.197923	(1 of 4) PTHR23180//PTHR23180:SF262 - CENTAURIN/ARF // ADP-RIBOSYLATION FACTOR GTPASE-ACTIVATING PROTEIN AGD15-RELATED
Glyma.08G059200.Wm82.a4.v1	-0.943461	0.00997601	0.362332	-
Glyma.08G059300.Wm82.a4.v1	0.464042	0.0185219	0.454376	(1 of 3) PF00036//PF00070 - EF hand (EF-hand_1) // Pyridine nucleotide-disulphide oxidoreductase (Pyr_redox)
Glyma.08G065900.Wm82.a4.v1	0.746984	0.0273867	0.494906	(1 of 25) PTHR27007//PTHR27007:SF24 - FAMILY NOT NAMED // L-TYPE LECTIN-DOMAIN CONTAINING RECEPTOR KINASE IX.1-RELATED
Glyma.08G069100.Wm82.a4.v1	-0.496666	0.0279715	0.495101	-
Glyma.08G070000.Wm82.a4.v1	-2.15716	0.0423681	1	(1 of 8) PTHR10209//PTHR10209:SF167 - OXIDOREDUCTASE, 2OG-FE II OXYGENASE FAMILY PROTEIN // SUBFAMILY NOT NAMED
Glyma.08G070300.Wm82.a4.v1	0.644993	0.0151788	0.4237	-
Glyma.08G073200.Wm82.a4.v1	0.938047	0.000348092	0.0683577	(1 of 1) PTHR23426//PTHR23426:SF25//PTHR23426:SF31 - FERREDOXIN/ADRENODOXIN // ADRENODOXIN HOMOLOG, MITOCHONDRIAL // SUBFAMILY NOT NAMED
Glyma.08G074100.Wm82.a4.v1	0.533411	0.00801454	0.333185	(1 of 3) PTHR33044//PTHR33044:SF27 - FAMILY NOT NAMED // BIFUNCTIONAL INHIBITOR/LIPID-TRANSFER PROTEIN/SEED STORAGE 2S ALBUMIN SUPERFAMILY PROTEIN-RELATED
Glyma.08G074200.Wm82.a4.v1	1.56795	7.72369e-06	0.00500793	(1 of 233) PTHR24078 - DNAJ HOMOLOG SUBFAMILY C MEMBER
Glyma.08G076100.Wm82.a4.v1	1.27002	0.000392305	0.0728874	(1 of 10) PTHR31851:SF6 - VACUOLAR IRON TRANSPORTER HOMOLOG 2.1
Glyma.08G077400.Wm82.a4.v1	1.00788	0.0156811	0.426551	(1 of 4) PTHR22952//PTHR22952:SF175 - CAMP-RESPONSE ELEMENT BINDING PROTEIN-RELATED // SUBFAMILY NOT NAMED
Glyma.08G077700.Wm82.a4.v1	-0.519514	0.0325504	0.51211	(1 of 42) PF01535//PF12854//PF13041 - PPR repeat (PPR) // PPR repeat (PPR_1) // PPR repeat family (PPR_2)
Glyma.08G078000.Wm82.a4.v1	-0.426088	0.0347423	0.517664	-
Glyma.08G080400.Wm82.a4.v1	0.471222	0.0120333	0.387732	(1 of 11) PTHR32448:SF34 - F22M8.11 PROTEIN-RELATED
Glyma.08G088500.Wm82.a4.v1	0.471579	0.00736751	0.320598	(1 of 1) K11714 - rhamnogalacturonan II specific xylosyltransferase [EC:2.4.2.-] Xyl a1-3 Fuc (RGXT)
Glyma.08G089600.Wm82.a4.v1	0.513436	0.0403275	0.531157	-
Glyma.08G090800.Wm82.a4.v1	0.510473	0.0473206	0.543279	(1 of 40) PF03763 - Remorin, C-terminal region (Remorin_C)
Glyma.08G091500.Wm82.a4.v1	-0.918851	0.0395651	0.528644	(1 of 4) PTHR11999//PTHR11999:SF105 - GROUP II PYRIDOXAL-5-PHOSPHATE DECARBOXYLASE // SUBFAMILY NOT NAMED
Glyma.08G093500.Wm82.a4.v1	-0.676174	0.000720197	0.105922	(1 of 12) PTHR10161:SF14 - PURPLE ACID PHOSPHATASE 4-RELATED
Glyma.08G094400.Wm82.a4.v1	-0.620473	0.0415908	0.534521	(1 of 10) PTHR27005//PTHR27005:SF28 - FAMILY NOT NAMED // PROTEIN KINASE-LIKE PROTEIN
Glyma.08G095200.Wm82.a4.v1	0.449173	0.047705	0.543279	(1 of 2) K18171 - COX assembly mitochondrial protein 1 (CMC1)
Glyma.08G095600.Wm82.a4.v1	-0.415363	0.0391755	0.526959	(1 of 2) PTHR24067//PTHR24067:SF137 - UBIQUITIN-CONJUGATING ENZYME E2 // SUBFAMILY NOT NAMED
Glyma.08G100900.Wm82.a4.v1	-0.512518	0.000955556	0.127493	(1 of 4) PTHR26402//PTHR26402:SF608 - RESPONSE REGULATOR OF TWO-COMPONENT SYSTEM // SUBFAMILY NOT NAMED
Glyma.08G101500.Wm82.a4.v1	0.856923	0.0178415	0.450967	(1 of 108) 3.6.3.44 - Xenobiotic-transporting ATPase / Steroid-transporting ATPase
Glyma.08G102200.Wm82.a4.v1	0.431296	0.0084606	0.340989	(1 of 4) PTHR31949:SF3 - PROTEIN, PUTATIVE-RELATED
Glyma.08G104100.Wm82.a4.v1	-0.449797	0.0103711	0.3682	(1 of 16) 1.14.13.21 - Flavonoid 3'-monooxygenase / Flavonoid 3'-hydroxylase
Glyma.08G104300.Wm82.a4.v1	0.412184	0.0255907	0.489788	(1 of 21) 1.6.5.3//1.6.99.3 - NADH:ubiquinone reductase (H(+)-translocating) / Ubiquinone reductase // NADH dehydrogenase / Type I dehydrogenase
Glyma.08G104600.Wm82.a4.v1	0.43423	0.00515444	0.276329	(1 of 12) 2.1.1.112 - Glucuronoxylan 4-O-methyltransferase
Glyma.08G105600.Wm82.a4.v1	0.677033	0.0488144	0.544384	(1 of 2) K02685 - DNA primase large subunit (PRI2)
Glyma.08G106400.Wm82.a4.v1	0.755681	0.0328293	0.51211	(1 of 6) PTHR24115//PTHR24115:SF413 - FAMILY NOT NAMED // KINESIN-LIKE PROTEIN KIN12A-RELATED
Glyma.08G106900.Wm82.a4.v1	1.16973	0.00660674	0.30798	-
Glyma.08G108800.Wm82.a4.v1	0.441074	0.00520388	0.276329	(1 of 3) 3.3.1.1 - Adenosylhomocysteinase / SAHase
Glyma.08G109400.Wm82.a4.v1	1.38088	4.69951e-06	0.00334009	(1 of 20) 2.3.1.74 - Naringenin-chalcone synthase / Flavonone synthase
Glyma.08G112800.Wm82.a4.v1	1.07974	0.0412294	0.533956	(1 of 65) PF05553 - Cotton fibre expressed protein (DUF761)
Glyma.08G114700.Wm82.a4.v1	0.689761	0.0407821	0.531997	(1 of 3) PTHR31250:SF4 - CALMODULIN-BINDING FAMILY PROTEIN-RELATED
Glyma.08G115600.Wm82.a4.v1	0.543881	0.0326845	0.51211	(1 of 2) PTHR24089//PTHR24089:SF266 - FAMILY NOT NAMED // MITOCHONDRIAL DICARBOXYLATE/TRICARBOXYLATE TRANSPORTER DTC
Glyma.08G118300.Wm82.a4.v1	0.858416	0.047246	0.543279	-
Glyma.08G120800.Wm82.a4.v1	2.74974	0.0236015	0.475493	(1 of 5) PTHR10788//PTHR10788:SF6 - TREHALOSE-6-PHOSPHATE SYNTHASE // BCDNA.GH08860
Glyma.08G125100.Wm82.a4.v1	-0.852709	0.00270251	0.213571	(1 of 129) KOG0157 - Cytochrome P450 CYP4/CYP19/CYP26 subfamilies
Glyma.08G125600.Wm82.a4.v1	-0.917966	0.0300654	0.501508	(1 of 1) PTHR11926//PTHR11926:SF299 - GLUCOSYL/GLUCURONOSYL TRANSFERASES // SUBFAMILY NOT NAMED
Glyma.08G125900.Wm82.a4.v1	-0.420471	0.0484479	0.544071	-
Glyma.08G126900.Wm82.a4.v1	0.463314	0.0322582	0.511015	(1 of 4) K17087 - transmembrane 9 superfamily member 3 (TM9SF3)
Glyma.08G128600.Wm82.a4.v1	-2.13906	0.0459945	1	(1 of 399) PF00067 - Cytochrome P450 (p450)
Glyma.08G128800.Wm82.a4.v1	-0.619761	0.0220522	0.466785	(1 of 78) PF00069//PF00560//PF08263//PF13855 - Protein kinase domain (Pkinase) // Leucine Rich Repeat (LRR_1) // Leucine rich repeat N-terminal domain (LRRNT_2) // Leucine rich repeat (LRR_8)
Glyma.08G129300.Wm82.a4.v1	-0.606411	0.000171222	0.0445278	(1 of 4) PTHR11615//PTHR11615:SF120 - NITRATE, FROMATE, IRON DEHYDROGENASE // SUBFAMILY NOT NAMED
Glyma.08G133600.Wm82.a4.v1	-0.424366	0.0456685	0.542102	(1 of 6) PTHR24343//PTHR24343:SF168 - SERINE/THREONINE KINASE // SUBFAMILY NOT NAMED
Glyma.08G134200.Wm82.a4.v1	0.917527	0.0275325	0.494906	-
Glyma.08G134800.Wm82.a4.v1	0.46576	0.0280027	0.495179	(1 of 2) PTHR15139 - TUBULIN FOLDING COFACTOR C
Glyma.08G136200.Wm82.a4.v1	0.414734	0.00414518	0.254954	(1 of 3) PTHR10502:SF98 - ANNEXIN D1-RELATED
Glyma.08G138901.Wm82.a4.v1	0.599724	0.016754	0.439535	(1 of 1) PTHR11709//PTHR11709:SF28 - MULTI-COPPER OXIDASE // SUBFAMILY NOT NAMED
Glyma.08G145900.Wm82.a4.v1	0.706798	0.0235042	0.475013	(1 of 2) PTHR11695//PTHR11695:SF567 - ALCOHOL DEHYDROGENASE RELATED // SUBFAMILY NOT NAMED
Glyma.08G148000.Wm82.a4.v1	-0.576713	0.0264929	0.492897	(1 of 84) K14638 - solute carrier family 15 (peptide/histidine transporter), member 3/4 (SLC15A3_4, PHT)
Glyma.08G148100.Wm82.a4.v1	0.483338	0.0479643	0.543279	(1 of 7) K12450 - UDP-glucose 4,6-dehydratase (RHM)
Glyma.08G148800.Wm82.a4.v1	-0.551169	0.0370466	0.522645	(1 of 87) K09338 - homeobox-leucine zipper protein (HD-ZIP)
Glyma.08G150200.Wm82.a4.v1	0.406884	0.0039949	0.251522	(1 of 1) PTHR24193//PTHR24193:SF83 - ANKYRIN REPEAT PROTEIN // ANKYRIN REPEAT-CONTAINING PROTEIN
Glyma.08G153600.Wm82.a4.v1	0.461944	0.0108601	0.37544	-
Glyma.08G153700.Wm82.a4.v1	0.60542	0.00898247	0.345806	-
Glyma.08G154900.Wm82.a4.v1	0.593582	0.0393853	0.527465	(1 of 4) PTHR24089//PTHR24089:SF316 - FAMILY NOT NAMED // ADP,ATP CARRIER PROTEIN 1, MITOCHONDRIAL
Glyma.08G155000.Wm82.a4.v1	-0.447081	0.00532824	0.278137	-
Glyma.08G155100.Wm82.a4.v1	-0.732454	0.0254653	0.488654	-
Glyma.08G158100.Wm82.a4.v1	0.934989	0.00228252	0.194372	-
Glyma.08G163000.Wm82.a4.v1	-0.409808	0.026633	0.494328	(1 of 3) PTHR10857//PTHR10857:SF47 - COPINE // SUBFAMILY NOT NAMED
Glyma.08G167400.Wm82.a4.v1	-0.543201	0.00283171	0.217406	(1 of 2227) 2.7.11.1 - Non-specific serine/threonine protein kinase / Threonine-specific protein kinase
Glyma.08G169300.Wm82.a4.v1	-0.512376	0.0140389	0.416411	(1 of 3) PTHR10209:SF113 - GENOMIC DNA, CHROMOSOME 3, P1 CLONE:MJM20
Glyma.08G171000.Wm82.a4.v1	-3.11312	0.00314738	0.228938	(1 of 11) PTHR31568:SF17 - EXPRESSED PROTEIN
Glyma.08G172502.Wm82.a4.v1	1.03631	0.0367719	0.521989	(1 of 42) PF01535//PF12854//PF13041 - PPR repeat (PPR) // PPR repeat (PPR_1) // PPR repeat family (PPR_2)
Glyma.08G173800.Wm82.a4.v1	-0.793945	0.00626053	0.302453	(1 of 2227) 2.7.11.1 - Non-specific serine/threonine protein kinase / Threonine-specific protein kinase
Glyma.08G174400.Wm82.a4.v1	0.772343	0.0249355	0.48525	(1 of 2) PTHR24351//PTHR24351:SF82 - RIBOSOMAL PROTEIN S6 KINASE // SERINE/THREONINE-PROTEIN KINASE WAG1
Glyma.08G174900.Wm82.a4.v1	-3.91419	0.0198445	0.457535	(1 of 4) PTHR11260//PTHR11260:SF195 - GLUTATHIONE S-TRANSFERASE, GST, SUPERFAMILY, GST DOMAIN CONTAINING // SUBFAMILY NOT NAMED
Glyma.08G177200.Wm82.a4.v1	0.485417	0.0419621	0.535056	-
Glyma.08G177400.Wm82.a4.v1	0.488355	0.036065	0.519299	(1 of 2) K03319 - divalent anion:Na+ symporter, DASS family (TC.DASS)
Glyma.08G179900.Wm82.a4.v1	0.660083	0.0359935	0.519243	(1 of 2) K02372 - 3-hydroxyacyl- (fabZ)
Glyma.08G180400.Wm82.a4.v1	0.649444	0.000708737	0.105619	(1 of 5) K17470 - sulfate transporter 1, high-affinity (SULTR1)
Glyma.08G181900.Wm82.a4.v1	-1.17903	7.83183e-09	2.63135e-05	(1 of 19) KOG4473 - Uncharacterized membrane protein
Glyma.08G182100.Wm82.a4.v1	-1.15018	0.00111399	0.138815	(1 of 399) PF00067 - Cytochrome P450 (p450)
Glyma.08G184200.Wm82.a4.v1	0.638346	0.0346301	0.517664	(1 of 2) 3.4.22.49 - Separase / Separin
Glyma.08G184400.Wm82.a4.v1	0.477055	0.010973	0.377248	(1 of 4) PTHR21229:SF28 - LUNG SEVEN TRANSMEMBRANE RECEPTOR-LIKE PROTEIN
Glyma.08G189500.Wm82.a4.v1	-0.724021	0.0330631	0.512328	(1 of 20) K15718 - linoleate 9S-lipoxygenase (LOX1_5)
Glyma.08G189600.Wm82.a4.v1	-0.937918	0.00709154	0.312985	(1 of 20) K15718 - linoleate 9S-lipoxygenase (LOX1_5)
Glyma.08G191700.Wm82.a4.v1	0.649313	0.0490631	0.544384	(1 of 2) 3.1.3.6 - 3'-nucleotidase
Glyma.08G202300.Wm82.a4.v1	0.423827	0.0214245	0.466669	(1 of 4) PTHR31985:SF23 - DEHYDRATION-RESPONSIVE ELEMENT-BINDING PROTEIN 3-RELATED
Glyma.08G203300.Wm82.a4.v1	-0.659355	0.0281041	0.49554	-
Glyma.08G204700.Wm82.a4.v1	-1.15036	0.0218284	0.466669	(1 of 4) PTHR24326//PTHR24326:SF272 - FAMILY NOT NAMED // HOMEOBOX-LEUCINE ZIPPER PROTEIN GLABRA 2
Glyma.08G207600.Wm82.a4.v1	0.616651	0.0374678	0.522645	(1 of 4) PTHR12526//PTHR12526:SF160 - GLYCOSYLTRANSFERASE // SUBFAMILY NOT NAMED
Glyma.08G208367.Wm82.a4.v1	4.53548	0.00329575	1	(1 of 5) PTHR10209:SF211 - 2-OXOGLUTARATE (2OG) AND FE(II)-DEPENDENT OXYGENASE SUPERFAMILY PROTEIN-RELATED
Glyma.08G208600.Wm82.a4.v1	0.517613	0.0453316	0.542102	(1 of 9) PF11145 - Protein of unknown function (DUF2921) (DUF2921)
Glyma.08G209400.Wm82.a4.v1	1.49079	0.0251486	0.486543	(1 of 14) PF04862 - Protein of unknown function (DUF642) (DUF642)
Glyma.08G211300.Wm82.a4.v1	0.460721	0.0255882	0.489788	(1 of 2) PTHR31741//PTHR31741:SF2 - FAMILY NOT NAMED // O-FUCOSYLTRANSFERASE FAMILY PROTEIN
Glyma.08G212300.Wm82.a4.v1	-1.76332	3.02081e-08	7.97452e-05	(1 of 6) PTHR26312:SF75 - F18B13.21 PROTEIN-RELATED
Glyma.08G213100.Wm82.a4.v1	0.779821	0.0127528	0.397623	(1 of 1) PTHR34674//PTHR34674:SF1 - FAMILY NOT NAMED // PHOSPHATIDYLCHOLINE:DIACYLGLYCEROL CHOLINEPHOSPHOTRANSFERASE 1-RELATED
Glyma.08G214400.Wm82.a4.v1	0.499288	0.0241438	0.478612	(1 of 2) K06127 - 2-methoxy-6-polyprenyl-1,4-benzoquinol methylase (COQ5)
Glyma.08G217400.Wm82.a4.v1	0.710548	0.0234766	0.474903	(1 of 6) PTHR19139//PTHR19139:SF170 - AQUAPORIN TRANSPORTER // AQUAPORIN NIP6-1
Glyma.08G217900.Wm82.a4.v1	-0.797565	0.000325852	0.0654503	(1 of 3) PTHR12663//PTHR12663:SF5 - ANDROGEN INDUCED INHIBITOR OF PROLIFERATION AS3 / PDS5-RELATED // SUBFAMILY NOT NAMED
Glyma.08G221300.Wm82.a4.v1	-0.735279	0.00522656	0.277135	(1 of 2) PTHR23244//PTHR23244:SF324 - KELCH REPEAT DOMAIN // SUBFAMILY NOT NAMED
Glyma.08G222100.Wm82.a4.v1	0.577098	0.0402142	0.530863	(1 of 6) K02937 - large subunit ribosomal protein L7e (RP-L7e, RPL7)
Glyma.08G222200.Wm82.a4.v1	0.407906	0.0122593	0.390262	(1 of 7) PF00122//PF00689//PF00690//PF00702//PF12515 - E1-E2 ATPase (E1-E2_ATPase) // Cation transporting ATPase, C-terminus (Cation_ATPase_C) // Cation transporter/ATPase, N-terminus (Cation_ATPase_N) // haloacid dehalogenase-like hydrolase (Hydrolase) // Ca2+-ATPase N terminal autoinhibitory domain (CaATP_NAI)
Glyma.08G225100.Wm82.a4.v1	1.02384	0.0193464	0.455765	(1 of 155) K14488 - SAUR family protein (SAUR)
Glyma.08G230100.Wm82.a4.v1	0.50366	0.0276174	0.494906	(1 of 37) PF00407 - Pathogenesis-related protein Bet v I family (Bet_v_1)
Glyma.08G232400.Wm82.a4.v1	0.952665	0.00949569	0.35739	(1 of 5) PTHR10891//PTHR10891:SF597 - EF-HAND CALCIUM-BINDING DOMAIN CONTAINING PROTEIN // SUBFAMILY NOT NAMED
Glyma.08G232900.Wm82.a4.v1	0.591237	0.0179222	0.451482	(1 of 13) K01246 - DNA-3-methyladenine glycosylase I (tag)
Glyma.08G243100.Wm82.a4.v1	0.600497	0.0353277	0.517664	(1 of 3) PTHR14326//PTHR14326:SF18 - TARGETING PROTEIN FOR XKLP2 // SUBFAMILY NOT NAMED
Glyma.08G250300.Wm82.a4.v1	4.28078	6.60895e-05	0.0238072	(1 of 2) PTHR33417//PTHR33417:SF1 - FAMILY NOT NAMED // B12D PROTEIN
Glyma.08G250800.Wm82.a4.v1	-0.47702	0.0111897	0.380389	(1 of 5) PTHR11945//PTHR11945:SF155 - MADS BOX PROTEIN // AGAMOUS-LIKE MADS-BOX PROTEIN AGL8-RELATED
Glyma.08G253800.Wm82.a4.v1	-0.466644	0.00386838	0.248302	(1 of 6) K10908 - DNA-directed RNA polymerase, mitochondrial [EC:2.7.7.6] (POLRMT, RPO41)
Glyma.08G254400.Wm82.a4.v1	-0.784286	0.00190092	0.176518	(1 of 3) PTHR22952:SF201 - BASIC LEUCINE-ZIPPER 42-RELATED
Glyma.08G259500.Wm82.a4.v1	-0.571628	0.000386906	0.0728874	(1 of 3) PTHR11732//PTHR11732:SF226 - ALDO/KETO REDUCTASE // SUBFAMILY NOT NAMED
Glyma.08G263500.Wm82.a4.v1	-0.463466	0.0190594	0.454759	-
Glyma.08G264800.Wm82.a4.v1	0.526989	0.00925329	0.352341	(1 of 8) K01937 - CTP synthase (pyrG, CTPS)
Glyma.08G269900.Wm82.a4.v1	0.574467	0.000387986	0.0728874	-
Glyma.08G270300.Wm82.a4.v1	-2.34794	0.0046782	0.266485	(1 of 3) PTHR24221:SF138 - LP14331P-RELATED
Glyma.08G271402.Wm82.a4.v1	-0.525902	0.00628297	0.302922	-
Glyma.08G272000.Wm82.a4.v1	-0.413244	0.0479027	0.543279	(1 of 74) PF05678 - VQ motif (VQ)
Glyma.08G274200.Wm82.a4.v1	0.774507	0.00981907	0.361858	(1 of 310) PF00010 - Helix-loop-helix DNA-binding domain (HLH)
Glyma.08G276202.Wm82.a4.v1	-0.674814	0.0412844	0.533956	-
Glyma.08G277100.Wm82.a4.v1	-0.546986	0.0202107	0.460014	(1 of 11) K01662 - 1-deoxy-D-xylulose-5-phosphate synthase (dxs)
Glyma.08G281600.Wm82.a4.v1	0.647468	0.00277665	0.215587	(1 of 2) PTHR36321:SF1 - CLASSICAL ARABINOGALACTAN PROTEIN 10-RELATED
Glyma.08G284700.Wm82.a4.v1	-0.411359	0.0346909	0.517664	(1 of 1) PF00004//PF14226 - ATPase family associated with various cellular activities (AAA) (AAA) // non-haem dioxygenase in morphine synthesis N-terminal (DIOX_N)
Glyma.08G291800.Wm82.a4.v1	-0.50052	0.0312961	0.506854	(1 of 1) PF00270//PF00271//PF01535//PF13041//PF14432 - DEAD/DEAH box helicase (DEAD) // Helicase conserved C-terminal domain (Helicase_C) // PPR repeat (PPR) // PPR repeat family (PPR_2) // DYW family of nucleic acid deaminases (DYW_deaminase)
Glyma.08G292800.Wm82.a4.v1	0.442939	0.0236383	0.475493	(1 of 3) PTHR11516//PTHR11516:SF38 - PYRUVATE DEHYDROGENASE E1 COMPONENT, ALPHA SUBUNIT BACTERIAL AND ORGANELLAR // SUBFAMILY NOT NAMED
Glyma.08G293600.Wm82.a4.v1	-0.441008	0.0304271	0.502719	(1 of 2) PTHR11017:SF151 - TIR-NBS-LRR CLASS DISEASE RESISTANCE PROTEIN-RELATED
Glyma.08G295000.Wm82.a4.v1	-0.848028	0.032627	0.51211	(1 of 36) PTHR11017//PTHR11017:SF162 - LEUCINE-RICH REPEAT-CONTAINING PROTEIN // SUBFAMILY NOT NAMED
Glyma.08G295500.Wm82.a4.v1	0.500332	0.0259858	0.491822	(1 of 7) PTHR24078//PTHR24078:SF317 - DNAJ HOMOLOG SUBFAMILY C MEMBER // DNAJ HEAT SHOCK PROTEIN-RELATED
Glyma.08G298400.Wm82.a4.v1	0.558649	0.011346	0.381629	(1 of 5) PTHR24326:SF176 - HOMEOBOX-LEUCINE ZIPPER PROTEIN ATHB-13-RELATED
Glyma.08G299900.Wm82.a4.v1	0.637956	0.0019261	0.177518	(1 of 6) 1.14.19.4 - Delta(8)-fatty-acid desaturase / SLD
Glyma.08G300500.Wm82.a4.v1	1.62031	0.0315816	0.507917	(1 of 4) PTHR33781:SF4 - PROTEIN PHYTOCHROME KINASE SUBSTRATE 1-RELATED
Glyma.08G317200.Wm82.a4.v1	-0.608641	0.000963215	0.127681	(1 of 28) PF04520 - Senescence regulator (Senescence_reg)
Glyma.08G319900.Wm82.a4.v1	0.4887	0.0297335	0.501334	(1 of 3) K06997 - uncharacterized protein (K06997)
Glyma.08G321400.Wm82.a4.v1	0.712619	0.00652976	0.307145	(1 of 1) PF00026//PF14543 - Eukaryotic aspartyl protease (Asp) // Xylanase inhibitor N-terminal (TAXi_N)
Glyma.08G324100.Wm82.a4.v1	0.621927	0.0218117	0.466669	(1 of 5) PTHR33122:SF4 - BIFUNCTIONAL INHIBITOR/LIPID-TRANSFER PROTEIN/SEED STORAGE 2S ALBUMIN-LIKE PROTEIN
Glyma.08G325000.Wm82.a4.v1	0.708174	0.0232995	0.474252	(1 of 6) K02995 - small subunit ribosomal protein S8e (RP-S8e, RPS8)
Glyma.08G326300.Wm82.a4.v1	-0.68384	0.00643213	0.307145	(1 of 7) PTHR24223:SF181 - ABC TRANSPORTER C FAMILY MEMBER 3-RELATED
Glyma.08G329300.Wm82.a4.v1	-0.502129	0.0197364	0.456813	(1 of 4) K08065 - nuclear transcription Y subunit beta (NFYB)
Glyma.08G329600.Wm82.a4.v1	0.73674	0.0276253	0.494906	-
Glyma.08G329900.Wm82.a4.v1	0.534869	0.0242596	0.479459	(1 of 5) PTHR32382//PTHR32382:SF4 - FAMILY NOT NAMED // FASCICLIN-LIKE ARABINOGALACTAN PROTEIN 1
Glyma.08G337600.Wm82.a4.v1	0.426859	0.0108798	0.37544	(1 of 1) PTHR12826//PTHR12826:SF13//PTHR37904 - FAMILY NOT NAMED // RNA-BINDING PROTEIN PNO1 // FAMILY NOT NAMED
Glyma.08G338700.Wm82.a4.v1	-1.63544	0.000456895	0.0804092	(1 of 23) 2.4.1.218 - Hydroquinone glucosyltransferase / Hydroquinone:O-glucosyltransferase
Glyma.08G339400.Wm82.a4.v1	3.32135	0.000516494	0.0880247	-
Glyma.08G339500.Wm82.a4.v1	0.920092	0.0466877	0.543279	-
Glyma.08G340400.Wm82.a4.v1	-0.643629	0.0279346	0.494906	(1 of 1) PTHR10891//PTHR10891:SF533//PTHR10891:SF574 - EF-HAND CALCIUM-BINDING DOMAIN CONTAINING PROTEIN // SUBFAMILY NOT NAMED // CALCIUM-BINDING PROTEIN CML30-RELATED
Glyma.08G345000.Wm82.a4.v1	-0.59706	0.0117236	0.384795	(1 of 7) 3.6.1.12 - dCTP diphosphatase / Deoxycytidine-triphosphatase
Glyma.08G345900.Wm82.a4.v1	0.63293	0.0499647	0.546242	(1 of 4) K00208 - enoyl- (fabI)
Glyma.08G346800.Wm82.a4.v1	0.420989	0.0495333	0.545434	(1 of 3) PTHR32227:SF65 - O-GLYCOSYL HYDROLASES FAMILY 17 PROTEIN
Glyma.08G347400.Wm82.a4.v1	0.404867	0.0129761	0.402291	(1 of 5) 3.5.4.16 - GTP cyclohydrolase I
Glyma.08G351000.Wm82.a4.v1	-0.506922	0.0181672	0.451838	(1 of 1) PTHR22953//PTHR22953:SF31 - ACID PHOSPHATASE RELATED // PURPLE ACID PHOSPHATASE 15
Glyma.08G351800.Wm82.a4.v1	-1.22782	0.00517231	0.276329	(1 of 22) 1.14.11.20 - Deacetoxyvindoline 4-hydroxylase / Desacetyoxyvindoline-17-hydroxylase
Glyma.08G356200.Wm82.a4.v1	0.714198	0.0330824	0.512328	-
Glyma.08G356800.Wm82.a4.v1	0.762816	0.0216491	0.466669	(1 of 4) PTHR31683:SF20 - PECTATE LYASE 1-RELATED
Glyma.08G362466.Wm82.a4.v1	0.614846	0.0125293	0.394764	-
Glyma.08G362532.Wm82.a4.v1	0.685427	0.0123196	0.390262	-
Glyma.09G003200.Wm82.a4.v1	0.545288	0.0483538	0.544071	(1 of 4) PTHR10353//PTHR10353:SF37 - GLYCOSYL HYDROLASE // BETA-D-GLUCOPYRANOSYL ABSCISATE BETA-GLUCOSIDASE-RELATED
Glyma.09G007200.Wm82.a4.v1	0.415384	0.0202593	0.460099	(1 of 4) PTHR27001//PTHR27001:SF21 - FAMILY NOT NAMED // PROTEIN STRUBBELIG-RECEPTOR FAMILY 6-RELATED
Glyma.09G007900.Wm82.a4.v1	0.629643	0.037468	0.522645	(1 of 5) K00895 - pyrophosphate--fructose-6-phosphate 1-phosphotransferase (E2.7.1.90, pfk)
Glyma.09G009700.Wm82.a4.v1	2.7092	0.0204536	1	(1 of 3) PTHR31579//PTHR31579:SF15 - FAMILY NOT NAMED // F2401.16
Glyma.09G011500.Wm82.a4.v1	-0.409834	0.0208906	0.46376	(1 of 3) K00857 - thymidine kinase (tdk, TK)
Glyma.09G013400.Wm82.a4.v1	-0.56188	0.0449285	0.542102	(1 of 331) PF01535//PF13041 - PPR repeat (PPR) // PPR repeat family (PPR_2)
Glyma.09G017800.Wm82.a4.v1	0.653547	0.0374755	0.522645	-
Glyma.09G020700.Wm82.a4.v1	-0.472544	0.0417988	0.534521	(1 of 19) PTHR23155//PTHR23155:SF505 - LEUCINE-RICH REPEAT-CONTAINING PROTEIN // SUBFAMILY NOT NAMED
Glyma.09G022400.Wm82.a4.v1	0.475543	0.0426993	0.538043	(1 of 13) PTHR31388//PTHR31388:SF22 - FAMILY NOT NAMED // PEROXIDASE 22-RELATED
Glyma.09G022800.Wm82.a4.v1	1.44351	0.0173824	0.445309	(1 of 13) PTHR31388//PTHR31388:SF22 - FAMILY NOT NAMED // PEROXIDASE 22-RELATED
Glyma.09G023000.Wm82.a4.v1	0.587365	0.000552066	0.0915821	(1 of 13) PTHR31388//PTHR31388:SF22 - FAMILY NOT NAMED // PEROXIDASE 22-RELATED
Glyma.09G036800.Wm82.a4.v1	-2.33617	0.0005393	0.0910112	-
Glyma.09G038600.Wm82.a4.v1	0.574949	0.0236812	0.475493	(1 of 2) PTHR30620//PTHR30620:SF50 - PERIPLASMIC BETA-GLUCOSIDASE-RELATED // BETA-D-XYLOSIDASE 1
Glyma.09G038800.Wm82.a4.v1	-0.502344	0.00192526	0.177518	-
Glyma.09G041000.Wm82.a4.v1	0.773054	0.00251416	0.206945	(1 of 4) PTHR31339:SF15 - PECTIN LYASE-LIKE SUPERFAMILY PROTEIN-RELATED
Glyma.09G041200.Wm82.a4.v1	-0.416778	0.0100613	0.363364	(1 of 5) PTHR21493//PTHR21493:SF121 - CGI-141-RELATED/LIPASE CONTAINING PROTEIN // LIPASE CLASS 3 FAMILY PROTEIN
Glyma.09G042400.Wm82.a4.v1	0.530083	0.00130775	0.148257	(1 of 5) PTHR14155//PTHR14155:SF99 - RING FINGER DOMAIN-CONTAINING // RING-H2 FINGER PROTEIN ATL3
Glyma.09G045500.Wm82.a4.v1	0.883426	0.0418558	0.534521	-
Glyma.09G045600.Wm82.a4.v1	-0.777762	0.0019931	0.180541	-
Glyma.09G048700.Wm82.a4.v1	-1.95967	0.0142475	0.418737	(1 of 13) PTHR24298//PTHR24298:SF61 - FAMILY NOT NAMED // CYTOCHROME P450 81D1-RELATED
Glyma.09G049100.Wm82.a4.v1	-0.633314	0.00146793	0.157709	(1 of 13) PTHR24298//PTHR24298:SF61 - FAMILY NOT NAMED // CYTOCHROME P450 81D1-RELATED
Glyma.09G051400.Wm82.a4.v1	0.689815	0.0130641	0.403023	(1 of 2) PTHR12176//PTHR12176:SF28 - UNCHARACTERIZED // S-ADENOSYL-L-METHIONINE-DEPENDENT METHYLTRANSFERASE-LIKE PROTEIN
Glyma.09G053700.Wm82.a4.v1	0.880345	0.0252614	0.487271	(1 of 49) PF12796//PF13962 - Ankyrin repeats (3 copies) (Ank_2) // Domain of unknown function (PGG)
Glyma.09G056100.Wm82.a4.v1	-0.443896	0.0137232	0.41268	(1 of 4) K12115 - clock-associated PAS protein ZTL (ZTL)
Glyma.09G058502.Wm82.a4.v1	-0.422011	0.0275551	0.494906	(1 of 753) PF13041 - PPR repeat family (PPR_2)
Glyma.09G058900.Wm82.a4.v1	0.493797	0.0332826	0.512328	(1 of 8) KOG2210 - Oxysterol-binding protein
Glyma.09G059600.Wm82.a4.v1	0.417965	0.00702372	0.311998	-
Glyma.09G062900.Wm82.a4.v1	0.424569	0.0274582	0.494906	(1 of 8) PTHR23421//PTHR23421:SF74 - BETA-GALACTOSIDASE RELATED // BETA-GALACTOSIDASE 1
Glyma.09G066300.Wm82.a4.v1	-0.794126	0.0249008	0.48525	(1 of 4) PTHR24356//PTHR24356:SF206 - SERINE/THREONINE-PROTEIN KINASE // AGC (CAMP-DEPENDENT, CGMP-DEPENDENT AND PROTEIN KINASE C) KINASE FAMILY PROTEIN
Glyma.09G069000.Wm82.a4.v1	0.617813	9.09444e-05	0.0292272	(1 of 2) PTHR22599//PTHR22599:SF23 - MPS ONE BINDER KINASE ACTIVATOR-LIKE MOB // MOB1/PHOCEIN FAMILY PROTEIN
Glyma.09G072000.Wm82.a4.v1	1.22973	0.0239473	0.478536	(1 of 8) PTHR31985:SF34 - ETHYLENE-RESPONSIVE TRANSCRIPTION FACTOR ERF018
Glyma.09G074200.Wm82.a4.v1	-0.854978	0.00320784	0.230542	(1 of 5) K11975 - E3 ubiquitin-protein ligase RNF144 [EC:6.3.2.19] (RNF144)
Glyma.09G077700.Wm82.a4.v1	1.60155	0.0424747	0.537807	(1 of 4) PTHR33181//PTHR33181:SF10 - FAMILY NOT NAMED // GENOMIC DNA, CHROMOSOME 3, P1 CLONE: MKP6
Glyma.09G078700.Wm82.a4.v1	0.413578	0.0154812	0.425078	(1 of 10) PTHR11132//PTHR11132:SF80 - SOLUTE CARRIER FAMILY 35 // SUBFAMILY NOT NAMED
Glyma.09G080700.Wm82.a4.v1	0.831888	0.0330589	0.512328	-
Glyma.09G092700.Wm82.a4.v1	0.679269	0.000168695	0.0445278	(1 of 2) PTHR32093//PTHR32093:SF16 - FAMILY NOT NAMED // GENOMIC DNA, CHROMOSOME 3, P1 CLONE:MKA23-RELATED
Glyma.09G094100.Wm82.a4.v1	3.02681	0.0259639	1	-
Glyma.09G094900.Wm82.a4.v1	0.77518	0.0459879	0.543279	(1 of 4) PTHR35121:SF2 - GB|AAD20160.1
Glyma.09G103000.Wm82.a4.v1	0.4847	0.0257238	0.490595	(1 of 2) PTHR13301//PTHR13301:SF61 - X-BOX TRANSCRIPTION FACTOR-RELATED // SUBFAMILY NOT NAMED
Glyma.09G111800.Wm82.a4.v1	0.510058	0.0231083	0.4732	(1 of 74) PF05678 - VQ motif (VQ)
Glyma.09G118300.Wm82.a4.v1	-0.467754	0.0333283	0.512328	(1 of 33) PF10604 - Polyketide cyclase / dehydrase and lipid transport (Polyketide_cyc2)
Glyma.09G119900.Wm82.a4.v1	0.507628	0.00578466	0.290293	-
Glyma.09G122600.Wm82.a4.v1	-0.522501	0.027307	0.494906	(1 of 1) PTHR11562//PTHR11562:SF60 - CATION EFFLUX PROTEIN/ ZINC TRANSPORTER // SUBFAMILY NOT NAMED
Glyma.09G127051.Wm82.a4.v1	-1.08406	0.0321408	0.510543	-
Glyma.09G134800.Wm82.a4.v1	1.55101	0.036823	0.521989	(1 of 6) PTHR10283//PTHR10283:SF94 - SOLUTE CARRIER FAMILY 13 MEMBER // SUBFAMILY NOT NAMED
Glyma.09G138400.Wm82.a4.v1	0.990741	0.0127398	0.397623	(1 of 2) PTHR11655//PTHR11655:SF14 - 60S/50S RIBOSOMAL PROTEIN L6/L9 // 54S RIBOSOMAL PROTEIN L6, MITOCHONDRIAL
Glyma.09G139000.Wm82.a4.v1	0.524502	0.0133593	0.408728	(1 of 4) PTHR10641:SF563 - MYB TRANSCRIPTION FACTOR-RELATED
Glyma.09G143000.Wm82.a4.v1	1.92901	0.0321711	0.510543	-
Glyma.09G144200.Wm82.a4.v1	0.90377	0.0282058	0.49554	(1 of 4) PTHR10108//PTHR10108:SF861 - METHYLTRANSFERASE // SUBFAMILY NOT NAMED
Glyma.09G144700.Wm82.a4.v1	-0.949498	0.0187119	0.454376	(1 of 22) 1.14.11.20 - Deacetoxyvindoline 4-hydroxylase / Desacetyoxyvindoline-17-hydroxylase
Glyma.09G146800.Wm82.a4.v1	-1.00274	0.00662967	0.308241	(1 of 4) PTHR11206:SF103 - MATE EFFLUX FAMILY PROTEIN
Glyma.09G149800.Wm82.a4.v1	-0.701749	0.0089984	0.346059	(1 of 63) K04733 - interleukin-1 receptor-associated kinase 4 (IRAK4)
Glyma.09G151700.Wm82.a4.v1	-2.26065	3.67435e-05	0.0159761	(1 of 8) PF00069//PF01657//PF07714 - Protein kinase domain (Pkinase) // Salt stress response/antifungal (Stress-antifung) // Protein tyrosine kinase (Pkinase_Tyr)
Glyma.09G153900.Wm82.a4.v1	0.578618	0.0266758	0.494328	(1 of 3) PTHR11902//PTHR11902:SF18 - ENOLASE // SUBFAMILY NOT NAMED
Glyma.09G159400.Wm82.a4.v1	0.509245	0.0233435	0.474548	(1 of 3) 1.1.1.179 - D-xylose 1-dehydrogenase (NADP(+)) / D-xylose-NADP dehydrogenase
Glyma.09G161100.Wm82.a4.v1	-0.805622	0.00261112	0.211164	(1 of 49) KOG0472//KOG1187 - Leucine-rich repeat protein // Serine/threonine protein kinase
Glyma.09G164500.Wm82.a4.v1	-0.546415	0.0442317	0.540863	(1 of 5) PTHR31645//PTHR31645:SF1 - FAMILY NOT NAMED // GB|AAD49762.1-RELATED
Glyma.09G164700.Wm82.a4.v1	0.457525	0.00673896	0.308241	(1 of 2) PTHR33925:SF2 - PLASTID DIVISION PROTEIN CDP1, CHLOROPLASTIC
Glyma.09G166400.Wm82.a4.v1	-0.737684	0.002306	0.194449	(1 of 2) PTHR24064:SF271 - ORGANIC CATION/CARNITINE TRANSPORTER 1
Glyma.09G168600.Wm82.a4.v1	-0.42349	0.00752368	0.324837	(1 of 9) PTHR10217:SF475 - CYCLIC NUCLEOTIDE-GATED ION CHANNEL 19-RELATED
Glyma.09G178701.Wm82.a4.v1	-1.71372	0.00574037	0.289826	(1 of 6) PTHR11206//PTHR11206:SF137 - MULTIDRUG RESISTANCE PROTEIN // SUBFAMILY NOT NAMED
Glyma.09G179000.Wm82.a4.v1	-0.59957	0.00112713	0.139319	(1 of 2) PTHR11206//PTHR11206:SF137//PTHR11206:SF173 - MULTIDRUG RESISTANCE PROTEIN // SUBFAMILY NOT NAMED // SUBFAMILY NOT NAMED
Glyma.09G179100.Wm82.a4.v1	1.3155	1.84487e-05	0.0103307	(1 of 131) PF00892 - EamA-like transporter family (EamA)
Glyma.09G182200.Wm82.a4.v1	-1.47039	0.0236738	0.475493	(1 of 73) 3.1.4.46 - Glycerophosphodiester phosphodiesterase / Glycerophosphoryl diester phosphodiesterase
Glyma.09G184100.Wm82.a4.v1	-0.609295	0.0291898	0.499301	(1 of 4) PTHR31744//PTHR31744:SF3 - FAMILY NOT NAMED // GENOMIC DNA, CHROMOSOME 3, P1 CLONE: MYF24
Glyma.09G186700.Wm82.a4.v1	0.586514	0.0443638	0.540863	(1 of 2) K01824 - cholestenol delta-isomerase (EBP)
Glyma.09G193100.Wm82.a4.v1	-0.590195	0.038919	0.526585	-
Glyma.09G197200.Wm82.a4.v1	-0.86933	0.00625426	0.302453	(1 of 4) PTHR18966:SF241 - GLUTAMATE RECEPTOR 3.6-RELATED
Glyma.09G198900.Wm82.a4.v1	-0.698688	0.0306977	0.504233	(1 of 2) PTHR21495//PTHR21495:SF60 - NUCLEOPORIN-RELATED // SUBFAMILY NOT NAMED
Glyma.09G199700.Wm82.a4.v1	-0.62266	0.0188717	0.454668	(1 of 6) PTHR27003:SF81 - U-BOX DOMAIN-CONTAINING PROTEIN 50-RELATED
Glyma.09G202600.Wm82.a4.v1	-0.694569	0.00021384	0.0520023	(1 of 5) PF07173 - Protein of unknown function (DUF1399) (DUF1399)
Glyma.09G202700.Wm82.a4.v1	-0.417597	0.0162014	0.433649	(1 of 22) PF12734 - Cysteine-rich TM module stress tolerance (CYSTM)
Glyma.09G203200.Wm82.a4.v1	-0.648485	0.00784357	0.332053	-
Glyma.09G204800.Wm82.a4.v1	0.708513	0.0249356	0.48525	-
Glyma.09G205800.Wm82.a4.v1	0.439458	0.0342898	0.516686	(1 of 2) PTHR26312:SF53 - CARBOXYLATE CLAMP-TETRATRICOPEPTIDE REPEAT PROTEIN
Glyma.09G206300.Wm82.a4.v1	-1.07352	3.44478e-06	0.00275235	(1 of 3) PTHR24221:SF138 - LP14331P-RELATED
Glyma.09G207400.Wm82.a4.v1	0.41618	0.0322773	0.51102	(1 of 3) PF02373//PF02375//PF02928 - JmjC domain, hydroxylase (JmjC) // jmjN domain (JmjN) // C5HC2 zinc finger (zf-C5HC2)
Glyma.09G211400.Wm82.a4.v1	0.584002	0.0155724	0.42522	(1 of 4) PTHR31499:SF5 - HOMEODOMAIN-LIKE SUPERFAMILY PROTEIN
Glyma.09G212300.Wm82.a4.v1	1.05196	0.00659596	0.30798	(1 of 39) PTHR23155//PTHR23155:SF592 - LEUCINE-RICH REPEAT-CONTAINING PROTEIN // SUBFAMILY NOT NAMED
Glyma.09G217300.Wm82.a4.v1	0.496013	0.00608812	0.300362	(1 of 4) PTHR33101:SF2 - ROP GUANINE NUCLEOTIDE EXCHANGE FACTOR 14
Glyma.09G218600.Wm82.a4.v1	0.548179	0.0376359	0.523085	(1 of 6) PTHR24286//PTHR24286:SF10 - FAMILY NOT NAMED // ABSCISIC ACID 8'-HYDROXYLASE 1-RELATED
Glyma.09G218700.Wm82.a4.v1	-0.969556	0.0253988	0.487858	(1 of 4) PTHR33876//PTHR33876:SF1 - FAMILY NOT NAMED // EXPRESSED PROTEIN-RELATED
Glyma.09G226700.Wm82.a4.v1	0.569351	0.0234329	0.474714	(1 of 6) PTHR11802:SF66 - SERINE CARBOXYPEPTIDASE-LIKE 36-RELATED
Glyma.09G227500.Wm82.a4.v1	-0.609606	0.0180687	0.451482	(1 of 3) K13366 - polyamine oxidase (MPAO, PAO1)
Glyma.09G229000.Wm82.a4.v1	-0.512471	0.0022076	0.190183	(1 of 4) K16615 - actin-related protein 7, plant (PARP7)
Glyma.09G232900.Wm82.a4.v1	0.548499	0.0352385	0.517664	(1 of 3) PTHR10366//PTHR10366:SF459 - NAD DEPENDENT EPIMERASE/DEHYDRATASE // SUBFAMILY NOT NAMED
Glyma.09G235800.Wm82.a4.v1	-0.766225	0.0195214	0.455765	(1 of 331) PF01535//PF13041 - PPR repeat (PPR) // PPR repeat family (PPR_2)
Glyma.09G237000.Wm82.a4.v1	-0.457123	0.0247067	0.484152	(1 of 15) PTHR31089:SF4 - CYCLIC DOF FACTOR 2-RELATED
Glyma.09G238300.Wm82.a4.v1	0.683362	0.0318185	0.50929	(1 of 4) PTHR23201:SF21 - GIBBERELLIN-REGULATED PROTEIN 4
Glyma.09G239000.Wm82.a4.v1	0.420118	0.0334034	0.512328	(1 of 6) K02915 - large subunit ribosomal protein L34e (RP-L34e, RPL34)
Glyma.09G240000.Wm82.a4.v1	0.739867	0.00124119	0.144327	(1 of 176) PF03106 - WRKY DNA -binding domain (WRKY)
Glyma.09G240900.Wm82.a4.v1	-0.674914	0.00951544	0.35739	(1 of 1) PF00085//PF14595 - Thioredoxin (Thioredoxin) // Thioredoxin (Thioredoxin_9)
Glyma.09G244300.Wm82.a4.v1	-0.863998	0.0406075	0.531997	(1 of 331) PF01535//PF13041 - PPR repeat (PPR) // PPR repeat family (PPR_2)
Glyma.09G245400.Wm82.a4.v1	0.901807	0.0249588	0.48525	(1 of 5) PTHR15615:SF28 - CYCLIN-U4-1
Glyma.09G249100.Wm82.a4.v1	0.676169	0.0435235	0.540062	(1 of 2) 2.6.1.16 - Glutamine--fructose-6-phosphate transaminase (isomerizing) / L-glutamine-D-fructose-6-phosphate amidotransferase
Glyma.09G253900.Wm82.a4.v1	-1.49537	0.0208929	0.46376	(1 of 1) 2.1.1.158//2.1.1.160 - 7-methylxanthosine synthase / XRS1 // Caffeine synthase / Dimethylxanthine methyltransferase
Glyma.09G254400.Wm82.a4.v1	-0.569993	0.000693697	0.103796	(1 of 3) PTHR31221//PTHR31221:SF7 - FAMILY NOT NAMED // WRKY TRANSCRIPTION FACTOR 24-RELATED
Glyma.09G258000.Wm82.a4.v1	0.78134	0.000856388	0.119888	(1 of 2) K13034 - L-3-cyanoalanine synthase/ cysteine synthase (ATCYSC1)
Glyma.09G262300.Wm82.a4.v1	0.550014	0.0477185	0.543279	(1 of 7) 1.5.1.5//3.5.4.9 - Methylenetetrahydrofolate dehydrogenase (NADP(+)) // Methenyltetrahydrofolate cyclohydrolase
Glyma.09G263500.Wm82.a4.v1	-0.534138	0.0110872	0.378359	(1 of 41) PF01476 - LysM domain (LysM)
Glyma.09G270500.Wm82.a4.v1	0.459047	0.0204783	0.460401	(1 of 2) 5.4.2.11//5.4.2.12 - Phosphoglycerate mutase (2,3-diphosphoglycerate-dependent) / Phosphoglyceromutase // Phosphoglycerate mutase (2,3-diphosphoglycerate-independent) / Phosphoglyceromutase
Glyma.09G271500.Wm82.a4.v1	0.603323	0.035565	0.518129	(1 of 14) PF06697 - Protein of unknown function (DUF1191) (DUF1191)
Glyma.09G279350.Wm82.a4.v1	-1.55173	4.14763e-05	0.017032	-
Glyma.09G282600.Wm82.a4.v1	-0.840857	9.33073e-06	0.00574742	-
Glyma.10G001800.Wm82.a4.v1	-0.538661	0.0285539	0.49724	(1 of 11) 2.3.1.119//2.3.1.199 - Transferred entry: 1.1.1.330, 1.3.1.93, 2.3.1.199 and 4.2.1.134 // Very-long-chain 3-oxoacyl-CoA synthase / Very-long-chain beta-ketoacyl-CoA synthase
Glyma.10G004400.Wm82.a4.v1	0.458013	0.0340066	0.5153	(1 of 5) PTHR10219//PTHR10219:SF36 - GLYCOLIPID TRANSFER PROTEIN-RELATED // SUBFAMILY NOT NAMED
Glyma.10G004800.Wm82.a4.v1	-0.483287	0.00843377	0.34065	(1 of 4) PTHR10783:SF53 - PHOSPHATE TRANSPORTER PHO1
Glyma.10G005800.Wm82.a4.v1	-0.828859	0.00842783	0.34065	-
Glyma.10G006850.Wm82.a4.v1	-2.05751	5.08467e-10	3.13199e-06	-
Glyma.10G006900.Wm82.a4.v1	-2.1151	0.0465553	0.543279	-
Glyma.10G007700.Wm82.a4.v1	0.763346	0.026186	0.492843	(1 of 2) PTHR10209//PTHR10209:SF138 - OXIDOREDUCTASE, 2OG-FE II OXYGENASE FAMILY PROTEIN // SUBFAMILY NOT NAMED
Glyma.10G008600.Wm82.a4.v1	-3.85689	0.0297937	1	-
Glyma.10G010600.Wm82.a4.v1	-0.799619	0.0145383	0.419783	-
Glyma.10G012200.Wm82.a4.v1	-0.504194	0.00724569	0.317774	(1 of 753) PF13041 - PPR repeat family (PPR_2)
Glyma.10G013700.Wm82.a4.v1	1.18277	0.000426349	0.0768593	(1 of 3) PTHR31964//PTHR31964:SF52 - FAMILY NOT NAMED // DROUGHT RESPONSIVE ATP-BINDING MOTIF CONTAINING PROTEIN
Glyma.10G015000.Wm82.a4.v1	1.14422	0.0389863	0.526585	(1 of 65) PF05553 - Cotton fibre expressed protein (DUF761)
Glyma.10G015800.Wm82.a4.v1	0.556959	0.028894	0.498384	-
Glyma.10G015900.Wm82.a4.v1	0.444126	0.043075	0.539058	(1 of 4) PTHR13778//PTHR13778:SF8 - GLYCOSYLTRANSFERASE 8 DOMAIN-CONTAINING PROTEIN // GALACTURONOSYLTRANSFERASE-LIKE 6-RELATED
Glyma.10G016500.Wm82.a4.v1	0.435971	0.0447817	0.542102	(1 of 3) PTHR31190//PTHR31190:SF27 - FAMILY NOT NAMED // ETHYLENE-RESPONSIVE TRANSCRIPTION FACTOR CRF1-RELATED
Glyma.10G017000.Wm82.a4.v1	0.786868	0.0448641	0.542102	(1 of 5) PTHR22298:SF55 - ENDOGLUCANASE 1-RELATED
Glyma.10G018100.Wm82.a4.v1	-0.872946	0.022881	0.470845	(1 of 99) PF01535//PF13041//PF14432 - PPR repeat (PPR) // PPR repeat family (PPR_2) // DYW family of nucleic acid deaminases (DYW_deaminase)
Glyma.10G022300.Wm82.a4.v1	2.5459	0.0470318	1	-
Glyma.10G022500.Wm82.a4.v1	0.649628	0.0277742	0.494906	(1 of 154) K00430 - peroxidase (E1.11.1.7)
Glyma.10G023300.Wm82.a4.v1	-0.874615	0.00888423	0.343455	(1 of 4) PTHR27001:SF54 - RECEPTOR-LIKE CYTOPLASMIC KINASE VIA5
Glyma.10G023400.Wm82.a4.v1	-0.523543	0.00271025	0.213571	(1 of 5) PTHR27006//PTHR27006:SF36 - FAMILY NOT NAMED // LRR RECEPTOR-LIKE SERINE/THREONINE-PROTEIN KINASE RKF3-RELATED
Glyma.10G023900.Wm82.a4.v1	0.520486	5.04662e-07	0.000601655	(1 of 4) PTHR31447:SF2 - OXIDOREDUCTASE, 2OG-FE(II) OXYGENASE FAMILY PROTEIN
Glyma.10G025300.Wm82.a4.v1	1.05927	0.0209373	0.464187	(1 of 4) PTHR11088:SF30 - ADENYLATE ISOPENTENYLTRANSFERASE 3, CHLOROPLASTIC
Glyma.10G025700.Wm82.a4.v1	-0.797502	0.0178639	0.450967	(1 of 273) PF00646 - F-box domain (F-box)
Glyma.10G030100.Wm82.a4.v1	-0.605192	0.0300312	0.501508	-
Glyma.10G032000.Wm82.a4.v1	0.56549	0.0214459	0.466669	(1 of 77) KOG1947 - Leucine rich repeat proteins, some proteins contain F-box
Glyma.10G032400.Wm82.a4.v1	0.809107	0.0043957	0.258689	(1 of 4) PTHR32116//PTHR32116:SF0 - FAMILY NOT NAMED // GALACTURONOSYLTRANSFERASE 5-RELATED
Glyma.10G032500.Wm82.a4.v1	-0.421236	0.0492513	0.544654	(1 of 2) PTHR10825:SF3 - POLYCOMB GROUP PROTEIN PSC
Glyma.10G036100.Wm82.a4.v1	1.23882	0.0249101	0.48525	(1 of 5) PTHR10209//PTHR10209:SF124 - OXIDOREDUCTASE, 2OG-FE II OXYGENASE FAMILY PROTEIN // SUBFAMILY NOT NAMED
Glyma.10G038000.Wm82.a4.v1	0.592772	0.0353926	0.517664	(1 of 3) K12667 - oligosaccharyltransferase complex subunit delta (ribophorin II) (SWP1, RPN2)
Glyma.10G039500.Wm82.a4.v1	0.485012	0.00506342	0.275745	-
Glyma.10G039602.Wm82.a4.v1	-4.00775	0.0474182	1	(1 of 4) PTHR13301//PTHR13301:SF59 - X-BOX TRANSCRIPTION FACTOR-RELATED // CELLULOSE SYNTHASE A CATALYTIC SUBUNIT 7 [UDP-FORMING]
Glyma.10G040500.Wm82.a4.v1	0.886226	0.0285841	0.49724	(1 of 49) KOG0472//KOG1187 - Leucine-rich repeat protein // Serine/threonine protein kinase
Glyma.10G041200.Wm82.a4.v1	0.494629	0.032187	0.510543	(1 of 3) PTHR33271//PTHR33271:SF3 - FAMILY NOT NAMED // CUPIN DOMAIN-CONTAINING PROTEIN
Glyma.10G045200.Wm82.a4.v1	3.19357	0.0354789	1	(1 of 12) PTHR26374//PTHR26374:SF198 - FAMILY NOT NAMED // ZINC FINGER PROTEIN ZAT11
Glyma.10G047500.Wm82.a4.v1	-0.668056	0.00324498	0.23094	(1 of 5) PTHR13832:SF367 - PROTEIN PHOSPHATASE 2C 67-RELATED
Glyma.10G048500.Wm82.a4.v1	-0.767505	0.0145336	0.419783	(1 of 4) PTHR12802:SF52 - PROTEIN REVEILLE 4-RELATED
Glyma.10G049800.Wm82.a4.v1	0.461523	0.0272271	0.494906	(1 of 2) PTHR10992//PTHR10992:SF862 - ALPHA/BETA HYDROLASE FOLD-CONTAINING PROTEIN // ALPHA/BETA-HYDROLASES SUPERFAMILY PROTEIN
Glyma.10G051800.Wm82.a4.v1	-0.437483	0.0403051	0.531157	(1 of 4) PTHR23012//PTHR23012:SF98 - MEMBRANE ASSOCIATED RING FINGER // SUBFAMILY NOT NAMED
Glyma.10G052600.Wm82.a4.v1	0.447873	0.0122653	0.390262	(1 of 2) PTHR27003//PTHR27003:SF24 - FAMILY NOT NAMED // SERINE/THREONINE-PROTEIN KINASE-LIKE PROTEIN CCR2
Glyma.10G052700.Wm82.a4.v1	0.461927	0.00223891	0.192432	(1 of 4) K02152 - V-type H+-transporting ATPase subunit G (ATPeV1G, ATP6G)
Glyma.10G058000.Wm82.a4.v1	0.547884	0.0188921	0.454759	(1 of 4) K00856 - adenosine kinase (E2.7.1.20, ADK)
Glyma.10G064200.Wm82.a4.v1	0.410745	0.0356793	0.518129	(1 of 6) PTHR11062//PTHR11062:SF66 - EXOSTOSIN HEPARAN SULFATE GLYCOSYLTRANSFERASE -RELATED // SUBFAMILY NOT NAMED
Glyma.10G073400.Wm82.a4.v1	-0.5997	0.0470988	0.543279	(1 of 1) PTHR18952:SF86 - CARBONIC ANHYDRASE-LIKE PROTEIN 1-RELATED
Glyma.10G075000.Wm82.a4.v1	2.35224	0.0438415	1	-
Glyma.10G078000.Wm82.a4.v1	-1.15355	0.00165009	0.167537	-
Glyma.10G078566.Wm82.a4.v1	-0.524468	0.0420579	0.535622	(1 of 2) PTHR13683//PTHR13683:SF225 - ASPARTYL PROTEASES // SUBFAMILY NOT NAMED
Glyma.10G078851.Wm82.a4.v1	2.14452	0.0222799	0.467928	-
Glyma.10G081700.Wm82.a4.v1	-0.611715	0.0102314	0.365521	(1 of 8) PTHR11850//PTHR11850:SF111 - HOMEOBOX PROTEIN TRANSCRIPTION FACTORS // BEL1-LIKE HOMEODOMAIN PROTEIN 1-RELATED
Glyma.10G084600.Wm82.a4.v1	-1.39681	0.0364762	0.520096	(1 of 10) PTHR33264//PTHR33264:SF5 - FAMILY NOT NAMED // EXPRESSED PROTEIN-RELATED
Glyma.10G089500.Wm82.a4.v1	1.9529	0.0107587	0.373918	-
Glyma.10G090100.Wm82.a4.v1	0.629667	0.0325365	0.51211	(1 of 5) PTHR31265:SF2 - F17A17.37 PROTEIN
Glyma.10G092500.Wm82.a4.v1	-0.421091	0.0265855	0.493831	(1 of 10) 1.14.13.28 - 3,9-dihydroxypterocarpan 6A-monooxygenase / 3,9-dihydroxypterocarpan 6A-hydroxylase
Glyma.10G093900.Wm82.a4.v1	0.521313	0.0144489	0.419783	(1 of 2) PF10183 - ESSS subunit of NADH:ubiquinone oxidoreductase (complex I) (ESSS)
Glyma.10G094300.Wm82.a4.v1	-0.629865	0.00430522	0.257047	(1 of 331) PF01535//PF13041 - PPR repeat (PPR) // PPR repeat family (PPR_2)
Glyma.10G101800.Wm82.a4.v1	0.469516	0.00994035	0.362146	(1 of 4) PTHR33826:SF2 - HYDROXYPROLINE-RICH GLYCOPROTEIN FAMILY PROTEIN
Glyma.10G105900.Wm82.a4.v1	0.476269	0.0459681	0.543279	(1 of 2) 2.7.8.15 - UDP-N-acetylglucosamine--dolichyl-phosphate N-acetylglucosaminephosphotransferase / N-acetylglucosamine-1-phosphate transferase
Glyma.10G106600.Wm82.a4.v1	0.697885	0.0425682	0.537807	(1 of 5) PTHR30620//PTHR30620:SF51 - PERIPLASMIC BETA-GLUCOSIDASE-RELATED // BETA-D-GLUCAN EXOHYDROLASE-LIKE PROTEIN-RELATED
Glyma.10G109500.Wm82.a4.v1	0.807747	0.00110564	0.138517	(1 of 5) PTHR22950//PTHR22950:SF240 - AMINO ACID TRANSPORTER // TRANSMEMBRANE AMINO ACID TRANSPORTER-RELATED
Glyma.10G113400.Wm82.a4.v1	-0.456149	0.0194537	0.455765	(1 of 1) PF00069//PF01486 - Protein kinase domain (Pkinase) // K-box region (K-box)
Glyma.10G113500.Wm82.a4.v1	-0.595707	5.67651e-05	0.0216281	(1 of 2) PTHR31696:SF14 - PROTEIN MIZU-KUSSEI 1
Glyma.10G121524.Wm82.a4.v1	0.555993	0.0232162	0.473524	(1 of 2) 1.7.3.3 - Factor independent urate hydroxylase / Uricase II
Glyma.10G123500.Wm82.a4.v1	4.5032	0.0316999	1	(1 of 4) PTHR21136//PTHR21136:SF73 - SNARE PROTEINS // SUBFAMILY NOT NAMED
Glyma.10G128100.Wm82.a4.v1	0.419591	0.00682776	0.308862	(1 of 1) PTHR12966//PTHR12966:SF0 - NADH DEHYDROGENASE UBIQUINONE 1 ALPHA SUBCOMPLEX SUBUNIT 13 // NADH DEHYDROGENASE [UBIQUINONE] 1 ALPHA SUBCOMPLEX SUBUNIT 13
Glyma.10G128700.Wm82.a4.v1	1.8173	0.00851601	0.341423	(1 of 2) PTHR23023//PTHR23023:SF141 - DIMETHYLANILINE MONOOXYGENASE // INDOLE-3-PYRUVATE MONOOXYGENASE YUCCA3-RELATED
Glyma.10G128932.Wm82.a4.v1	0.521674	0.0346138	0.517664	-
Glyma.10G133800.Wm82.a4.v1	0.542143	0.0157755	0.428069	(1 of 6) K02985 - small subunit ribosomal protein S3e (RP-S3e, RPS3)
Glyma.10G133900.Wm82.a4.v1	0.719175	0.0466488	0.543279	(1 of 4) PTHR32080:SF4 - CYSTEINE-RICH REPEAT SECRETORY PROTEIN 11-RELATED
Glyma.10G134700.Wm82.a4.v1	0.721876	0.0481193	0.543279	(1 of 56) 3.1.3.2 - Acid phosphatase / Phosphomonoesterase
Glyma.10G140100.Wm82.a4.v1	4.35983	0.0286859	1	(1 of 7) PTHR31890//PTHR31890:SF8 - FAMILY NOT NAMED // BNM1 LIKE PROTEIN-RELATED
Glyma.10G140200.Wm82.a4.v1	0.630601	0.0417097	0.534521	(1 of 4) PTHR31867:SF34 - EXPANSIN-A17-RELATED
Glyma.10G143300.Wm82.a4.v1	-0.779883	0.0476718	0.543279	-
Glyma.10G145300.Wm82.a4.v1	-0.793973	0.0187949	0.454376	(1 of 6) 2.4.1.123 - Inositol 3-alpha-galactosyltransferase / UDP-alpha-D-galactose:myo-inositol 3-alpha-D-galactosyltransferase
Glyma.10G147600.Wm82.a4.v1	0.668973	0.0161871	0.433649	(1 of 2) PTHR11073//PTHR11073:SF17 - CALRETICULIN AND CALNEXIN // SUBFAMILY NOT NAMED
Glyma.10G148600.Wm82.a4.v1	0.500417	0.0422508	0.53702	(1 of 2) PTHR13620:SF15 - EXONUCLEASE MUT-7 HOMOLOG-RELATED
Glyma.10G149500.Wm82.a4.v1	0.729741	0.0456413	0.542102	(1 of 26) K10406 - kinesin family member C2/C3 (KIFC2_3)
Glyma.10G151300.Wm82.a4.v1	0.597839	0.0234296	0.474714	(1 of 4) KOG4431 - Uncharacterized protein, induced by hypoxia
Glyma.10G156500.Wm82.a4.v1	0.53461	0.0095919	0.359167	(1 of 17) K10664 - E3 ubiquitin-protein ligase ATL6/9/15/31/42/55 [EC:6.3.2.19] (ATL6S)
Glyma.10G157800.Wm82.a4.v1	0.517594	0.0455837	0.542102	(1 of 21) K14490 - histidine-containing phosphotransfer peotein (AHP)
Glyma.10G158300.Wm82.a4.v1	-0.406121	0.0240733	0.478612	(1 of 4) PTHR24078:SF181 - DNAJ HEAT SHOCK N-TERMINAL DOMAIN-CONTAINING PROTEIN
Glyma.10G158350.Wm82.a4.v1	-0.494439	0.0206449	0.460745	(1 of 3) PTHR21089//PTHR21089:SF12 - SHIKIMATE DEHYDROGENASE // SUBFAMILY NOT NAMED
Glyma.10G161000.Wm82.a4.v1	0.83254	0.00578217	0.290293	(1 of 2) PTHR11034//PTHR11034:SF24 - N-MYC DOWNSTREAM REGULATED // SUBFAMILY NOT NAMED
Glyma.10G161100.Wm82.a4.v1	-0.480952	0.018731	0.454376	(1 of 4) K17794 - mitochondrial import inner membrane translocase subunit TIM23 (TIM23)
Glyma.10G161400.Wm82.a4.v1	0.468099	0.0348991	0.517664	(1 of 5) PTHR24362:SF255 - SERINE/THREONINE-PROTEIN KINASE NEK1
Glyma.10G161500.Wm82.a4.v1	-0.893083	0.0353385	0.517664	-
Glyma.10G163300.Wm82.a4.v1	0.416276	0.0300114	0.501508	(1 of 3) PTHR11467//PTHR11467:SF44 - HISTONE H1/H5 // SUBFAMILY NOT NAMED
Glyma.10G164700.Wm82.a4.v1	0.938552	0.00401422	0.251881	(1 of 2) PTHR27000//PTHR27000:SF99 - FAMILY NOT NAMED // LEUCINE-RICH REPEAT RECEPTOR-LIKE PROTEIN KINASE PXL1
Glyma.10G166100.Wm82.a4.v1	-1.00233	0.00936282	0.355687	(1 of 25) PF04852 - Protein of unknown function (DUF640) (DUF640)
Glyma.10G168300.Wm82.a4.v1	-0.403751	0.0141265	0.417146	(1 of 24) PF03080//PF14365 - Domain of unknown function (DUF239) (DUF239) // Domain of unknown function (DUF4409) (DUF4409)
Glyma.10G172200.Wm82.a4.v1	0.832999	0.00552883	0.285383	(1 of 4) K13679 - granule-bound starch synthase [EC:2.4.1.242] Glc a1-4 Glc (WAXY)
Glyma.10G172800.Wm82.a4.v1	0.444889	0.0277865	0.494906	(1 of 16) 2.4.1.255 - Protein O-GlcNAc transferase / OGTase
Glyma.10G173100.Wm82.a4.v1	1.0578	0.000218825	0.0520023	(1 of 85) PF02298 - Plastocyanin-like domain (Cu_bind_like)
Glyma.10G173400.Wm82.a4.v1	0.542192	0.000105612	0.0327746	(1 of 2) PTHR31086:SF4 - ALUMINUM-ACTIVATED MALATE TRANSPORTER 10
Glyma.10G175200.Wm82.a4.v1	-0.427952	0.0042268	0.254954	(1 of 20) PF04654 - Protein of unknown function, DUF599 (DUF599)
Glyma.10G176500.Wm82.a4.v1	0.642987	0.000906028	0.121764	(1 of 13) 2.1.1.150 - Isoflavone 7-O-methyltransferase
Glyma.10G176700.Wm82.a4.v1	-1.0143	0.0185719	0.454376	(1 of 13) 2.1.1.150 - Isoflavone 7-O-methyltransferase
Glyma.10G177500.Wm82.a4.v1	-0.979876	0.0183711	0.452957	-
Glyma.10G178300.Wm82.a4.v1	-0.438593	0.0165963	0.437753	(1 of 4) PTHR31371//PTHR31371:SF4 - FAMILY NOT NAMED // SIMILARITY TO UNKNOWN PROTEIN
Glyma.10G179400.Wm82.a4.v1	-0.429205	0.018421	0.453264	(1 of 11) 2.3.1.119//2.3.1.199 - Transferred entry: 1.1.1.330, 1.3.1.93, 2.3.1.199 and 4.2.1.134 // Very-long-chain 3-oxoacyl-CoA synthase / Very-long-chain beta-ketoacyl-CoA synthase
Glyma.10G185200.Wm82.a4.v1	-0.759385	4.05424e-05	0.0168356	(1 of 11) PF06414 - Zeta toxin (Zeta_toxin)
Glyma.10G189400.Wm82.a4.v1	1.1514	0.004798	0.269081	(1 of 2) 2.1.1.79 - Cyclopropane-fatty-acyl-phospholipid synthase / Unsaturated-phospholipid methyltransferase
Glyma.10G192100.Wm82.a4.v1	-0.472046	0.00185015	0.174853	(1 of 4) PTHR22981//PTHR22981:SF73 - 3-HYDROXYISOBUTYRATE DEHYDROGENASE-RELATED // SUBFAMILY NOT NAMED
Glyma.10G193100.Wm82.a4.v1	-0.615302	0.0143821	0.419783	(1 of 331) PF01535//PF13041 - PPR repeat (PPR) // PPR repeat family (PPR_2)
Glyma.10G193400.Wm82.a4.v1	0.890558	0.0174287	0.446073	(1 of 16) PTHR31657//PTHR31657:SF9 - FAMILY NOT NAMED // ETHYLENE-RESPONSIVE TRANSCRIPTION FACTOR CRF5-RELATED
Glyma.10G193500.Wm82.a4.v1	-3.19059	0.0156325	1	(1 of 7) K04564 - superoxide dismutase, Fe-Mn family (SOD2)
Glyma.10G197400.Wm82.a4.v1	-0.821057	0.0482507	0.543508	(1 of 6) PTHR24073//PTHR24073:SF536 - FAMILY NOT NAMED // RAS-RELATED PROTEIN RABC2A
Glyma.10G197900.Wm82.a4.v1	-1.22264	0.041407	0.533956	(1 of 4) K10526 - OPC-8:0 CoA ligase 1 (OPCL1)
Glyma.10G198200.Wm82.a4.v1	-0.752794	0.0135314	0.410138	-
Glyma.10G198500.Wm82.a4.v1	0.661897	0.047754	0.543279	(1 of 16) K11252 - histone H2B (H2B)
Glyma.10G200800.Wm82.a4.v1	-1.66262	0.0264453	0.492873	(1 of 14) 1.14.13.152 - Geraniol 8-hydroxylase / G10H
Glyma.10G204100.Wm82.a4.v1	-0.591102	0.00283537	0.217406	(1 of 5) PTHR22950//PTHR22950:SF327 - AMINO ACID TRANSPORTER // LYSINE HISTIDINE TRANSPORTER-LIKE 6
Glyma.10G205800.Wm82.a4.v1	-0.747983	0.00757077	0.325349	-
Glyma.10G206300.Wm82.a4.v1	-0.49078	0.00588305	0.293819	(1 of 2) PTHR16223//PTHR16223:SF32 - FAMILY NOT NAMED // TRANSCRIPTION FACTOR BHLH111
Glyma.10G207000.Wm82.a4.v1	0.563251	0.019034	0.454759	-
Glyma.10G207100.Wm82.a4.v1	0.798539	0.0202127	0.460014	(1 of 3) 3.4.22.15 - Cathepsin L
Glyma.10G207700.Wm82.a4.v1	0.970091	0.0136292	0.411413	(1 of 3) 1.1.5.3//1.1.99.5 - Glycerol-3-phosphate dehydrogenase / sn-glycerol-3-phosphate dehydrogenase // Transferred entry: 1.1.5.3
Glyma.10G209800.Wm82.a4.v1	-0.413968	0.0120993	0.388504	(1 of 8) 4.3.1.24 - Phenylalanine ammonia-lyase
Glyma.10G212100.Wm82.a4.v1	0.595915	0.0447156	0.542102	(1 of 3) PTHR13377 - PLACENTAL PROTEIN 6
Glyma.10G212500.Wm82.a4.v1	0.450687	0.0415648	0.534521	(1 of 3) PTHR11802//PTHR11802:SF71 - SERINE PROTEASE FAMILY S10 SERINE CARBOXYPEPTIDASE // SERINE CARBOXYPEPTIDASE-LIKE 26-RELATED
Glyma.10G214200.Wm82.a4.v1	-0.403939	0.0493941	0.544967	(1 of 2) K02435 - aspartyl-tRNA(Asn)/glutamyl-tRNA(Gln) amidotransferase subunit C (gatC, GATC)
Glyma.10G214500.Wm82.a4.v1	0.478008	0.0046783	0.266485	(1 of 48) 3.6.5.3 - Protein-synthesizing GTPase / Peptide-release or termination factor
Glyma.10G219700.Wm82.a4.v1	0.4742	0.0282108	0.49554	(1 of 2) PTHR11863//PTHR11863:SF43 - STEROL DESATURASE // SUBFAMILY NOT NAMED
Glyma.10G223300.Wm82.a4.v1	-0.434577	0.0255506	0.489782	(1 of 5) PTHR24012:SF376 - POLYPYRIMIDINE TRACT-BINDING PROTEIN 3
Glyma.10G223450.Wm82.a4.v1	0.593535	0.0449011	0.542102	(1 of 1) K02925//K10999 - large subunit ribosomal protein L3e (RP-L3e, RPL3) // cellulose synthase A [EC:2.4.1.12] Glc b1-4 Glc (CESA)
Glyma.10G224800.Wm82.a4.v1	2.14913	0.0294102	0.501143	-
Glyma.10G228900.Wm82.a4.v1	-1.26315	0.0069225	0.311212	(1 of 25) PF00069//PF00954//PF01453 - Protein kinase domain (Pkinase) // S-locus glycoprotein domain (S_locus_glycop) // D-mannose binding lectin (B_lectin)
Glyma.10G230200.Wm82.a4.v1	-1.00059	0.0198712	0.457535	(1 of 5) PTHR32096//PTHR32096:SF22 - FAMILY NOT NAMED // WRKY TRANSCRIPTION FACTOR 27-RELATED
Glyma.10G230600.Wm82.a4.v1	0.637116	0.0236553	0.475493	(1 of 17) PTHR22814//PTHR22814:SF129 - COPPER TRANSPORT PROTEIN ATOX1-RELATED // COPPER TRANSPORT FAMILY PROTEIN-RELATED
Glyma.10G240700.Wm82.a4.v1	0.823168	0.00449451	0.262399	-
Glyma.10G241500.Wm82.a4.v1	-0.679848	0.0295473	0.501334	(1 of 84) PF00069//PF07714 - Protein kinase domain (Pkinase) // Protein tyrosine kinase (Pkinase_Tyr)
Glyma.10G241600.Wm82.a4.v1	0.680383	0.000116819	0.0348177	(1 of 4) PTHR10795//PTHR10795:SF322 - PROPROTEIN CONVERTASE SUBTILISIN/KEXIN // SUBTILISIN SERINE PROTEASE-RELATED
Glyma.10G245000.Wm82.a4.v1	0.621797	0.0340987	0.516205	(1 of 4) PTHR32295//PTHR32295:SF43 - FAMILY NOT NAMED // PROTEIN IQ-DOMAIN 19
Glyma.10G247300.Wm82.a4.v1	0.89188	0.030487	0.502719	(1 of 2) PTHR10868 - SIGMA 1-TYPE OPIOID RECEPTOR-RELATED
Glyma.10G248700.Wm82.a4.v1	0.691832	0.00269977	0.213571	(1 of 2) PTHR10638//PTHR10638:SF40 - COPPER AMINE OXIDASE // AMINE OXIDASE
Glyma.10G248800.Wm82.a4.v1	0.528092	0.0169947	0.440229	(1 of 3) 2.5.1.79 - Thermospermine synthase
Glyma.10G251700.Wm82.a4.v1	1.02598	0.0118705	0.385849	(1 of 10) PTHR31062:SF1 - XYLOGLUCAN ENDOTRANSGLUCOSYLASE/HYDROLASE PROTEIN 8-RELATED
Glyma.10G256200.Wm82.a4.v1	0.622624	0.0458311	0.542719	(1 of 2) PTHR10177//PTHR10177:SF224 - CYCLINE // SUBFAMILY NOT NAMED
Glyma.10G256800.Wm82.a4.v1	1.13012	0.0117947	0.385381	-
Glyma.10G258000.Wm82.a4.v1	0.852037	0.0309909	0.504924	(1 of 2) PTHR32370:SF4 - BTB/POZ DOMAIN-CONTAINING PROTEIN NPY2
Glyma.10G266300.Wm82.a4.v1	1.80637	0.00025988	0.0575128	(1 of 80) PF14009 - Domain of unknown function (DUF4228) (DUF4228)
Glyma.10G267100.Wm82.a4.v1	-0.483494	0.0300748	0.501508	(1 of 4) K12897 - transformer-2 protein (TRA2)
Glyma.10G267200.Wm82.a4.v1	0.438353	0.039807	0.529395	(1 of 2) K02133 - F-type H+-transporting ATPase subunit beta (ATPeF1B, ATP5B, ATP2)
Glyma.10G267700.Wm82.a4.v1	-0.541063	0.000963875	0.127681	(1 of 18) PTHR11206:SF87 - MATE EFFLUX FAMILY PROTEIN-RELATED
Glyma.10G267800.Wm82.a4.v1	-1.16016	0.0273787	0.494906	(1 of 18) PTHR11206:SF87 - MATE EFFLUX FAMILY PROTEIN-RELATED
Glyma.10G269400.Wm82.a4.v1	-0.566386	0.0295222	0.501334	-
Glyma.10G270600.Wm82.a4.v1	0.47144	0.0193912	0.455765	(1 of 28) PF07714//PF08263//PF13855 - Protein tyrosine kinase (Pkinase_Tyr) // Leucine rich repeat N-terminal domain (LRRNT_2) // Leucine rich repeat (LRR_8)
Glyma.10G275900.Wm82.a4.v1	-1.2687	0.00183575	0.174853	(1 of 2) PTHR23024:SF194 - CARBOXYLESTERASE 6-RELATED
Glyma.10G277700.Wm82.a4.v1	0.493185	0.0143604	0.41955	(1 of 4) PTHR11785//PTHR11785:SF331 - AMINO ACID TRANSPORTER // SUBFAMILY NOT NAMED
Glyma.10G277800.Wm82.a4.v1	-0.532891	0.0449649	0.542102	(1 of 12) PTHR24078:SF279 - DUPLICATED SANT DNA-BINDING DOMAIN-CONTAINING PROTEIN
Glyma.10G280400.Wm82.a4.v1	-0.509205	0.00275408	0.214737	(1 of 9) 2.4.1.272 - Soyasapogenol B glucuronide galactosyltransferase
Glyma.10G281000.Wm82.a4.v1	-0.860935	0.0348032	0.517664	(1 of 6) PTHR31314:SF10 - HOMEODOMAIN-LIKE SUPERFAMILY PROTEIN-RELATED
Glyma.10G281900.Wm82.a4.v1	0.699456	0.00716092	0.315064	(1 of 85) PF02298 - Plastocyanin-like domain (Cu_bind_like)
Glyma.10G285100.Wm82.a4.v1	-2.45964	0.0329143	1	(1 of 4) PTHR23500:SF47 - SUGAR TRANSPORT PROTEIN 10-RELATED
Glyma.10G286102.Wm82.a4.v1	-0.787495	0.00285221	0.217839	(1 of 4) PTHR11236//PTHR11236:SF20 - AMINOBENZOATE/ANTHRANILATE SYNTHASE // ANTHRANILATE SYNTHASE COMPONENT I-LIKE PROTEIN
Glyma.10G290500.Wm82.a4.v1	-0.979039	0.0202328	0.460014	-
Glyma.10G296600.Wm82.a4.v1	-1.60476	8.4929e-06	0.00541173	(1 of 4) PTHR11654//PTHR11654:SF146 - OLIGOPEPTIDE TRANSPORTER-RELATED // SUBFAMILY NOT NAMED
Glyma.10G298800.Wm82.a4.v1	0.430975	0.0490257	0.544384	-
Glyma.11G001100.Wm82.a4.v1	-0.573053	0.0143091	0.419044	(1 of 753) PF13041 - PPR repeat family (PPR_2)
Glyma.11G002800.Wm82.a4.v1	-0.488651	0.0036028	0.237772	(1 of 51) PF01657//PF07714 - Salt stress response/antifungal (Stress-antifung) // Protein tyrosine kinase (Pkinase_Tyr)
Glyma.11G003600.Wm82.a4.v1	0.721993	0.0362062	0.51937	(1 of 8) K02957 - small subunit ribosomal protein S15Ae (RP-S15Ae, RPS15A)
Glyma.11G004700.Wm82.a4.v1	0.516773	0.0217353	0.466669	(1 of 85) PF02298 - Plastocyanin-like domain (Cu_bind_like)
Glyma.11G007100.Wm82.a4.v1	-0.404985	0.0417427	0.534521	(1 of 4) PTHR23257//PTHR23257:SF429 - SERINE-THREONINE PROTEIN KINASE // SUBFAMILY NOT NAMED
Glyma.11G008300.Wm82.a4.v1	-0.576978	0.0351322	0.517664	(1 of 16) PF03126 - Plus-3 domain (Plus-3)
Glyma.11G011500.Wm82.a4.v1	0.417215	0.0169776	0.440229	(1 of 20) 2.3.1.74 - Naringenin-chalcone synthase / Flavonone synthase
Glyma.11G018800.Wm82.a4.v1	0.948736	0.0219018	0.466785	(1 of 1) PTHR23257//PTHR23257:SF454 - SERINE-THREONINE PROTEIN KINASE // SERINE/THREONINE-PROTEIN KINASE QKGA-RELATED
Glyma.11G021500.Wm82.a4.v1	-1.10315	0.0305402	0.502719	(1 of 3) PTHR11751//PTHR11751:SF380 - SUBGROUP I AMINOTRANSFERASE RELATED // 1-AMINOCYCLOPROPANE-1-CARBOXYLATE SYNTHASE 2-RELATED
Glyma.11G027400.Wm82.a4.v1	-0.521354	0.0286042	0.49724	(1 of 4) PTHR31750//PTHR31750:SF4 - FAMILY NOT NAMED // PROTEIN STAY-GREEN 1, CHLOROPLASTIC-RELATED
Glyma.11G028300.Wm82.a4.v1	0.863071	0.00134443	0.14934	(1 of 2) PTHR27000:SF7 - F16P17.10 PROTEIN
Glyma.11G028600.Wm82.a4.v1	-0.971734	0.0144567	0.419783	(1 of 2) PF10693 - Protein of unknown function (DUF2499) (DUF2499)
Glyma.11G036400.Wm82.a4.v1	0.794948	2.97663e-08	7.97452e-05	(1 of 70) K09286 - EREBP-like factor (EREBP)
Glyma.11G036900.Wm82.a4.v1	-0.444185	0.0216018	0.466669	(1 of 4) PTHR31403//PTHR31403:SF2 - FAMILY NOT NAMED // PHOSPHOLIPASE A1-IBETA2, CHLOROPLASTIC
Glyma.11G046100.Wm82.a4.v1	-0.516523	0.00506591	0.275745	-
Glyma.11G046200.Wm82.a4.v1	-1.11344	0.000721556	0.105922	(1 of 4) PTHR31096//PTHR31096:SF7 - FAMILY NOT NAMED // ACR1
Glyma.11G048100.Wm82.a4.v1	0.48139	0.0202674	0.460099	(1 of 6) K02898 - large subunit ribosomal protein L26e (RP-L26e, RPL26)
Glyma.11G048900.Wm82.a4.v1	0.777376	0.0206034	0.460745	(1 of 2) PTHR21314:SF0 - UPF0553 PROTEIN C9ORF64
Glyma.11G051300.Wm82.a4.v1	0.716418	0.00325558	0.23094	(1 of 4) PTHR37209//PTHR37209:SF2 - FAMILY NOT NAMED // LYSINE-RICH ARABINOGALACTAN PROTEIN 17-RELATED
Glyma.11G052700.Wm82.a4.v1	0.480838	0.0479818	0.543279	(1 of 1) KOG1720//KOG2283 - Protein tyrosine phosphatase CDC14 // Clathrin coat dissociation kinase GAK/PTEN/Auxilin and related tyrosine phosphatases
Glyma.11G054500.Wm82.a4.v1	0.50331	0.00435761	0.257181	(1 of 5) PTHR10509//PTHR10509:SF23 - O-METHYLTRANSFERASE-RELATED // SUBFAMILY NOT NAMED
Glyma.11G055200.Wm82.a4.v1	0.546747	0.0263769	0.492843	(1 of 2) PTHR33136//PTHR33136:SF7 - FAMILY NOT NAMED // PROTEIN RALF-LIKE 26-RELATED
Glyma.11G055700.Wm82.a4.v1	-0.463888	0.0148827	0.420777	(1 of 3) K09838 - zeaxanthin epoxidase (ZEP, ABA1)
Glyma.11G056900.Wm82.a4.v1	0.774058	0.00841387	0.34065	(1 of 20) KOG0513 - Ca2+-independent phospholipase A2
Glyma.11G061100.Wm82.a4.v1	-1.37399	0.033308	0.512328	-
Glyma.11G062500.Wm82.a4.v1	-4.37672	0.000831113	0.118588	(1 of 32) 1.14.13.121 - Premnaspirodiene oxygenase / Hyoscymus muticus premnaspirodiene oxygenase
Glyma.11G062600.Wm82.a4.v1	-1.60395	0.00101703	0.131886	(1 of 32) 1.14.13.121 - Premnaspirodiene oxygenase / Hyoscymus muticus premnaspirodiene oxygenase
Glyma.11G063100.Wm82.a4.v1	0.560831	0.00260499	0.21113	(1 of 2227) 2.7.11.1 - Non-specific serine/threonine protein kinase / Threonine-specific protein kinase
Glyma.11G064400.Wm82.a4.v1	-1.18838	0.0213656	0.466669	(1 of 3) K12356 - coniferyl-alcohol glucosyltransferase (UGT72E)
Glyma.11G065200.Wm82.a4.v1	-0.534222	0.0318833	0.509664	(1 of 4) PTHR31636:SF53 - SCARECROW-LIKE PROTEIN 15
Glyma.11G066800.Wm82.a4.v1	0.625615	0.0259897	0.491822	(1 of 6) PF06708 - Protein of unknown function (DUF1195) (DUF1195)
Glyma.11G070700.Wm82.a4.v1	-1.01312	0.000392461	0.0728874	(1 of 2) PTHR11669//PTHR11669:SF25 - REPLICATION FACTOR C / DNA POLYMERASE III GAMMA-TAU SUBUNIT // SUBFAMILY NOT NAMED
Glyma.11G071100.Wm82.a4.v1	-0.453048	0.0499528	0.546242	-
Glyma.11G073000.Wm82.a4.v1	-0.687073	0.0100711	0.363364	(1 of 4) PTHR10438:SF274 - THIOREDOXIN H1
Glyma.11G074100.Wm82.a4.v1	0.720553	0.0455475	0.542102	(1 of 3) K09755 - ferulate-5-hydroxylase (CYP84A, F5H)
Glyma.11G080300.Wm82.a4.v1	0.469359	0.0372083	0.522645	(1 of 4) PTHR31235//PTHR31235:SF67 - FAMILY NOT NAMED // PEROXIDASE 64
Glyma.11G080700.Wm82.a4.v1	0.453564	0.043173	0.539232	(1 of 7) PTHR10869:SF78 - 2-OXOGLUTARATE (2OG) AND FE(II)-DEPENDENT OXYGENASE SUPERFAMILY PROTEIN
Glyma.11G083500.Wm82.a4.v1	1.05158	0.0484016	0.544071	(1 of 6) PTHR33070//PTHR33070:SF3 - FAMILY NOT NAMED // EXPRESSED PROTEIN
Glyma.11G083800.Wm82.a4.v1	-0.497472	0.0242407	0.479459	(1 of 4) PTHR24095:SF119 - ACYL-ACTIVATING ENZYME 1, PEROXISOMAL-RELATED
Glyma.11G085900.Wm82.a4.v1	-0.708762	0.00817464	0.336061	(1 of 1) PF08596 - Lethal giant larvae(Lgl) like, C-terminal (Lgl_C)
Glyma.11G087000.Wm82.a4.v1	1.01394	0.0224583	0.468669	(1 of 2) PTHR13832//PTHR13832:SF304 - PROTEIN PHOSPHATASE 2C // PROTEIN PHOSPHATASE 2C 47-RELATED
Glyma.11G093400.Wm82.a4.v1	-0.924415	0.000273887	0.0585104	(1 of 1) PTHR31403//PTHR31403:SF6 - FAMILY NOT NAMED // PHOSPHOLIPASE A1-IGAMMA3, CHLOROPLASTIC
Glyma.11G093900.Wm82.a4.v1	-1.0564	0.00701226	0.311867	(1 of 9) PTHR19241//PTHR19241:SF247 - ATP-BINDING CASSETTE TRANSPORTER // SUBFAMILY NOT NAMED
Glyma.11G094700.Wm82.a4.v1	0.448209	0.0214436	0.466669	(1 of 3) K01749 - hydroxymethylbilane synthase (hemC, HMBS)
Glyma.11G095600.Wm82.a4.v1	0.698282	0.0229681	0.471587	(1 of 4) PTHR19443//PTHR19443:SF6 - HEXOKINASE // HEXOKINASE-3-RELATED
Glyma.11G095700.Wm82.a4.v1	0.631772	0.0243679	0.480569	(1 of 4) K06688 - ubiquitin-conjugating enzyme E2 C (UBE2C, UBC11)
Glyma.11G096700.Wm82.a4.v1	0.506043	0.00144275	0.15591	(1 of 2) PTHR31692:SF4 - EXPANSIN-LIKE A1-RELATED
Glyma.11G098300.Wm82.a4.v1	0.499221	0.0405683	0.531864	(1 of 2) K13249 - translocon-associated protein subunit alpha (SSR1)
Glyma.11G098700.Wm82.a4.v1	0.416158	0.0356592	0.518129	(1 of 2) PTHR11071:SF264 - PEPTIDYL-PROLYL CIS-TRANS ISOMERASE CYP19-1
Glyma.11G100100.Wm82.a4.v1	-0.645135	0.000202216	0.0501576	(1 of 3) K15402 - fatty acid omega-hydroxylase (CYP86B1)
Glyma.11G101400.Wm82.a4.v1	0.589928	0.0469502	0.543279	(1 of 4) K00208 - enoyl- (fabI)
Glyma.11G103500.Wm82.a4.v1	0.750267	0.0305647	0.502719	(1 of 2) 1.3.1.72 - Delta(24)-sterol reductase / Lanosterol Delta(24)-reductase
Glyma.11G107800.Wm82.a4.v1	0.402461	0.0229358	0.471185	(1 of 21) K06689 - ubiquitin-conjugating enzyme E2 D/E (UBE2D_E, UBC4, UBC5)
Glyma.11G108300.Wm82.a4.v1	1.61767	0.0257845	0.490595	(1 of 14) 1.14.13.152 - Geraniol 8-hydroxylase / G10H
Glyma.11G108500.Wm82.a4.v1	0.4676	0.0323521	0.511625	(1 of 12) PTHR23160 - MYOSIN HEAVY CHAIN-RELATED
Glyma.11G109100.Wm82.a4.v1	-0.465221	0.0274779	0.494906	(1 of 27) PF04640 - PLATZ transcription factor (PLATZ)
Glyma.11G110900.Wm82.a4.v1	-0.551894	0.0368118	0.521989	(1 of 44) PF00643 - B-box zinc finger (zf-B_box)
Glyma.11G113000.Wm82.a4.v1	0.506493	0.0190278	0.454759	(1 of 5) K05236 - coatomer protein complex, subunit alpha (xenin) (COPA)
Glyma.11G114100.Wm82.a4.v1	-0.820865	4.76765e-08	0.000103649	(1 of 51) 2.7.10.2//2.7.11.1 - Non-specific protein-tyrosine kinase / Cytoplasmic protein tyrosine kinase // Non-specific serine/threonine protein kinase / Threonine-specific protein kinase
Glyma.11G114200.Wm82.a4.v1	-0.79182	0.00040745	0.0743894	(1 of 51) 2.7.10.2//2.7.11.1 - Non-specific protein-tyrosine kinase / Cytoplasmic protein tyrosine kinase // Non-specific serine/threonine protein kinase / Threonine-specific protein kinase
Glyma.11G115300.Wm82.a4.v1	-1.0353	0.0433421	0.539884	-
Glyma.11G116500.Wm82.a4.v1	3.63231	0.020059	0.459429	(1 of 60) PF03087 - Arabidopsis protein of unknown function (DUF241)
Glyma.11G118300.Wm82.a4.v1	0.495306	0.049609	0.545884	(1 of 2) K17261 - adenylyl cyclase-associated protein (CAP1_2, SRV2)
Glyma.11G119200.Wm82.a4.v1	-0.585214	0.0040058	0.25178	(1 of 9) PF10950 - Protein of unknown function (DUF2775) (DUF2775)
Glyma.11G120300.Wm82.a4.v1	0.523428	0.025695	0.490595	(1 of 2) K12670 - oligosaccharyltransferase complex subunit beta (WBP1)
Glyma.11G124000.Wm82.a4.v1	-1.72275	9.30707e-05	0.0296527	-
Glyma.11G125700.Wm82.a4.v1	-0.58163	0.0126626	0.395926	(1 of 8) PF12579 - Protein of unknown function (DUF3755) (DUF3755)
Glyma.11G127300.Wm82.a4.v1	-0.493938	0.0147958	0.42031	(1 of 24) PF01985 - CRS1 / YhbY (CRM) domain (CRS1_YhbY)
Glyma.11G129100.Wm82.a4.v1	-0.575074	0.00867091	0.342101	-
Glyma.11G129900.Wm82.a4.v1	-0.868386	0.0197094	0.456813	(1 of 38) K01188 - beta-glucosidase (E3.2.1.21)
Glyma.11G132100.Wm82.a4.v1	1.09155	0.00778291	0.331628	-
Glyma.11G135200.Wm82.a4.v1	4.70967	0.000642309	0.0994489	-
Glyma.11G136900.Wm82.a4.v1	-1.39067	0.00017229	0.0445278	(1 of 7) PTHR24350 - SERINE/THREONINE-PROTEIN KINASE IAL-RELATED
Glyma.11G138300.Wm82.a4.v1	-0.419777	0.0401075	0.530863	(1 of 111) PF03514 - GRAS domain family (GRAS)
Glyma.11G138502.Wm82.a4.v1	-0.445269	0.0180388	0.451482	(1 of 111) PF03514 - GRAS domain family (GRAS)
Glyma.11G138900.Wm82.a4.v1	0.517166	0.0286574	0.49724	(1 of 2) PTHR12906 - PROTEIN C20ORF24 RAB5-INTERACTING PROTEIN
Glyma.11G140000.Wm82.a4.v1	0.598021	0.0325542	0.51211	(1 of 7) PTHR24128//PTHR24128:SF14 - FAMILY NOT NAMED // E3 UBIQUITIN-PROTEIN LIGASE XBAT31-RELATED
Glyma.11G142500.Wm82.a4.v1	-4.01895	0.049218	1	(1 of 4) PTHR26374//PTHR26374:SF162 - FAMILY NOT NAMED // C2H2-TYPE ZINC FINGER FAMILY PROTEIN-RELATED
Glyma.11G142900.Wm82.a4.v1	-0.602829	0.00107991	0.137596	(1 of 4) PTHR10641//PTHR10641:SF484 - MYB-LIKE DNA-BINDING PROTEIN MYB // TRANSCRIPTION FACTOR MYB48-RELATED
Glyma.11G147100.Wm82.a4.v1	-0.42441	0.0383464	0.525346	(1 of 8) PTHR23012//PTHR23012:SF25 - MEMBRANE ASSOCIATED RING FINGER // RING/U-BOX DOMAIN-CONTAINING PROTEIN
Glyma.11G150400.Wm82.a4.v1	0.692541	0.0387199	0.526585	(1 of 6) PTHR21495//PTHR21495:SF59 - NUCLEOPORIN-RELATED // DIRIGENT PROTEIN 20-RELATED
Glyma.11G151800.Wm82.a4.v1	-0.451588	0.0153036	0.424637	(1 of 3) PTHR13301//PTHR13301:SF62 - X-BOX TRANSCRIPTION FACTOR-RELATED // SUBFAMILY NOT NAMED
Glyma.11G152000.Wm82.a4.v1	0.561958	0.0309605	0.504924	-
Glyma.11G152200.Wm82.a4.v1	-0.75046	0.00484291	0.270369	(1 of 57) PF00954//PF01453//PF07714//PF08276 - S-locus glycoprotein domain (S_locus_glycop) // D-mannose binding lectin (B_lectin) // Protein tyrosine kinase (Pkinase_Tyr) // PAN-like domain (PAN_2)
Glyma.11G153800.Wm82.a4.v1	0.882231	0.0213166	0.466669	(1 of 11) PTHR10502//PTHR10502:SF113 - ANNEXIN // SUBFAMILY NOT NAMED
Glyma.11G155259.Wm82.a4.v1	0.512936	0.0262579	0.492843	(1 of 6) K09481 - protein transport protein SEC61 subunit beta (SEC61B, SBH2)
Glyma.11G156500.Wm82.a4.v1	0.57358	0.0262431	0.492843	(1 of 2) PTHR10438//PTHR10438:SF276 - THIOREDOXIN // THIOREDOXIN-LIKE PROTEIN CITRX, CHLOROPLASTIC
Glyma.11G157100.Wm82.a4.v1	1.91395	0.00434096	0.257181	(1 of 7) PTHR10891//PTHR10891:SF590 - EF-HAND CALCIUM-BINDING DOMAIN CONTAINING PROTEIN // SUBFAMILY NOT NAMED
Glyma.11G158200.Wm82.a4.v1	-0.487987	0.0175942	0.448078	(1 of 4) PTHR33334//PTHR33334:SF2 - FAMILY NOT NAMED // GENOMIC DNA, CHROMOSOME 3, P1 CLONE: MQC3
Glyma.11G158800.Wm82.a4.v1	0.526249	0.0320208	0.509854	-
Glyma.11G160200.Wm82.a4.v1	-0.903049	0.00854653	0.342047	(1 of 11) PTHR11945//PTHR11945:SF183 - MADS BOX PROTEIN // AGAMOUS-LIKE MADS-BOX PROTEIN AGL80-RELATED
Glyma.11G163400.Wm82.a4.v1	1.83078	0.043897	1	(1 of 6) PTHR10108//PTHR10108:SF885 - METHYLTRANSFERASE // SUBFAMILY NOT NAMED
Glyma.11G168428.Wm82.a4.v1	-0.731809	0.000632174	0.0994489	(1 of 20) PTHR24298:SF86 - CYTOCHROME P450 71B21-RELATED
Glyma.11G170300.Wm82.a4.v1	0.794836	0.000229609	0.0527074	(1 of 7) K01953 - asparagine synthase (glutamine-hydrolysing) (asnB, ASNS)
Glyma.11G171400.Wm82.a4.v1	1.01348	9.13104e-06	0.00571974	(1 of 7) K01953 - asparagine synthase (glutamine-hydrolysing) (asnB, ASNS)
Glyma.11G172900.Wm82.a4.v1	2.48667	0.0439475	0.540062	-
Glyma.11G173800.Wm82.a4.v1	-0.88186	0.0472707	0.543279	(1 of 4) PTHR23244:SF249 - MANNOSE-BINDING LECTIN SUPERFAMILY PROTEIN
Glyma.11G175537.Wm82.a4.v1	1.04989	0.00998495	0.362332	-
Glyma.11G175900.Wm82.a4.v1	-0.467738	0.00354387	0.237272	(1 of 2) K15401 - fatty acid omega-hydroxylase (CYP86A1)
Glyma.11G176800.Wm82.a4.v1	-0.589493	0.00343343	0.235484	(1 of 4) PTHR11654//PTHR11654:SF166 - OLIGOPEPTIDE TRANSPORTER-RELATED // SUBFAMILY NOT NAMED
Glyma.11G178200.Wm82.a4.v1	0.610667	0.0362017	0.51937	(1 of 19) K11254 - histone H4 (H4)
Glyma.11G178673.Wm82.a4.v1	-0.842329	0.0181677	0.451838	(1 of 2) PTHR11850:SF57 - HOMEOBOX PROTEIN CUP9-RELATED
Glyma.11G180500.Wm82.a4.v1	0.657978	3.22916e-07	0.000426226	(1 of 4) PTHR10797:SF3 - CCR4-ASSOCIATED FACTOR 1 HOMOLOG 11-RELATED
Glyma.11G181000.Wm82.a4.v1	0.782436	0.00642047	0.307145	-
Glyma.11G181200.Wm82.a4.v1	0.505261	0.0331161	0.512328	-
Glyma.11G182000.Wm82.a4.v1	-1.20037	0.046622	0.543279	(1 of 4) PTHR31989//PTHR31989:SF4 - FAMILY NOT NAMED // NAC DOMAIN-CONTAINING PROTEIN 61-RELATED
Glyma.11G182300.Wm82.a4.v1	0.461524	0.00384117	0.248185	-
Glyma.11G184100.Wm82.a4.v1	1.06458	0.0196349	0.456682	(1 of 2) PTHR10459//PTHR10459:SF54 - DNA LIGASE // POLY [ADP-RIBOSE] POLYMERASE 3
Glyma.11G185000.Wm82.a4.v1	-1.00751	0.00259261	0.210714	(1 of 9) 1.2.1.84 - Alcohol-forming fatty acyl-CoA reductase
Glyma.11G185700.Wm82.a4.v1	0.790047	0.0108104	0.375145	(1 of 2) PTHR24296//PTHR24296:SF7 - FAMILY NOT NAMED // CYTOCHROME P450 94C1
Glyma.11G188000.Wm82.a4.v1	0.458595	0.00529386	0.277697	(1 of 2) PTHR21470//PTHR21470:SF4 - NTKL-BINDING PROTEIN 1 // SUBFAMILY NOT NAMED
Glyma.11G189400.Wm82.a4.v1	-0.82658	0.00546476	0.282866	(1 of 4) PTHR33270:SF3 - EXPRESSED PROTEIN
Glyma.11G192800.Wm82.a4.v1	-0.65168	0.000192796	0.048467	(1 of 4) PTHR31945//PTHR31945:SF17 - FAMILY NOT NAMED // TRANSCRIPTION FACTOR FER-LIKE IRON DEFICIENCY-INDUCED TRANSCRIPTION FACTOR
Glyma.11G193600.Wm82.a4.v1	1.0491	0.000235039	0.0536208	(1 of 57) K08235 - xyloglucan:xyloglucosyl transferase (E2.4.1.207)
Glyma.11G194500.Wm82.a4.v1	-0.91625	0.000116736	0.0348177	(1 of 1) PTHR24096//PTHR24096:SF213//PTHR24096:SF236 - FAMILY NOT NAMED // SUBFAMILY NOT NAMED // PROTEIN ACS-9
Glyma.11G195200.Wm82.a4.v1	0.405592	0.0290323	0.49918	(1 of 5) K02575 - MFS transporter, NNP family, nitrate/nitrite transporter (NRT, narK, nrtP, nasA)
Glyma.11G196400.Wm82.a4.v1	-0.556465	0.0353697	0.517664	-
Glyma.11G199700.Wm82.a4.v1	0.492266	0.0163536	0.435445	(1 of 78) PF00069//PF08263//PF13855 - Protein kinase domain (Pkinase) // Leucine rich repeat N-terminal domain (LRRNT_2) // Leucine rich repeat (LRR_8)
Glyma.11G200300.Wm82.a4.v1	-0.722155	0.00337645	0.233683	(1 of 5) KOG1187//KOG4579 - Serine/threonine protein kinase // Leucine-rich repeat (LRR) protein associated with apoptosis in muscle tissue
Glyma.11G206400.Wm82.a4.v1	0.679952	0.0358184	0.518739	(1 of 32) PF00069//PF01657 - Protein kinase domain (Pkinase) // Salt stress response/antifungal (Stress-antifung)
Glyma.11G211643.Wm82.a4.v1	-0.520802	0.0098843	0.361858	(1 of 4) PTHR12802//PTHR12802:SF60 - SWI/SNF COMPLEX-RELATED // PROTEIN REVEILLE 1-RELATED
Glyma.11G213200.Wm82.a4.v1	-0.441822	0.0291453	0.499301	-
Glyma.11G213300.Wm82.a4.v1	-1.15942	0.0234433	0.474714	(1 of 2) PF01535//PF12854//PF13041//PF13812//PF14432 - PPR repeat (PPR) // PPR repeat (PPR_1) // PPR repeat family (PPR_2) // Pentatricopeptide repeat domain (PPR_3) // DYW family of nucleic acid deaminases (DYW_deaminase)
Glyma.11G214200.Wm82.a4.v1	-1.87558	0.0150935	0.422274	(1 of 5) PTHR33538:SF2 - PROTEIN GAMETE EXPRESSED 1
Glyma.11G214500.Wm82.a4.v1	1.60668	6.1082e-08	0.000112873	(1 of 4) PTHR22849//PTHR22849:SF43 - WDSAM1 PROTEIN // U-BOX DOMAIN-CONTAINING PROTEIN 54-RELATED
Glyma.11G216700.Wm82.a4.v1	-0.781416	0.00354177	0.237272	-
Glyma.11G221600.Wm82.a4.v1	-0.875402	0.000101054	0.0319209	(1 of 2) PTHR10811//PTHR10811:SF14 - FRINGE-RELATED // SUBFAMILY NOT NAMED
Glyma.11G222300.Wm82.a4.v1	0.558345	0.0303461	0.502719	(1 of 2) PF08659//PF13561 - KR domain (KR) // Enoyl-(Acyl carrier protein) reductase (adh_short_C2)
Glyma.11G223000.Wm82.a4.v1	-0.867547	0.0304244	0.502719	(1 of 3) PTHR22870//PTHR22870:SF204 - REGULATOR OF CHROMOSOME CONDENSATION // REGULATOR OF CHROMOSOME CONDENSATION REPEAT-CONTAINING PROTEIN
Glyma.11G223500.Wm82.a4.v1	-0.677541	0.00397719	0.250834	(1 of 8) K00966 - mannose-1-phosphate guanylyltransferase (GMPP)
Glyma.11G224600.Wm82.a4.v1	0.520289	0.0467876	0.543279	(1 of 14) PTHR10795//PTHR10795:SF348 - PROPROTEIN CONVERTASE SUBTILISIN/KEXIN // SUBFAMILY NOT NAMED
Glyma.11G225900.Wm82.a4.v1	0.62239	0.00620543	0.302106	(1 of 81) PF00139 - Legume lectin domain (Lectin_legB)
Glyma.11G226400.Wm82.a4.v1	0.412876	0.0216552	0.466669	(1 of 4) PTHR24206//PTHR24206:SF28 - FAMILY NOT NAMED // ACTIN BUNDLER LIM FAMILY PROTEIN WLIM2B
Glyma.11G230700.Wm82.a4.v1	-0.606664	0.00177151	0.171952	(1 of 2) PTHR11638:SF113 - DOUBLE CLP-N MOTIF-CONTAINING P-LOOP NUCLEOSIDE TRIPHOSPHATE HYDROLASES SUPERFAMILY PROTEIN
Glyma.11G236700.Wm82.a4.v1	-0.454729	0.0168427	0.440229	-
Glyma.11G238400.Wm82.a4.v1	-0.623687	0.0147713	0.42031	(1 of 8) K17469 - sulfate transporter 2, low-affinity (SULTR2)
Glyma.11G238800.Wm82.a4.v1	0.620393	0.00530606	0.277697	(1 of 4) 5.5.1.4 - Inositol-3-phosphate synthase / Myo-inositol-1-phosphate synthase
Glyma.11G244900.Wm82.a4.v1	0.812466	0.0119631	0.386242	(1 of 5) PTHR31683//PTHR31683:SF26 - FAMILY NOT NAMED // PECTATE LYASE 5-RELATED
Glyma.11G246400.Wm82.a4.v1	-0.463059	0.0284788	0.496911	(1 of 4) PTHR26402//PTHR26402:SF608 - RESPONSE REGULATOR OF TWO-COMPONENT SYSTEM // SUBFAMILY NOT NAMED
Glyma.11G247500.Wm82.a4.v1	0.834107	0.00282558	0.217406	(1 of 7) PF06522 - NADH-ubiquinone reductase complex 1 MLRQ subunit (B12D)
Glyma.11G247600.Wm82.a4.v1	0.547224	0.00509552	0.275916	(1 of 2) PTHR10836:SF59 - GLYCERALDEHYDE-3-PHOSPHATE DEHYDROGENASE GAPC1, CYTOSOLIC
Glyma.11G247700.Wm82.a4.v1	0.503099	0.036431	0.519999	(1 of 4) PTHR24198//PTHR24198:SF77 - ANKYRIN REPEAT AND PROTEIN KINASE DOMAIN-CONTAINING PROTEIN // SUBFAMILY NOT NAMED
Glyma.11G252400.Wm82.a4.v1	-1.32414	0.00471119	0.266485	(1 of 3) PTHR22950//PTHR22950:SF219 - AMINO ACID TRANSPORTER // SUBFAMILY NOT NAMED
Glyma.11G252600.Wm82.a4.v1	0.671269	0.000887896	0.121446	(1 of 6) PTHR10980//PTHR10980:SF18 - RHO GDP-DISSOCIATION INHIBITOR // IMMUNOGLOBULIN E-SET SUPERFAMILY PROTEIN
Glyma.11G254300.Wm82.a4.v1	-0.734656	0.0327398	0.51211	(1 of 4) K17285 - selenium-binding protein 1 (SELENBP1)
Glyma.12G001000.Wm82.a4.v1	-0.925764	0.0411558	0.533956	(1 of 7) PTHR24078//PTHR24078:SF231 - DNAJ HOMOLOG SUBFAMILY C MEMBER // CHAPERONE PROTEIN DNAJ
Glyma.12G007400.Wm82.a4.v1	-0.476313	0.0042561	0.254954	-
Glyma.12G007500.Wm82.a4.v1	0.404005	0.037816	0.523686	(1 of 2) PTHR22953:SF22 - PURPLE ACID PHOSPHATASE 10
Glyma.12G011700.Wm82.a4.v1	1.03259	0.00700007	0.311867	(1 of 18) PTHR23155//PTHR23155:SF402 - LEUCINE-RICH REPEAT-CONTAINING PROTEIN // DISEASE RESISTANCE PROTEIN RPP13-RELATED
Glyma.12G012200.Wm82.a4.v1	-0.540539	0.00739716	0.320874	(1 of 4) PTHR31375//PTHR31375:SF28 - FAMILY NOT NAMED // POLYGALACTURONASE QRT2
Glyma.12G015300.Wm82.a4.v1	-1.74785	6.39229e-05	0.0236246	(1 of 1) PTHR11695//PTHR11695:SF538 - ALCOHOL DEHYDROGENASE RELATED // SUBFAMILY NOT NAMED
Glyma.12G017400.Wm82.a4.v1	-0.801839	0.00424473	0.254954	(1 of 4) PTHR13856//PTHR13856:SF93 - VHS DOMAIN CONTAINING PROTEIN FAMILY // SUBFAMILY NOT NAMED
Glyma.12G019200.Wm82.a4.v1	-0.586758	0.0267219	0.494462	(1 of 30) PF06749 - Protein of unknown function (DUF1218) (DUF1218)
Glyma.12G019400.Wm82.a4.v1	0.462852	0.0441963	0.540863	(1 of 2) 1.8.7.1 - Assimilatory sulfite reductase (ferredoxin) / Sulfite reductase (ferredoxin)
Glyma.12G019800.Wm82.a4.v1	0.443167	0.0102002	0.365521	(1 of 6) PTHR10366:SF362 - ALCOHOL DEHYDROGENASE-RELATED
Glyma.12G021100.Wm82.a4.v1	0.506717	0.0333679	0.512328	(1 of 3) K01749 - hydroxymethylbilane synthase (hemC, HMBS)
Glyma.12G024200.Wm82.a4.v1	-2.09097	0.015547	0.42522	-
Glyma.12G025500.Wm82.a4.v1	0.438709	0.00376666	0.245517	(1 of 2) PTHR15223 - NADH-UBIQUINONE OXIDOREDUCTASE AGGG SUBUNIT
Glyma.12G028300.Wm82.a4.v1	0.682008	0.0322862	0.51102	(1 of 2) 1.3.1.72 - Delta(24)-sterol reductase / Lanosterol Delta(24)-reductase
Glyma.12G037500.Wm82.a4.v1	-0.432647	0.0485046	0.544096	(1 of 753) PF13041 - PPR repeat family (PPR_2)
Glyma.12G038600.Wm82.a4.v1	0.491539	0.0450425	0.542102	(1 of 4) PF00225//PF13920 - Kinesin motor domain (Kinesin) // Zinc finger, C3HC4 type (RING finger) (zf-C3HC4_3)
Glyma.12G040000.Wm82.a4.v1	-0.524382	0.0102227	0.365521	(1 of 1) K00924 - uncharacterized protein (E2.7.1.-)
Glyma.12G040500.Wm82.a4.v1	0.54985	0.0215866	0.466669	(1 of 4) PTHR10121 - COATOMER SUBUNIT DELTA
Glyma.12G042500.Wm82.a4.v1	-0.524	0.0496809	0.545884	-
Glyma.12G044400.Wm82.a4.v1	-0.647717	0.00327292	0.231282	(1 of 9) PF10950 - Protein of unknown function (DUF2775) (DUF2775)
Glyma.12G048500.Wm82.a4.v1	-1.27791	0.0373049	0.522645	(1 of 124) PF02362 - B3 DNA binding domain (B3)
Glyma.12G053033.Wm82.a4.v1	5.64653	0.0345155	1	-
Glyma.12G053800.Wm82.a4.v1	0.614893	2.25807e-05	0.0112775	(1 of 38) K01188 - beta-glucosidase (E3.2.1.21)
Glyma.12G053900.Wm82.a4.v1	1.02748	0.00779763	0.331628	(1 of 52) 3.2.1.21 - Beta-glucosidase / Gentobiase
Glyma.12G054200.Wm82.a4.v1	-1.99247	0.0285795	0.49724	(1 of 38) K01188 - beta-glucosidase (E3.2.1.21)
Glyma.12G054500.Wm82.a4.v1	-1.15316	0.00698996	0.311867	(1 of 38) K01188 - beta-glucosidase (E3.2.1.21)
Glyma.12G055500.Wm82.a4.v1	0.955249	0.0188102	0.454376	(1 of 8) PTHR27000:SF151 - DNA-DAMAGE-REPAIR/TOLERATION PROTEIN DRT100-RELATED
Glyma.12G060700.Wm82.a4.v1	0.750032	0.0017053	0.170078	(1 of 4) PTHR22763//PTHR22763:SF42 - RING ZINC FINGER PROTEIN // SUBFAMILY NOT NAMED
Glyma.12G062000.Wm82.a4.v1	-1.25752	0.00330888	0.233377	(1 of 111) PF03514 - GRAS domain family (GRAS)
Glyma.12G063000.Wm82.a4.v1	0.543358	0.0370997	0.522645	(1 of 3) K17777 - mitochondrial import inner membrane translocase subunit TIM9 (TIM9)
Glyma.12G063100.Wm82.a4.v1	-0.437019	0.00530918	0.277697	(1 of 4) PTHR13832//PTHR13832:SF228 - PROTEIN PHOSPHATASE 2C // PROTEIN PHOSPHATASE 2C 36-RELATED
Glyma.12G063400.Wm82.a4.v1	0.617484	0.0461915	0.543279	(1 of 9) PTHR11937//PTHR11937:SF255 - ACTIN // SUBFAMILY NOT NAMED
Glyma.12G063600.Wm82.a4.v1	0.581975	0.0431235	0.539058	(1 of 7) PTHR24128//PTHR24128:SF14 - FAMILY NOT NAMED // E3 UBIQUITIN-PROTEIN LIGASE XBAT31-RELATED
Glyma.12G064300.Wm82.a4.v1	0.797381	0.0056966	0.289197	(1 of 56) PF00314 - Thaumatin family (Thaumatin)
Glyma.12G065200.Wm82.a4.v1	0.420769	0.049432	0.544967	(1 of 16) K11252 - histone H2B (H2B)
Glyma.12G066000.Wm82.a4.v1	-0.553215	0.0026413	0.212481	(1 of 4) PTHR10641//PTHR10641:SF484 - MYB-LIKE DNA-BINDING PROTEIN MYB // TRANSCRIPTION FACTOR MYB48-RELATED
Glyma.12G067700.Wm82.a4.v1	0.521421	0.01963	0.456682	(1 of 4) PTHR18929:SF74 - PROTEIN DISULFIDE-ISOMERASE A3
Glyma.12G068000.Wm82.a4.v1	-0.450286	0.00530967	0.277697	(1 of 8) PTHR23012//PTHR23012:SF25 - MEMBRANE ASSOCIATED RING FINGER // RING/U-BOX DOMAIN-CONTAINING PROTEIN
Glyma.12G070500.Wm82.a4.v1	0.702523	0.0456199	0.542102	(1 of 6) K09481 - protein transport protein SEC61 subunit beta (SEC61B, SBH2)
Glyma.12G071500.Wm82.a4.v1	-0.85512	0.0156023	0.425242	-
Glyma.12G075500.Wm82.a4.v1	0.466229	0.0469465	0.543279	(1 of 4) K02870 - large subunit ribosomal protein L12e (RP-L12e, RPL12)
Glyma.12G076700.Wm82.a4.v1	-0.92127	0.0073262	0.319294	(1 of 4) PTHR31223:SF23 - CYTOKININ RIBOSIDE 5'-MONOPHOSPHATE PHOSPHORIBOHYDROLASE LOG1
Glyma.12G080100.Wm82.a4.v1	0.556667	0.000998831	0.130904	(1 of 57) K08235 - xyloglucan:xyloglucosyl transferase (E2.4.1.207)
Glyma.12G082600.Wm82.a4.v1	3.72936	0.0167639	1	-
Glyma.12G084900.Wm82.a4.v1	-0.554042	0.0224578	0.468669	(1 of 4) PTHR33270:SF3 - EXPRESSED PROTEIN
Glyma.12G086100.Wm82.a4.v1	1.02604	0.0364116	0.519999	(1 of 16) PF07876 - Stress responsive A/B Barrel Domain (Dabb)
Glyma.12G087400.Wm82.a4.v1	-0.733702	0.0189431	0.454759	(1 of 9) 1.2.1.84 - Alcohol-forming fatty acyl-CoA reductase
Glyma.12G089100.Wm82.a4.v1	-0.72234	0.00173931	0.17097	(1 of 6) PTHR31499//PTHR31499:SF4 - FAMILY NOT NAMED // MYB FAMILY TRANSCRIPTION FACTOR-RELATED
Glyma.12G089800.Wm82.a4.v1	0.691687	0.0150119	0.421638	(1 of 2) PTHR10891:SF290 - CALCIUM-BINDING PROTEIN CML18-RELATED
Glyma.12G090500.Wm82.a4.v1	0.475251	0.0356157	0.518129	-
Glyma.12G092200.Wm82.a4.v1	0.716178	0.013278	0.407243	-
Glyma.12G093100.Wm82.a4.v1	0.740334	0.000176366	0.0452648	(1 of 4) PTHR10797:SF3 - CCR4-ASSOCIATED FACTOR 1 HOMOLOG 11-RELATED
Glyma.12G095200.Wm82.a4.v1	-0.439872	0.0118952	0.385973	(1 of 4) PTHR33155//PTHR33155:SF3 - FAMILY NOT NAMED // PROTEIN FAF-LIKE, CHLOROPLASTIC-RELATED
Glyma.12G095500.Wm82.a4.v1	0.600876	0.0465919	0.543279	-
Glyma.12G096900.Wm82.a4.v1	1.033	0.0066813	0.308241	(1 of 8) PTHR13301//PTHR13301:SF53 - X-BOX TRANSCRIPTION FACTOR-RELATED // CELLULOSE SYNTHASE-LIKE PROTEIN B1-RELATED
Glyma.12G097100.Wm82.a4.v1	-0.737286	0.0295943	0.501334	(1 of 176) PF03106 - WRKY DNA -binding domain (WRKY)
Glyma.12G099200.Wm82.a4.v1	0.597105	0.0261179	0.492843	-
Glyma.12G101200.Wm82.a4.v1	0.634913	0.0146523	0.419783	(1 of 7) PTHR31235:SF39 - PEROXIDASE 3-RELATED
Glyma.12G101800.Wm82.a4.v1	0.786624	0.0141104	0.417146	(1 of 4) PTHR31062:SF11 - XYLOGLUCAN ENDOTRANSGLUCOSYLASE/HYDROLASE PROTEIN 9
Glyma.12G106750.Wm82.a4.v1	0.83178	0.00189397	0.176518	(1 of 7) PTHR10809//PTHR10809:SF48 - VESICLE-ASSOCIATED MEMBRANE PROTEIN-ASSOCIATED PROTEIN // VESICLE-ASSOCIATED PROTEIN 4-1
Glyma.12G111400.Wm82.a4.v1	0.609598	0.00124068	0.144327	(1 of 4) PF12796//PF13857//PF13962 - Ankyrin repeats (3 copies) (Ank_2) // Ankyrin repeats (many copies) (Ank_5) // Domain of unknown function (PGG)
Glyma.12G111600.Wm82.a4.v1	0.438286	0.0328707	0.51211	(1 of 12) 1.1.1.8 - Glycerol-3-phosphate dehydrogenase (NAD(+)) / NADH-dihydroxyacetone phosphate reductase
Glyma.12G119300.Wm82.a4.v1	0.587844	0.0240671	0.478612	(1 of 32) K08472 - mlo protein (MLO)
Glyma.12G121000.Wm82.a4.v1	1.1118	0.00707949	0.312971	(1 of 6) PTHR13301//PTHR13301:SF69 - X-BOX TRANSCRIPTION FACTOR-RELATED // BASIC HELIX-LOOP-HELIX DOMAIN-CONTAINING PROTEIN
Glyma.12G122400.Wm82.a4.v1	-0.725035	0.00722368	0.317447	-
Glyma.12G129200.Wm82.a4.v1	-0.808056	0.0142662	0.418737	(1 of 1) PTHR31828//PTHR31828:SF2 - FAMILY NOT NAMED // PHOSPHOLIPASE A1-IIDELTA
Glyma.12G133400.Wm82.a4.v1	-0.748008	0.0027296	0.214184	(1 of 4) PF02386 - Cation transport protein (TrkH)
Glyma.12G135300.Wm82.a4.v1	-1.26789	0.0125439	0.394888	(1 of 39) K05658 - ATP-binding cassette, subfamily B (MDR/TAP), member 1 (ABCB1)
Glyma.12G138900.Wm82.a4.v1	-1.73961	0.0269851	0.494906	-
Glyma.12G141700.Wm82.a4.v1	-0.580794	0.000985173	0.129573	(1 of 4) PTHR16223//PTHR16223:SF46 - FAMILY NOT NAMED // TRANSCRIPTION FACTOR BHLH123
Glyma.12G141900.Wm82.a4.v1	-1.33568	0.0389393	0.526585	(1 of 19) K03809 - NAD(P)H dehydrogenase (quinone) (wrbA)
Glyma.12G142100.Wm82.a4.v1	-0.572239	0.0281471	0.49554	(1 of 2) KOG0580//KOG0984//KOG1187//KOG2345 - Serine/threonine protein kinase // Mitogen-activated protein kinase (MAPK) kinase MKK3/MKK6 // Serine/threonine protein kinase // Serine/threonine protein kinase/TGF-beta stimulated factor
Glyma.12G142200.Wm82.a4.v1	-0.415541	0.00872408	0.342101	(1 of 8) PTHR27002//PTHR27002:SF129 - FAMILY NOT NAMED // INACTIVE G-TYPE LECTIN S-RECEPTOR-LIKE SERINE/THREONINE-PROTEIN KINASE SRK-RELATED
Glyma.12G142300.Wm82.a4.v1	-0.545964	0.0176558	0.448078	(1 of 8) PTHR27002//PTHR27002:SF129 - FAMILY NOT NAMED // INACTIVE G-TYPE LECTIN S-RECEPTOR-LIKE SERINE/THREONINE-PROTEIN KINASE SRK-RELATED
Glyma.12G142900.Wm82.a4.v1	1.26716	0.020379	0.460401	(1 of 6) PTHR23050//PTHR23050:SF170 - CALCIUM BINDING PROTEIN // SUBFAMILY NOT NAMED
Glyma.12G148200.Wm82.a4.v1	0.732052	0.00395858	0.250516	(1 of 2) PTHR27003//PTHR27003:SF37 - FAMILY NOT NAMED // INTERLEUKIN-1 RECEPTOR-ASSOCIATED KINASE 4 PROTEIN-RELATED
Glyma.12G156400.Wm82.a4.v1	2.99649	0.0171433	1	-
Glyma.12G156900.Wm82.a4.v1	-0.449411	0.000310224	0.0636959	(1 of 16) PF04859 - Plant protein of unknown function (DUF641) (DUF641)
Glyma.12G158900.Wm82.a4.v1	0.804376	0.00160037	0.164753	(1 of 8) PTHR31072:SF3 - TRANSCRIPTION FACTOR TCP10-RELATED
Glyma.12G159300.Wm82.a4.v1	0.522571	0.0325526	0.51211	(1 of 7) K00026 - malate dehydrogenase (MDH2)
Glyma.12G163062.Wm82.a4.v1	-0.751133	0.0391922	0.526959	(1 of 4) PTHR27000:SF24 - PHYTOSULFOKINE RECEPTOR 2
Glyma.12G163800.Wm82.a4.v1	-1.36636	0.000364702	0.0709404	(1 of 3) PTHR11654:SF177 - PROTEIN NRT1/ PTR FAMILY 4.3
Glyma.12G167600.Wm82.a4.v1	0.5595	0.0189269	0.454759	-
Glyma.12G168500.Wm82.a4.v1	0.569504	0.0153268	0.424933	(1 of 4) K07342 - protein transport protein SEC61 subunit gamma and related proteins (SEC61G, SSS1, secE)
Glyma.12G170400.Wm82.a4.v1	0.702537	0.0170798	0.441114	-
Glyma.12G172800.Wm82.a4.v1	0.460618	0.0351942	0.517664	(1 of 4) PTHR18929:SF74 - PROTEIN DISULFIDE-ISOMERASE A3
Glyma.12G173300.Wm82.a4.v1	-0.451905	0.0466982	0.543279	(1 of 8) PTHR23012//PTHR23012:SF25 - MEMBRANE ASSOCIATED RING FINGER // RING/U-BOX DOMAIN-CONTAINING PROTEIN
Glyma.12G175351.Wm82.a4.v1	0.78494	0.0392247	0.526959	(1 of 6) PTHR10579//PTHR10579:SF61 - CALCIUM-ACTIVATED CHLORIDE CHANNEL REGULATOR // C3H4 TYPE ZINC FINGER PROTEIN-RELATED
Glyma.12G176900.Wm82.a4.v1	0.881438	0.00309967	0.227736	(1 of 5) K02575 - MFS transporter, NNP family, nitrate/nitrite transporter (NRT, narK, nrtP, nasA)
Glyma.12G177675.Wm82.a4.v1	-0.702246	0.0090208	0.3462	-
Glyma.12G178100.Wm82.a4.v1	0.501955	0.0183077	0.452284	(1 of 4) PTHR11062:SF46 - GLUCURONOXYLAN GLUCURONOSYLTRANSFERASE F8H-RELATED
Glyma.12G181100.Wm82.a4.v1	1.27606	5.81463e-05	0.0217864	(1 of 8) PTHR22950//PTHR22950:SF319 - AMINO ACID TRANSPORTER // GABA TRANSPORTER 1
Glyma.12G181700.Wm82.a4.v1	-0.522129	0.0042363	0.254954	(1 of 4) PTHR33285//PTHR33285:SF2 - FAMILY NOT NAMED // PHYTOSULFOKINES 6-RELATED
Glyma.12G183300.Wm82.a4.v1	1.33605	0.012285	0.390262	(1 of 5) 1.2.1.50//1.2.1.84 - Long-chain-fatty-acyl-CoA reductase / Acyl-CoA reductase // Alcohol-forming fatty acyl-CoA reductase
Glyma.12G184200.Wm82.a4.v1	-0.991722	0.0447703	0.542102	(1 of 20) PF01535//PF13041//PF13812//PF14432 - PPR repeat (PPR) // PPR repeat family (PPR_2) // Pentatricopeptide repeat domain (PPR_3) // DYW family of nucleic acid deaminases (DYW_deaminase)
Glyma.12G188800.Wm82.a4.v1	-0.871923	0.00803671	0.33343	(1 of 2) PTHR11850//PTHR11850:SF79 - HOMEOBOX PROTEIN TRANSCRIPTION FACTORS // SUBFAMILY NOT NAMED
Glyma.12G190400.Wm82.a4.v1	0.463781	0.0294112	0.501143	(1 of 8) K11835 - ubiquitin carboxyl-terminal hydrolase 4/11/15 [EC:3.4.19.12] (USP4_11_15, UBP12)
Glyma.12G190700.Wm82.a4.v1	0.645403	0.00742286	0.321611	(1 of 3) KOG1437 - Fasciclin and related adhesion glycoproteins
Glyma.12G191500.Wm82.a4.v1	0.951791	0.0029248	0.219641	(1 of 8) PTHR13301//PTHR13301:SF53 - X-BOX TRANSCRIPTION FACTOR-RELATED // CELLULOSE SYNTHASE-LIKE PROTEIN B1-RELATED
Glyma.12G192000.Wm82.a4.v1	-0.646063	0.000214635	0.0520023	(1 of 8) PTHR13301//PTHR13301:SF53 - X-BOX TRANSCRIPTION FACTOR-RELATED // CELLULOSE SYNTHASE-LIKE PROTEIN B1-RELATED
Glyma.12G192800.Wm82.a4.v1	0.709781	0.00227209	0.193931	(1 of 3) PTHR11709//PTHR11709:SF106 - MULTI-COPPER OXIDASE // SUBFAMILY NOT NAMED
Glyma.12G192900.Wm82.a4.v1	1.05671	0.000527852	0.0894879	-
Glyma.12G194200.Wm82.a4.v1	-0.517254	0.0320607	0.509854	(1 of 5) PTHR18966//PTHR18966:SF190 - IONOTROPIC GLUTAMATE RECEPTOR // GLUTAMATE RECEPTOR 3.4-RELATED
Glyma.12G195500.Wm82.a4.v1	0.536903	8.2253e-05	0.027142	(1 of 7) PTHR31235:SF39 - PEROXIDASE 3-RELATED
Glyma.12G195600.Wm82.a4.v1	0.706655	3.08208e-09	1.26564e-05	(1 of 7) PTHR31235:SF39 - PEROXIDASE 3-RELATED
Glyma.12G196200.Wm82.a4.v1	-0.775965	0.00886014	0.342883	(1 of 4) PTHR31717//PTHR31717:SF11 - FAMILY NOT NAMED // B-BOX TYPE ZINC FINGER-CONTAINING PROTEIN
Glyma.12G197600.Wm82.a4.v1	1.12878	0.00161081	0.165368	(1 of 4) PTHR31062:SF11 - XYLOGLUCAN ENDOTRANSGLUCOSYLASE/HYDROLASE PROTEIN 9
Glyma.12G198000.Wm82.a4.v1	-0.587264	0.00421002	0.254954	(1 of 2) PF00954//PF01453//PF07714//PF13947 - S-locus glycoprotein domain (S_locus_glycop) // D-mannose binding lectin (B_lectin) // Protein tyrosine kinase (Pkinase_Tyr) // Wall-associated receptor kinase galacturonan-binding (GUB_WAK_bind)
Glyma.12G200400.Wm82.a4.v1	3.06158	0.0012026	0.143995	(1 of 36) PF12609 - Wound-induced protein (DUF3774)
Glyma.12G203000.Wm82.a4.v1	-0.479079	0.0271649	0.494906	(1 of 3) PTHR12161//PTHR12161:SF18 - UNCHARACTERIZED DUF292 // REGULATOR OF VPS4 ACTIVITY IN THE MVB PATHWAY PROTEIN
Glyma.12G206800.Wm82.a4.v1	-0.442849	0.00804751	0.33343	(1 of 4) PTHR27000:SF215 - RECEPTOR-LIKE PROTEIN KINASE 5
Glyma.12G207000.Wm82.a4.v1	-1.18557	0.021667	0.466669	(1 of 3) PTHR14614//PTHR14614:SF7 - HEPATOCELLULAR CARCINOMA-ASSOCIATED ANTIGEN // SUBFAMILY NOT NAMED
Glyma.12G207600.Wm82.a4.v1	0.883033	0.00266283	0.212497	(1 of 2) PTHR32077//PTHR32077:SF6 - FAMILY NOT NAMED // FASCICLIN-LIKE ARABINOGALACTAN PROTEIN 13-RELATED
Glyma.12G208400.Wm82.a4.v1	0.917626	0.0244245	0.481155	(1 of 6) PTHR13301//PTHR13301:SF69 - X-BOX TRANSCRIPTION FACTOR-RELATED // BASIC HELIX-LOOP-HELIX DOMAIN-CONTAINING PROTEIN
Glyma.12G209100.Wm82.a4.v1	-0.421962	0.00945267	0.356879	(1 of 4) PTHR22880//PTHR22880:SF172 - FALZ-RELATED BROMODOMAIN-CONTAINING PROTEINS // TRANSCRIPTION FACTOR GTE3, CHLOROPLASTIC-RELATED
Glyma.12G209500.Wm82.a4.v1	-0.956529	0.00980095	0.361858	(1 of 7) PTHR23241//PTHR23241:SF49 - LATE EMBRYOGENESIS ABUNDANT PLANTS LEA-RELATED // COLD-REGULATED PROTEIN 15B
Glyma.12G212100.Wm82.a4.v1	-0.952572	0.0468296	0.543279	(1 of 7) KOG0716 - Molecular chaperone (DnaJ superfamily)
Glyma.12G215800.Wm82.a4.v1	0.44307	0.0131746	0.405418	(1 of 3) PTHR10366//PTHR10366:SF350 - NAD DEPENDENT EPIMERASE/DEHYDRATASE // SUBFAMILY NOT NAMED
Glyma.12G216800.Wm82.a4.v1	-0.511808	0.00118053	0.14352	(1 of 4) PTHR16223//PTHR16223:SF46 - FAMILY NOT NAMED // TRANSCRIPTION FACTOR BHLH123
Glyma.12G220400.Wm82.a4.v1	0.576496	0.0460544	0.543279	(1 of 1) PTHR27003//PTHR27003:SF37//PTHR27003:SF94 - FAMILY NOT NAMED // INTERLEUKIN-1 RECEPTOR-ASSOCIATED KINASE 4 PROTEIN-RELATED // RECEPTOR-LIKE PROTEIN KINASE HERK 1
Glyma.12G221800.Wm82.a4.v1	0.607707	0.000643116	0.0994489	(1 of 3) PTHR31008//PTHR31008:SF4 - COP1-INTERACTING PROTEIN-RELATED // COP1-INTERACTING PROTEIN 7 (CIP7)
Glyma.12G227100.Wm82.a4.v1	0.66003	0.0422348	0.53702	(1 of 2) PTHR33785//PTHR33785:SF1 - FAMILY NOT NAMED // GENOMIC DNA, CHROMOSOME 3, BAC CLONE:F4B12
Glyma.12G227700.Wm82.a4.v1	1.00542	0.00185788	0.174853	(1 of 6) PTHR13301//PTHR13301:SF69 - X-BOX TRANSCRIPTION FACTOR-RELATED // BASIC HELIX-LOOP-HELIX DOMAIN-CONTAINING PROTEIN
Glyma.12G229900.Wm82.a4.v1	0.682359	0.00830312	0.338332	(1 of 1) PTHR28627//PTHR28627:SF1 - FAMILY NOT NAMED // CYTOCHROME C OXIDASE ASSEMBLY FACTOR 5
Glyma.12G231800.Wm82.a4.v1	-1.78842	0.0113001	0.381625	(1 of 6) PF00560//PF07714//PF11721//PF13855 - Leucine Rich Repeat (LRR_1) // Protein tyrosine kinase (Pkinase_Tyr) // Di-glucose binding within endoplasmic reticulum (Malectin) // Leucine rich repeat (LRR_8)
Glyma.12G232100.Wm82.a4.v1	-1.93418	0.00670771	0.308241	(1 of 2) K02887 - large subunit ribosomal protein L20 (RP-L20, MRPL20, rplT)
Glyma.12G237700.Wm82.a4.v1	0.438652	0.0309065	0.504747	(1 of 4) PTHR14155//PTHR14155:SF75 - RING FINGER DOMAIN-CONTAINING // E3 UBIQUITIN LIGASE BIG BROTHER
Glyma.12G240100.Wm82.a4.v1	-0.807841	3.75294e-05	0.016128	(1 of 36) PTHR11017//PTHR11017:SF162 - LEUCINE-RICH REPEAT-CONTAINING PROTEIN // SUBFAMILY NOT NAMED
Glyma.13G002600.Wm82.a4.v1	2.98549	0.0279671	1	-
Glyma.13G003700.Wm82.a4.v1	0.521812	0.0357804	0.518739	(1 of 2) K09486 - hypoxia up-regulated 1 (HYOU1)
Glyma.13G004400.Wm82.a4.v1	1.08722	0.00230461	0.194449	(1 of 2) PTHR11040:SF35 - ZINC TRANSPORTER 3-RELATED
Glyma.13G007100.Wm82.a4.v1	-0.507309	0.0257589	0.490595	-
Glyma.13G009900.Wm82.a4.v1	0.818426	0.0481612	0.543279	(1 of 3) PF14929 - TAF RNA Polymerase I subunit A (TAF1_subA)
Glyma.13G010500.Wm82.a4.v1	-0.701153	0.0102141	0.365521	(1 of 1) PTHR13271//PTHR13271:SF44 - UNCHARACTERIZED PUTATIVE METHYLTRANSFERASE // RIBULOSE-1,5-BISPHOSPHATE CARBOXYLASE/OXYGENASE SMALL SUBUNIT N-METHYLTRANSFERASE I-RELATED
Glyma.13G028200.Wm82.a4.v1	-1.72848	0.0400194	0.530863	(1 of 1) K02703 - photosystem II P680 reaction center D1 protein (psbA)
Glyma.13G030100.Wm82.a4.v1	-3.53556	0.00062669	0.0994489	(1 of 26) PF00505 - HMG (high mobility group) box (HMG_box)
Glyma.13G030200.Wm82.a4.v1	-0.649709	0.0418545	0.534521	(1 of 37) PF00407 - Pathogenesis-related protein Bet v I family (Bet_v_1)
Glyma.13G031600.Wm82.a4.v1	-0.677016	0.00836985	0.339926	(1 of 6) PTHR22950//PTHR22950:SF205 - AMINO ACID TRANSPORTER // AMINO ACID PERMEASE 3-RELATED
Glyma.13G033500.Wm82.a4.v1	-1.43916	0.0152007	0.423896	(1 of 73) 3.1.4.46 - Glycerophosphodiester phosphodiesterase / Glycerophosphoryl diester phosphodiesterase
Glyma.13G036600.Wm82.a4.v1	-1.02286	0.0496651	0.545884	(1 of 5) K03875 - F-box and leucine-rich repeat protein 1 (S-phase kinase-associated protein 2) (SKP2, FBXL1)
Glyma.13G036700.Wm82.a4.v1	1.11469	5.83595e-05	0.0217864	(1 of 3) PTHR24078//PTHR24078:SF278 - DNAJ HOMOLOG SUBFAMILY C MEMBER // SUBFAMILY NOT NAMED
Glyma.13G037100.Wm82.a4.v1	-0.418247	0.015407	0.424933	(1 of 5) PTHR31636:SF10 - SCARECROW-LIKE PROTEIN 1
Glyma.13G039200.Wm82.a4.v1	0.575178	0.0265	0.492897	(1 of 5) PTHR10219:SF34 - GENOMIC DNA, CHROMOSOME 3, P1 CLONE: MXL8
Glyma.13G043800.Wm82.a4.v1	-0.449552	0.00234146	0.196226	(1 of 6) 3.6.3.36 - Taurine-transporting ATPase
Glyma.13G046300.Wm82.a4.v1	1.36564	0.00415984	0.254954	(1 of 2) PTHR31304//PTHR31304:SF8 - FAMILY NOT NAMED // LOB DOMAIN-CONTAINING PROTEIN 41
Glyma.13G047300.Wm82.a4.v1	0.639423	0.00618399	0.30171	(1 of 6) 5.3.99.6 - Allene-oxide cyclase
Glyma.13G048500.Wm82.a4.v1	-0.724918	0.00415222	0.254954	(1 of 7) PTHR10209:SF108 - 2-OXOGLUTARATE (2OG) AND FE(II)-DEPENDENT OXYGENASE-LIKE PROTEIN
Glyma.13G048800.Wm82.a4.v1	0.4547	0.0066989	0.308241	(1 of 9) K01180 - endo-1,3(4)-beta-glucanase (E3.2.1.6)
Glyma.13G049200.Wm82.a4.v1	0.962853	0.0273701	0.494906	(1 of 112) PF13839//PF14416 - GDSL/SGNH-like Acyl-Esterase family found in Pmr5 and Cas1p (PC-Esterase) // PMR5 N terminal Domain (PMR5N)
Glyma.13G050600.Wm82.a4.v1	0.597946	0.0201151	0.459429	(1 of 2) PTHR32116:SF31 - GALACTURONOSYLTRANSFERASE 9-RELATED
Glyma.13G050900.Wm82.a4.v1	0.620503	0.0455666	0.542102	(1 of 3) PTHR35705:SF1 - WPP DOMAIN-INTERACTING TAIL-ANCHORED PROTEIN 1
Glyma.13G053600.Wm82.a4.v1	-2.78531	7.0512e-05	0.0248189	(1 of 35) PF07714//PF11721 - Protein tyrosine kinase (Pkinase_Tyr) // Di-glucose binding within endoplasmic reticulum (Malectin)
Glyma.13G054300.Wm82.a4.v1	0.587163	0.0166503	0.438284	(1 of 35) PF07714//PF11721 - Protein tyrosine kinase (Pkinase_Tyr) // Di-glucose binding within endoplasmic reticulum (Malectin)
Glyma.13G056500.Wm82.a4.v1	0.44936	0.0305238	0.502719	(1 of 2) PTHR36747//PTHR36747:SF1 - FAMILY NOT NAMED // HYDROXYPROLINE-RICH GLYCOPROTEIN-LIKE PROTEIN
Glyma.13G059500.Wm82.a4.v1	0.517645	0.0426479	0.537807	(1 of 1) PTHR33021//PTHR33021:SF63 - FAMILY NOT NAMED // LAMIN-LIKE PROTEIN
Glyma.13G064000.Wm82.a4.v1	0.626163	0.039106	0.526662	(1 of 4) PTHR24326:SF264 - HOMEOBOX-LEUCINE ZIPPER PROTEIN ATHB-20-RELATED
Glyma.13G064200.Wm82.a4.v1	0.726434	0.0394325	0.527706	(1 of 4) PTHR10091//PTHR10091:SF10 - ALDOSE-1-EPIMERASE // ALDOSE 1-EPIMERASE-RELATED
Glyma.13G065300.Wm82.a4.v1	0.524122	0.0319416	0.509854	-
Glyma.13G067700.Wm82.a4.v1	0.424059	0.0406695	0.531997	(1 of 3) PTHR13208 - MEDIATOR OF RNA POLYMERASE II TRANSCRIPTION SUBUNIT 4
Glyma.13G067900.Wm82.a4.v1	0.848199	0.0307832	0.504447	(1 of 2) PTHR13778//PTHR13778:SF7 - GLYCOSYLTRANSFERASE 8 DOMAIN-CONTAINING PROTEIN // GALACTURONOSYLTRANSFERASE-LIKE 8-RELATED
Glyma.13G068800.Wm82.a4.v1	-0.816538	0.00436313	0.257181	(1 of 150) KOG0156 - Cytochrome P450 CYP2 subfamily
Glyma.13G070300.Wm82.a4.v1	0.680864	0.00866108	0.342101	(1 of 2) PTHR32044//PTHR32044:SF11 - FAMILY NOT NAMED // XYLOGLUCAN GLYCOSYLTRANSFERASE 4
Glyma.13G070900.Wm82.a4.v1	-1.34169	0.00901062	0.346169	(1 of 3) K10529 - alpha-dioxygenase (DOX1)
Glyma.13G071300.Wm82.a4.v1	-0.5449	0.0298548	0.501334	(1 of 7) KOG4510 - Permease of the drug/metabolite transporter (DMT) superfamily
Glyma.13G072100.Wm82.a4.v1	1.14427	0.00492448	0.273683	(1 of 2) K13083 - flavonoid 3',5'-hydroxylase (CYP75A)
Glyma.13G073800.Wm82.a4.v1	-0.64171	0.000643056	0.0994489	-
Glyma.13G074000.Wm82.a4.v1	-2.68838	7.59182e-05	0.0257412	(1 of 59) PTHR23273//PTHR23273:SF8 - REPLICATION FACTOR A 1, RFA1 // SUBFAMILY NOT NAMED
Glyma.13G076700.Wm82.a4.v1	-0.449477	0.0213058	0.466669	(1 of 5) PTHR33305:SF1 - ETHYLENE INSENSITIVE 3-LIKE 1 PROTEIN-RELATED
Glyma.13G077300.Wm82.a4.v1	1.17787	0.0262462	0.492843	(1 of 6) PTHR18929//PTHR18929:SF109 - PROTEIN DISULFIDE ISOMERASE // SUBFAMILY NOT NAMED
Glyma.13G079000.Wm82.a4.v1	-0.490955	0.0481564	0.543279	-
Glyma.13G081400.Wm82.a4.v1	0.573842	0.0190788	0.454759	(1 of 8) PTHR22811//PTHR22811:SF68 - TRANSMEMBRANE EMP24 DOMAIN-CONTAINING PROTEIN // SUBFAMILY NOT NAMED
Glyma.13G083700.Wm82.a4.v1	-0.831887	0.00285281	0.217839	(1 of 107) PTHR10891 - EF-HAND CALCIUM-BINDING DOMAIN CONTAINING PROTEIN
Glyma.13G084100.Wm82.a4.v1	-0.46365	0.0015134	0.158448	(1 of 8) K13414 - mitogen-activated protein kinase kinase kinase 1, plant (MEKK1P)
Glyma.13G088000.Wm82.a4.v1	0.553117	0.011415	0.381669	(1 of 3) PTHR30620:SF8 - BETA-D-XYLOSIDASE 7-RELATED
Glyma.13G088300.Wm82.a4.v1	0.90571	0.00489732	0.272994	(1 of 4) PTHR10788:SF25 - TREHALOSE-PHOSPHATE PHOSPHATASE D-RELATED
Glyma.13G088400.Wm82.a4.v1	0.596051	0.00860352	0.342101	(1 of 5) PTHR22904//PTHR22904:SF360 - TPR REPEAT CONTAINING PROTEIN // SUBFAMILY NOT NAMED
Glyma.13G089200.Wm82.a4.v1	-0.927897	0.00506779	0.275745	(1 of 4) K12118 - cryptochrome 1 (CRY1)
Glyma.13G089800.Wm82.a4.v1	0.690253	0.0371381	0.522645	(1 of 16) KOG0149 - Predicted RNA-binding protein SEB4 (RRM superfamily)
Glyma.13G090800.Wm82.a4.v1	0.418676	0.0247773	0.484547	(1 of 1) PTHR33405:SF4 - PROTEIN FLX-LIKE 4
Glyma.13G090900.Wm82.a4.v1	0.418826	0.0201117	0.459429	(1 of 5) K02267 - cytochrome c oxidase subunit 6b (COX6B)
Glyma.13G091100.Wm82.a4.v1	1.11495	0.0393151	0.527215	(1 of 131) PF00892 - EamA-like transporter family (EamA)
Glyma.13G093500.Wm82.a4.v1	-0.532166	0.00538549	0.279944	(1 of 2) PTHR33228//PTHR33228:SF5 - FAMILY NOT NAMED // PROTEIN GLUTAMINE DUMPER 1-RELATED
Glyma.13G093800.Wm82.a4.v1	-0.410547	0.0290703	0.49918	(1 of 2) PTHR31319:SF14 - ZINC FINGER PROTEIN CONSTANS-LIKE 5
Glyma.13G097800.Wm82.a4.v1	0.441898	0.0443462	0.540863	(1 of 2) 2.5.1.115 - Homogentisate phytyltransferase / HPT
Glyma.13G098400.Wm82.a4.v1	0.654897	0.0464544	0.543279	(1 of 5) PTHR31517//PTHR31517:SF10 - FAMILY NOT NAMED // PEROXIDASE 16-RELATED
Glyma.13G098500.Wm82.a4.v1	0.440221	0.0267172	0.494462	(1 of 3) PTHR11122:SF11 - ALDOSE 1-EPIMERASE FAMILY PROTEIN-RELATED
Glyma.13G099600.Wm82.a4.v1	0.44077	0.00169297	0.170078	(1 of 3) 3.6.3.3//3.6.3.5 - Cadmium-exporting ATPase / Cd(2+)-exporting ATPase // Zinc-exporting ATPase / Zn(2+)-exporting ATPase
Glyma.13G099800.Wm82.a4.v1	-0.535955	0.00179166	0.172888	(1 of 80) PF14009 - Domain of unknown function (DUF4228) (DUF4228)
Glyma.13G100700.Wm82.a4.v1	-0.922489	0.00884779	0.342883	(1 of 68) PF06203 - CCT motif (CCT)
Glyma.13G101900.Wm82.a4.v1	0.667257	0.0493848	0.544967	(1 of 6) PTHR31752//PTHR31752:SF4 - FAMILY NOT NAMED // AUXIN EFFLUX CARRIER COMPONENT 2
Glyma.13G102700.Wm82.a4.v1	2.28183	0.0100776	0.363364	-
Glyma.13G104000.Wm82.a4.v1	0.481835	0.0262322	0.492843	(1 of 1) PF01301//PF02140//PF02449 - Glycosyl hydrolases family 35 (Glyco_hydro_35) // Galactose binding lectin domain (Gal_Lectin) // Beta-galactosidase (Glyco_hydro_42)
Glyma.13G104500.Wm82.a4.v1	-0.422719	0.0134677	0.409462	(1 of 8) PF05553//PF14364 - Cotton fibre expressed protein (DUF761) // Domain of unknown function (DUF4408) (DUF4408)
Glyma.13G105000.Wm82.a4.v1	-0.536192	0.0141481	0.417308	(1 of 1) PTHR10992//PTHR10992:SF893 - ALPHA/BETA HYDROLASE FOLD-CONTAINING PROTEIN // SUBFAMILY NOT NAMED
Glyma.13G106400.Wm82.a4.v1	-0.586477	0.000611445	0.0985025	(1 of 5) PTHR31388//PTHR31388:SF6 - FAMILY NOT NAMED // PEROXIDASE 59
Glyma.13G106467.Wm82.a4.v1	-1.62928	1.57374e-07	0.00025288	-
Glyma.13G106533.Wm82.a4.v1	-1.42797	0.00870036	0.342101	(1 of 7) PF00069//PF04564 - Protein kinase domain (Pkinase) // U-box domain (U-box)
Glyma.13G108300.Wm82.a4.v1	0.636402	0.0169848	0.440229	(1 of 4) PTHR33541:SF5 - GENOMIC DNA, CHROMOSOME 3, P1 CLONE: MDC16-RELATED
Glyma.13G108600.Wm82.a4.v1	0.572141	0.0435958	0.540062	(1 of 6) PTHR33469:SF3 - PROTEIN ELF4-LIKE 2-RELATED
Glyma.13G110651.Wm82.a4.v1	-0.472353	0.0123336	0.390262	(1 of 4) 3.4.22.16 - Cathepsin H / N-benzoylarginine-beta-naphthylamide hydrolase
Glyma.13G112400.Wm82.a4.v1	5.05515	0.0118062	1	(1 of 8) PTHR31985:SF34 - ETHYLENE-RESPONSIVE TRANSCRIPTION FACTOR ERF018
Glyma.13G113500.Wm82.a4.v1	0.800051	0.00786489	0.332195	(1 of 4) PTHR31374//PTHR31374:SF22 - FAMILY NOT NAMED // AUXIN-RESPONSIVE PROTEIN-LIKE PROTEIN-RELATED
Glyma.13G116400.Wm82.a4.v1	0.52751	0.0222539	0.467928	(1 of 3) PTHR32468//PTHR32468:SF20 - FAMILY NOT NAMED // CATION/H(+) ANTIPORTER 19
Glyma.13G117500.Wm82.a4.v1	0.40365	0.0403193	0.531157	(1 of 7) 3.5.4.3 - Guanine deaminase / Guanine aminase
Glyma.13G118800.Wm82.a4.v1	-1.00572	1.33535e-05	0.0077112	(1 of 11) PTHR24221:SF205 - ABC TRANSPORTER B FAMILY MEMBER 11-RELATED
Glyma.13G118900.Wm82.a4.v1	-0.446333	0.0107356	0.373904	(1 of 11) PTHR24221:SF205 - ABC TRANSPORTER B FAMILY MEMBER 11-RELATED
Glyma.13G119000.Wm82.a4.v1	-1.49503	0.000349575	0.0683577	(1 of 11) PTHR24221:SF205 - ABC TRANSPORTER B FAMILY MEMBER 11-RELATED
Glyma.13G121400.Wm82.a4.v1	1.15455	0.0476224	0.543279	(1 of 4) PTHR31529:SF2 - LOB DOMAIN-CONTAINING PROTEIN 17-RELATED
Glyma.13G124200.Wm82.a4.v1	0.68086	0.0222166	0.467852	(1 of 5) K14961 - COMPASS component SWD1 (RBBP5, SWD1, CPS50)
Glyma.13G125400.Wm82.a4.v1	0.440117	0.018616	0.454376	(1 of 2) K01900 - succinyl-CoA synthetase beta subunit (LSC2)
Glyma.13G126400.Wm82.a4.v1	0.613325	0.0384403	0.526005	(1 of 4) K02894 - large subunit ribosomal protein L23e (RP-L23e, RPL23)
Glyma.13G136300.Wm82.a4.v1	-0.554665	0.00419505	0.254954	(1 of 4) PTHR12802:SF52 - PROTEIN REVEILLE 4-RELATED
Glyma.13G140100.Wm82.a4.v1	0.414442	0.032887	0.51211	(1 of 4) K02870 - large subunit ribosomal protein L12e (RP-L12e, RPL12)
Glyma.13G141000.Wm82.a4.v1	-0.673869	0.0317153	0.508739	(1 of 2) PTHR10217//PTHR10217:SF494 - VOLTAGE AND LIGAND GATED POTASSIUM CHANNEL // SUBFAMILY NOT NAMED
Glyma.13G141700.Wm82.a4.v1	0.665086	0.0359632	0.519243	(1 of 1) PTHR36738:SF1 - EXPRESSED PROTEIN
Glyma.13G142100.Wm82.a4.v1	0.488446	0.0194098	0.455765	(1 of 4) PTHR24221//PTHR24221:SF119 - FAMILY NOT NAMED // ABC TRANSPORTER B FAMILY MEMBER 1
Glyma.13G147400.Wm82.a4.v1	-0.423221	0.0224285	0.468669	-
Glyma.13G149700.Wm82.a4.v1	1.30151	0.000347674	0.0683577	(1 of 74) PF13837 - Myb/SANT-like DNA-binding domain (Myb_DNA-bind_4)
Glyma.13G150300.Wm82.a4.v1	-3.02169	0.0095627	0.358437	(1 of 42) PF01535//PF12854//PF13041 - PPR repeat (PPR) // PPR repeat (PPR_1) // PPR repeat family (PPR_2)
Glyma.13G151800.Wm82.a4.v1	0.53393	0.00208122	0.185626	(1 of 13) K01623 - fructose-bisphosphate aldolase, class I (ALDO)
Glyma.13G152508.Wm82.a4.v1	4.88512	0.00122001	1	(1 of 3) PTHR13152//PTHR13152:SF0 - TFIIH, POLYPEPTIDE 4 // GENERAL TRANSCRIPTION FACTOR IIH SUBUNIT 4
Glyma.13G154000.Wm82.a4.v1	-0.437845	0.044964	0.542102	(1 of 2) PTHR11260:SF166 - GLUTATHIONE S-TRANSFERASE D2-RELATED
Glyma.13G155800.Wm82.a4.v1	0.950615	0.0115727	0.383247	(1 of 4) PTHR11177//PTHR11177:SF208 - CHITINASE // SUBFAMILY NOT NAMED
Glyma.13G159301.Wm82.a4.v1	-1.29513	0.00131578	0.148505	-
Glyma.13G159700.Wm82.a4.v1	-0.873862	2.09764e-05	0.0110607	-
Glyma.13G160400.Wm82.a4.v1	0.77874	0.0100555	0.363364	(1 of 34) PF14547 - Hydrophobic seed protein (Hydrophob_seed)
Glyma.13G161100.Wm82.a4.v1	-0.680642	0.0445522	0.54133	(1 of 8) K18789 - xylogalacturonan beta-1,3-xylosyltransferase (XGD1)
Glyma.13G161500.Wm82.a4.v1	-0.500005	0.0168717	0.440229	(1 of 2) PTHR20855//PTHR20855:SF32 - ADIPOR/PROGESTIN RECEPTOR-RELATED // SUBFAMILY NOT NAMED
Glyma.13G165633.Wm82.a4.v1	0.584672	0.00343541	0.235484	-
Glyma.13G165700.Wm82.a4.v1	-0.772402	0.000849241	0.119888	(1 of 4) PTHR10332//PTHR10332:SF35 - EQUILIBRATIVE NUCLEOSIDE TRANSPORTER // EQUILIBRATIVE NUCLEOTIDE TRANSPORTER 8
Glyma.13G166500.Wm82.a4.v1	-0.565835	0.00119542	0.143995	-
Glyma.13G166700.Wm82.a4.v1	3.89025	0.0243601	1	(1 of 6) PTHR31194//PTHR31194:SF12 - SHN SHINE , DNA BINDING / TRANSCRIPTION FACTOR // SUBFAMILY NOT NAMED
Glyma.13G167400.Wm82.a4.v1	0.497571	0.0281049	0.49554	(1 of 2) PTHR34203:SF2 - EXPRESSED PROTEIN
Glyma.13G173100.Wm82.a4.v1	0.66148	0.0437226	0.540062	(1 of 22) K11253 - histone H3 (H3)
Glyma.13G176100.Wm82.a4.v1	-0.436708	0.0050463	0.275745	(1 of 3) PTHR10666//PTHR10666:SF150 - UBIQUITIN // POLYUBIQUITIN 3
Glyma.13G182400.Wm82.a4.v1	-0.55493	0.0164583	0.436972	(1 of 9) PTHR12959 - GPI TRANSAMIDASE COMPONENT PIG-T-RELATED
Glyma.13G184900.Wm82.a4.v1	-5.10814	0.01927	1	(1 of 12) PF13191 - AAA ATPase domain (AAA_16)
Glyma.13G193300.Wm82.a4.v1	-0.468316	0.00218682	0.18972	(1 of 31) PTHR23155//PTHR23155:SF414 - LEUCINE-RICH REPEAT-CONTAINING PROTEIN // SUBFAMILY NOT NAMED
Glyma.13G194000.Wm82.a4.v1	0.673702	0.0485633	0.544096	(1 of 3) K02838 - ribosome recycling factor (frr, MRRF, RRF)
Glyma.13G196200.Wm82.a4.v1	0.774953	0.00347234	0.236336	(1 of 4) PTHR13683//PTHR13683:SF258 - ASPARTYL PROTEASES // ASPARTYL PROTEASE FAMILY PROTEIN-RELATED
Glyma.13G199800.Wm82.a4.v1	0.449136	0.00866749	0.342101	(1 of 10) K17095 - annexin A7/11 (ANXA7_11)
Glyma.13G203000.Wm82.a4.v1	1.87053	0.000304069	0.0631336	(1 of 6) PTHR11206:SF156 - MATE EFFLUX FAMILY PROTEIN FRD3
Glyma.13G204300.Wm82.a4.v1	0.801508	0.00597057	0.297386	(1 of 8) PTHR27000:SF151 - DNA-DAMAGE-REPAIR/TOLERATION PROTEIN DRT100-RELATED
Glyma.13G204800.Wm82.a4.v1	2.93718	0.0093319	1	(1 of 3) K02115 - F-type H+-transporting ATPase subunit gamma (ATPF1G, atpG)
Glyma.13G205200.Wm82.a4.v1	-0.553612	0.00855565	0.342047	-
Glyma.13G207100.Wm82.a4.v1	0.582407	0.0314469	0.507307	-
Glyma.13G209200.Wm82.a4.v1	-0.506842	0.0156849	0.426551	(1 of 4) PTHR12064//PTHR12064:SF32 - ANCIENT CONSERVED DOMAIN PROTEIN-RELATED // SUBFAMILY NOT NAMED
Glyma.13G213200.Wm82.a4.v1	1.26906	0.000155182	0.042483	(1 of 10) K08145 - MFS transporter, SP family, solute carrier family 2 (facilitated glucose transporter), member 8 (SLC2A8, GLUT8)
Glyma.13G213300.Wm82.a4.v1	0.793724	0.00134724	0.14934	(1 of 14) PTHR23500:SF62 - SUGAR TRANSPORTER ERD6-LIKE 14-RELATED
Glyma.13G217000.Wm82.a4.v1	0.420256	0.0431172	0.539058	(1 of 4) PTHR12506:SF27 - ZINC FINGER CCCH DOMAIN-CONTAINING PROTEIN 34-RELATED
Glyma.13G221900.Wm82.a4.v1	-0.808862	0.0169008	0.440229	(1 of 8) K16296 - serine carboxypeptidase-like clade I [EC:3.4.16.-] (SCPL-I)
Glyma.13G222700.Wm82.a4.v1	-1.55119	0.0493178	0.544899	-
Glyma.13G227800.Wm82.a4.v1	3.57586	0.00940801	1	(1 of 120) PF00560//PF08263//PF13855 - Leucine Rich Repeat (LRR_1) // Leucine rich repeat N-terminal domain (LRRNT_2) // Leucine rich repeat (LRR_8)
Glyma.13G231700.Wm82.a4.v1	0.493935	0.047139	0.543279	(1 of 2) PTHR18968//PTHR18968:SF132 - THIAMINE PYROPHOSPHATE ENZYMES // SUBFAMILY NOT NAMED
Glyma.13G239000.Wm82.a4.v1	-1.30652	0.0176199	0.448078	(1 of 4) PTHR11771//PTHR11771:SF56 - LIPOXYGENASE // SUBFAMILY NOT NAMED
Glyma.13G239100.Wm82.a4.v1	-0.717925	0.000225302	0.0527074	(1 of 6) PTHR24067:SF97 - UBIQUITIN-CONJUGATING ENZYME E2 24-RELATED
Glyma.13G240700.Wm82.a4.v1	0.859159	0.00970862	0.360839	(1 of 2) K04712 - sphingolipid delta-4 desaturase (DEGS)
Glyma.13G245100.Wm82.a4.v1	0.582423	0.00314614	0.228938	(1 of 2) PTHR33146:SF4 - ENDONUCLEASE 1
Glyma.13G252400.Wm82.a4.v1	-1.21688	0.0461229	0.543279	(1 of 10) K13449 - pathogenesis-related protein 1 (PR1)
Glyma.13G257500.Wm82.a4.v1	-0.58377	0.00124029	0.144327	-
Glyma.13G258901.Wm82.a4.v1	-0.51017	0.00515715	0.276329	(1 of 3) PTHR12959//PTHR12959:SF11 - GPI TRANSAMIDASE COMPONENT PIG-T-RELATED // GPI TRANSAMIDASE COMPONENT PIG-T
Glyma.13G261000.Wm82.a4.v1	-0.459768	0.0016464	0.167537	(1 of 2) PTHR12741:SF22 - CALLOSE SYNTHASE 8-RELATED
Glyma.13G267300.Wm82.a4.v1	-1.09518	0.0108568	0.37544	-
Glyma.13G267500.Wm82.a4.v1	1.26747	0.00519654	0.276329	(1 of 176) PF03106 - WRKY DNA -binding domain (WRKY)
Glyma.13G269000.Wm82.a4.v1	0.547919	0.0127913	0.397929	(1 of 2) PTHR24073:SF432 - RAS-RELATED PROTEIN RABA1C-RELATED
Glyma.13G272500.Wm82.a4.v1	0.916216	0.00692448	0.311212	(1 of 1) PF00170//PF07716 - bZIP transcription factor (bZIP_1) // Basic region leucine zipper (bZIP_2)
Glyma.13G273000.Wm82.a4.v1	0.445445	0.0385508	0.526488	(1 of 2) PTHR33448//PTHR33448:SF1 - FAMILY NOT NAMED // CHLOROPLAST PROTEIN HCF243
Glyma.13G273200.Wm82.a4.v1	0.977614	0.0110455	0.378343	(1 of 2) PTHR33785//PTHR33785:SF1 - FAMILY NOT NAMED // GENOMIC DNA, CHROMOSOME 3, BAC CLONE:F4B12
Glyma.13G275400.Wm82.a4.v1	-0.471341	0.0490567	0.544384	(1 of 4) PTHR11206:SF78 - MATE EFFLUX FAMILY PROTEIN ALF5-RELATED
Glyma.13G275600.Wm82.a4.v1	-0.846828	0.000194089	0.048467	(1 of 4) PTHR11206:SF78 - MATE EFFLUX FAMILY PROTEIN ALF5-RELATED
Glyma.13G277500.Wm82.a4.v1	-0.439681	0.0364384	0.519999	(1 of 9) PF11145 - Protein of unknown function (DUF2921) (DUF2921)
Glyma.13G279100.Wm82.a4.v1	0.611201	0.025171	0.486543	(1 of 2) PTHR13780:SF39 - CBS DOMAIN-CONTAINING PROTEIN-RELATED
Glyma.13G282200.Wm82.a4.v1	1.10508	0.0189951	0.454759	(1 of 36) PF12609 - Wound-induced protein (DUF3774)
Glyma.13G283200.Wm82.a4.v1	-0.735625	0.00231477	0.194449	(1 of 4) PF00069//PF00954//PF01453//PF07714//PF08276 - Protein kinase domain (Pkinase) // S-locus glycoprotein domain (S_locus_glycop) // D-mannose binding lectin (B_lectin) // Protein tyrosine kinase (Pkinase_Tyr) // PAN-like domain (PAN_2)
Glyma.13G283600.Wm82.a4.v1	0.918863	2.67275e-05	0.0128637	(1 of 6) PTHR23050//PTHR23050:SF170 - CALCIUM BINDING PROTEIN // SUBFAMILY NOT NAMED
Glyma.13G284400.Wm82.a4.v1	-0.853461	2.73511e-05	0.0129595	(1 of 4) PTHR16223//PTHR16223:SF46 - FAMILY NOT NAMED // TRANSCRIPTION FACTOR BHLH123
Glyma.13G285300.Wm82.a4.v1	-1.50924	0.000161294	0.0438317	(1 of 150) KOG0156 - Cytochrome P450 CYP2 subfamily
Glyma.13G286600.Wm82.a4.v1	-0.758869	0.00914939	0.350045	(1 of 7) PTHR10438:SF242 - THIOREDOXIN-LIKE PROTEIN CXXS1
Glyma.13G289500.Wm82.a4.v1	-0.489902	0.0348874	0.517664	-
Glyma.13G293500.Wm82.a4.v1	0.555737	0.0481133	0.543279	(1 of 2) PTHR32077//PTHR32077:SF6 - FAMILY NOT NAMED // FASCICLIN-LIKE ARABINOGALACTAN PROTEIN 13-RELATED
Glyma.13G300300.Wm82.a4.v1	0.50888	0.0350652	0.517664	(1 of 4) K02989 - small subunit ribosomal protein S5e (RP-S5e, RPS5)
Glyma.13G301400.Wm82.a4.v1	1.11879	0.0138203	0.413427	(1 of 36) PF12609 - Wound-induced protein (DUF3774)
Glyma.13G304400.Wm82.a4.v1	0.992488	0.000144248	0.0404953	(1 of 4) PTHR31062:SF11 - XYLOGLUCAN ENDOTRANSGLUCOSYLASE/HYDROLASE PROTEIN 9
Glyma.13G305800.Wm82.a4.v1	-0.920587	0.000887889	0.121446	(1 of 132) PF01657 - Salt stress response/antifungal (Stress-antifung)
Glyma.13G306300.Wm82.a4.v1	-0.747274	0.0162269	0.433649	(1 of 4) PTHR31717//PTHR31717:SF11 - FAMILY NOT NAMED // B-BOX TYPE ZINC FINGER-CONTAINING PROTEIN
Glyma.13G306900.Wm82.a4.v1	0.841046	2.26441e-15	8.36881e-11	(1 of 7) PTHR31235:SF39 - PEROXIDASE 3-RELATED
Glyma.13G307000.Wm82.a4.v1	0.442422	0.000308525	0.0636959	(1 of 7) PTHR31235:SF39 - PEROXIDASE 3-RELATED
Glyma.13G307400.Wm82.a4.v1	-0.403539	0.0301284	0.501584	-
Glyma.13G309600.Wm82.a4.v1	1.60392	0.00142756	0.155175	-
Glyma.13G310300.Wm82.a4.v1	2.40771	0.0443795	1	(1 of 8) PTHR13301//PTHR13301:SF53 - X-BOX TRANSCRIPTION FACTOR-RELATED // CELLULOSE SYNTHASE-LIKE PROTEIN B1-RELATED
Glyma.13G312200.Wm82.a4.v1	-0.427518	0.0116759	0.384256	(1 of 3) K14539 - large subunit GTPase 1 (LSG1)
Glyma.13G312500.Wm82.a4.v1	-0.590116	0.0341677	0.516205	(1 of 4) PTHR33155//PTHR33155:SF3 - FAMILY NOT NAMED // PROTEIN FAF-LIKE, CHLOROPLASTIC-RELATED
Glyma.13G312900.Wm82.a4.v1	-0.715212	0.0353526	0.517664	(1 of 2) PTHR11850//PTHR11850:SF79 - HOMEOBOX PROTEIN TRANSCRIPTION FACTORS // SUBFAMILY NOT NAMED
Glyma.13G317600.Wm82.a4.v1	-0.704885	0.0203193	0.460401	(1 of 9) 1.2.1.84 - Alcohol-forming fatty acyl-CoA reductase
Glyma.13G317700.Wm82.a4.v1	-0.701718	0.0440383	0.540361	(1 of 5) 1.2.1.50//1.2.1.84 - Long-chain-fatty-acyl-CoA reductase / Acyl-CoA reductase // Alcohol-forming fatty acyl-CoA reductase
Glyma.13G318600.Wm82.a4.v1	1.23938	0.00362181	0.238601	(1 of 16) PF07876 - Stress responsive A/B Barrel Domain (Dabb)
Glyma.13G320800.Wm82.a4.v1	-0.874724	0.00611728	0.300362	(1 of 2) PTHR13890:SF0 - MAGNESIUM TRANSPORTER MRS2 HOMOLOG, MITOCHONDRIAL
Glyma.13G322500.Wm82.a4.v1	1.17224	7.07193e-06	0.00466722	(1 of 57) K08235 - xyloglucan:xyloglucosyl transferase (E2.4.1.207)
Glyma.13G323900.Wm82.a4.v1	-0.957939	0.00087979	0.121446	-
Glyma.13G324700.Wm82.a4.v1	-2.15651	0.0419829	1	(1 of 4) PTHR31223:SF23 - CYTOKININ RIBOSIDE 5'-MONOPHOSPHATE PHOSPHORIBOHYDROLASE LOG1
Glyma.13G326200.Wm82.a4.v1	0.445571	0.0373397	0.522645	(1 of 4) PTHR18929:SF74 - PROTEIN DISULFIDE-ISOMERASE A3
Glyma.13G327000.Wm82.a4.v1	0.46587	0.00175718	0.171714	(1 of 3) PF01301//PF02140//PF02837 - Glycosyl hydrolases family 35 (Glyco_hydro_35) // Galactose binding lectin domain (Gal_Lectin) // Glycosyl hydrolases family 2, sugar binding domain (Glyco_hydro_2_N)
Glyma.13G328200.Wm82.a4.v1	-0.73882	0.0255748	0.489788	-
Glyma.13G331600.Wm82.a4.v1	1.8361	0.0198821	0.457535	(1 of 6) PTHR31561:SF24 - 3-KETOACYL-COA SYNTHASE 12-RELATED
Glyma.13G331800.Wm82.a4.v1	-0.554873	0.0376514	0.523085	(1 of 5) PTHR12542//PTHR12542:SF17 - EXOCYST COMPLEX PROTEIN EXO70 // SUBFAMILY NOT NAMED
Glyma.13G331900.Wm82.a4.v1	0.761916	0.0258453	0.490595	(1 of 6) K02918 - large subunit ribosomal protein L35e (RP-L35e, RPL35)
Glyma.13G333200.Wm82.a4.v1	-0.72471	1.93273e-05	0.0105044	(1 of 4) PTHR10641//PTHR10641:SF484 - MYB-LIKE DNA-BINDING PROTEIN MYB // TRANSCRIPTION FACTOR MYB48-RELATED
Glyma.13G334050.Wm82.a4.v1	-0.762266	0.0358297	0.518739	(1 of 7) PTHR13301//PTHR13301:SF43 - X-BOX TRANSCRIPTION FACTOR-RELATED // SUBFAMILY NOT NAMED
Glyma.13G335900.Wm82.a4.v1	-0.689444	0.0021603	0.189433	(1 of 2) PTHR21726//PTHR21726:SF39 - PHOSPHATIDYLINOSITOL N-ACETYLGLUCOSAMINYLTRANSFERASE SUBUNIT P DOWN SYNDROME CRITICAL REGION PROTEIN 5 -RELATED // SUBFAMILY NOT NAMED
Glyma.13G337100.Wm82.a4.v1	-0.879863	0.0217635	0.466669	(1 of 8) PTHR21717:SF9 - PROTEIN TBF1
Glyma.13G341000.Wm82.a4.v1	-0.409039	0.0107443	0.373904	(1 of 6) PTHR10634//PTHR10634:SF32 - AN1-TYPE ZINC FINGER PROTEIN // SUBFAMILY NOT NAMED
Glyma.13G341500.Wm82.a4.v1	0.732145	0.0493373	0.544952	(1 of 8) PTHR27000:SF151 - DNA-DAMAGE-REPAIR/TOLERATION PROTEIN DRT100-RELATED
Glyma.13G344800.Wm82.a4.v1	-0.622338	0.00206457	0.184751	-
Glyma.13G347400.Wm82.a4.v1	0.667833	0.012971	0.402291	(1 of 4) K17794 - mitochondrial import inner membrane translocase subunit TIM23 (TIM23)
Glyma.13G347800.Wm82.a4.v1	1.27731	0.0253861	0.487858	(1 of 32) 1.13.11.58 - Linoleate 9S-lipoxygenase / Linoleate 9-lipoxygenase
Glyma.13G348800.Wm82.a4.v1	-0.503548	0.0408088	0.531997	(1 of 2) PTHR24012:SF318 - RNA-BINDING (RRM/RBD/RNP MOTIFS) FAMILY PROTEIN
Glyma.13G349700.Wm82.a4.v1	-4.28233	0.0272899	1	(1 of 4) PTHR31301//PTHR31301:SF27 - FAMILY NOT NAMED // LOB DOMAIN-CONTAINING PROTEIN 22-RELATED
Glyma.13G350300.Wm82.a4.v1	-0.979039	0.0458573	0.542855	(1 of 4) K15403 - fatty acid omega-hydroxy dehydrogenase (ACE, HTH)
Glyma.13G352100.Wm82.a4.v1	0.568428	0.0374242	0.522645	(1 of 4) K02903 - large subunit ribosomal protein L28e (RP-L28e, RPL28)
Glyma.13G352300.Wm82.a4.v1	-0.607851	0.0205053	0.460401	(1 of 1) PTHR23244//PTHR23244:SF320 - KELCH REPEAT DOMAIN // SUBFAMILY NOT NAMED
Glyma.13G352600.Wm82.a4.v1	1.60815	0.0494061	0.544967	(1 of 4) PTHR12565:SF174 - TRANSCRIPTION FACTOR BHLH87
Glyma.13G352900.Wm82.a4.v1	-1.23334	0.00511392	0.276316	(1 of 9) PF07714//PF12819//PF13855 - Protein tyrosine kinase (Pkinase_Tyr) // Carbohydrate-binding protein of the ER (Malectin_like) // Leucine rich repeat (LRR_8)
Glyma.13G355000.Wm82.a4.v1	-0.414281	0.0258119	0.490595	(1 of 4) PTHR19241//PTHR19241:SF246 - ATP-BINDING CASSETTE TRANSPORTER // ABC TRANSPORTER G FAMILY MEMBER 29
Glyma.13G355100.Wm82.a4.v1	-0.86314	0.00827753	0.337986	(1 of 65) PF05553 - Cotton fibre expressed protein (DUF761)
Glyma.13G362300.Wm82.a4.v1	0.637818	0.0354811	0.5181	(1 of 5) K03301 - ATP:ADP antiporter, AAA family (TC.AAA)
Glyma.13G365300.Wm82.a4.v1	-0.939878	0.000114102	0.0348177	(1 of 6) PTHR26312:SF75 - F18B13.21 PROTEIN-RELATED
Glyma.13G371200.Wm82.a4.v1	-0.443072	0.0413843	0.533956	(1 of 78) PF00069//PF00560//PF08263//PF13855 - Protein kinase domain (Pkinase) // Leucine Rich Repeat (LRR_1) // Leucine rich repeat N-terminal domain (LRRNT_2) // Leucine rich repeat (LRR_8)
Glyma.13G372200.Wm82.a4.v1	2.07869	0.000154634	0.042483	(1 of 5) 1.1.1.95 - Phosphoglycerate dehydrogenase / Phosphoglyceric acid dehydrogenase
Glyma.14G002800.Wm82.a4.v1	0.565175	0.00312857	0.22851	(1 of 3) PTHR33179//PTHR33179:SF7 - FAMILY NOT NAMED // GENOMIC DNA, CHROMOSOME 3, P1 CLONE:MKA23
Glyma.14G005300.Wm82.a4.v1	0.564087	0.0312522	0.506854	(1 of 2) PTHR32077:SF3 - FASCICLIN-LIKE ARABINOGALACTAN PROTEIN 7
Glyma.14G005700.Wm82.a4.v1	0.522913	0.0384778	0.526005	(1 of 2) K08243 - Polyketide reductase (PKR)
Glyma.14G006400.Wm82.a4.v1	0.47188	0.0211936	0.466669	(1 of 13) K14411 - RNA-binding protein Musashi (MSI)
Glyma.14G008500.Wm82.a4.v1	0.544568	0.0412786	0.533956	-
Glyma.14G016600.Wm82.a4.v1	0.496636	0.00422813	0.254954	(1 of 5) PTHR24012:SF433 - RNA RECOGNITION MOTIF-CONTAINING PROTEIN
Glyma.14G019200.Wm82.a4.v1	1.7565	0.0230609	0.4732	(1 of 6) PTHR24115//PTHR24115:SF515 - FAMILY NOT NAMED // KINESIN MOTOR PROTEIN-RELATED PROTEIN-RELATED
Glyma.14G021800.Wm82.a4.v1	-0.565016	0.00394141	0.250516	(1 of 3) K14190 - GDP-L-galactose phosphorylase (VTC2_5)
Glyma.14G026400.Wm82.a4.v1	-0.428611	0.0481624	0.543279	(1 of 6) 2.3.3.1 - Citrate (Si)-synthase / Citrate oxaloacetate-lyase ((pro-3S)-CH(2)COO->acetyl-CoA)
Glyma.14G029800.Wm82.a4.v1	2.36803	0.0290614	0.49918	-
Glyma.14G029901.Wm82.a4.v1	0.594677	0.0432892	0.539589	(1 of 6) K02882 - large subunit ribosomal protein L18Ae (RP-L18Ae, RPL18A)
Glyma.14G031200.Wm82.a4.v1	1.84918	0.014892	0.420777	(1 of 4) 2.5.1.18//2.5.1.32 - Glutathione transferase / S-(hydroxyalkyl)glutathione lyase // 15-cis-phytoene synthase / PSase
Glyma.14G032200.Wm82.a4.v1	-1.29371	0.0337768	0.513209	(1 of 4) K16189 - phytochrome-interacting factor 4 (PIF4)
Glyma.14G032900.Wm82.a4.v1	0.843259	0.00789737	0.332427	(1 of 4) PTHR31339:SF3 - GLYCOSIDE HYDROLASE FAMILY 28 PROTEIN / POLYGALACTURONASE (PECTINASE) FAMILY PROTEIN
Glyma.14G034700.Wm82.a4.v1	0.964051	0.0490912	0.544511	(1 of 80) PF14009 - Domain of unknown function (DUF4228) (DUF4228)
Glyma.14G037300.Wm82.a4.v1	0.434338	0.0263064	0.492843	(1 of 106) PF03168 - Late embryogenesis abundant protein (LEA_2)
Glyma.14G038200.Wm82.a4.v1	-0.535996	0.00449424	0.262399	(1 of 4) PTHR11413//PTHR11413:SF50 - CYSTATIN FAMILY MEMBER // SUBFAMILY NOT NAMED
Glyma.14G039600.Wm82.a4.v1	-0.515786	0.0129859	0.402291	(1 of 331) PF01535//PF13041 - PPR repeat (PPR) // PPR repeat family (PPR_2)
Glyma.14G039800.Wm82.a4.v1	-0.623447	0.0112696	0.381064	-
Glyma.14G040000.Wm82.a4.v1	-2.01572	0.000228923	0.0527074	(1 of 63) K04733 - interleukin-1 receptor-associated kinase 4 (IRAK4)
Glyma.14G040200.Wm82.a4.v1	-0.510552	0.0198579	0.457535	(1 of 2) PTHR24343:SF189 - CBL-INTERACTING SERINE/THREONINE-PROTEIN KINASE 3
Glyma.14G044400.Wm82.a4.v1	0.843713	0.0364553	0.519999	(1 of 120) PF00560//PF08263//PF13855 - Leucine Rich Repeat (LRR_1) // Leucine rich repeat N-terminal domain (LRRNT_2) // Leucine rich repeat (LRR_8)
Glyma.14G046400.Wm82.a4.v1	-0.700172	0.0304775	0.502719	(1 of 2) PTHR36705//PTHR36705:SF2 - FAMILY NOT NAMED // CLAVATA3/ESR (CLE)-RELATED PROTEIN 20
Glyma.14G046500.Wm82.a4.v1	-0.565216	0.0449633	0.542102	-
Glyma.14G050600.Wm82.a4.v1	0.613501	0.0360168	0.519299	(1 of 2) PTHR18929:SF38 - PROTEIN DISULFIDE-ISOMERASE A6
Glyma.14G053800.Wm82.a4.v1	-0.533611	0.0121963	0.390259	-
Glyma.14G059100.Wm82.a4.v1	1.36809	0.0265903	0.493831	(1 of 11) PTHR27003//PTHR27003:SF102 - FAMILY NOT NAMED // SERINE/THREONINE-PROTEIN KINASE-LIKE PROTEIN CCR3-RELATED
Glyma.14G060900.Wm82.a4.v1	0.415248	0.0476133	0.543279	(1 of 5) K02941 - large subunit ribosomal protein LP0 (RP-LP0, RPLP0)
Glyma.14G061800.Wm82.a4.v1	0.700283	0.00795177	0.332837	(1 of 39) 2.3.1.133 - Shikimate O-hydroxycinnamoyltransferase
Glyma.14G062200.Wm82.a4.v1	-0.496466	0.0219758	0.466785	(1 of 12) PTHR24078:SF279 - DUPLICATED SANT DNA-BINDING DOMAIN-CONTAINING PROTEIN
Glyma.14G063700.Wm82.a4.v1	-4.5621	0.012213	1	(1 of 2) PTHR11527//PTHR11527:SF152 - SMALL HEAT-SHOCK PROTEIN HSP20 FAMILY // SUBFAMILY NOT NAMED
Glyma.14G066000.Wm82.a4.v1	-0.672105	0.0110561	0.378343	(1 of 3) PTHR22870//PTHR22870:SF204 - REGULATOR OF CHROMOSOME CONDENSATION // REGULATOR OF CHROMOSOME CONDENSATION REPEAT-CONTAINING PROTEIN
Glyma.14G067200.Wm82.a4.v1	-0.477523	0.00264466	0.212481	(1 of 2) PTHR15486//PTHR15486:SF25 - ANCIENT UBIQUITOUS PROTEIN // GLYCEROL-3-PHOSPHATE ACYLTRANSFERASE 5-RELATED
Glyma.14G068900.Wm82.a4.v1	0.45758	0.00395208	0.250516	(1 of 4) KOG2933 - Uncharacterized conserved protein
Glyma.14G069700.Wm82.a4.v1	1.14539	0.0122626	0.390262	(1 of 4) PTHR16223:SF19 - TRANSCRIPTION FACTOR BHLH83-RELATED
Glyma.14G075200.Wm82.a4.v1	-0.510653	0.0309239	0.504809	(1 of 2) PTHR10996:SF123 - ERYTHRONATE-4-PHOSPHATE DEHYDROGENASE FAMILY PROTEIN
Glyma.14G081500.Wm82.a4.v1	-0.41933	0.0177025	0.448422	(1 of 9) 3.1.1.26 - Galactolipase
Glyma.14G084000.Wm82.a4.v1	-1.99057	0.0430671	1	-
Glyma.14G089060.Wm82.a4.v1	0.899224	0.00677576	0.308309	(1 of 7) PTHR22849:SF6 - U-BOX DOMAIN-CONTAINING PROTEIN 30-RELATED
Glyma.14G089084.Wm82.a4.v1	-0.442623	0.0106198	0.372378	-
Glyma.14G089800.Wm82.a4.v1	-0.438527	0.0228522	0.470845	(1 of 2) PTHR33088//PTHR33088:SF9 - FAMILY NOT NAMED // HYDROXYPROLINE-RICH GLYCOPROTEIN FAMILY PROTEIN
Glyma.14G090400.Wm82.a4.v1	0.502061	0.0205051	0.460401	(1 of 8) 1.14.13.132//1.14.99.7 - Squalene monooxygenase / Squalene epoxidase // Transferred entry: 1.14.13.132
Glyma.14G090600.Wm82.a4.v1	0.582584	0.0204698	0.460401	-
Glyma.14G090900.Wm82.a4.v1	-0.602931	0.0389585	0.526585	(1 of 4) PTHR10641:SF519 - TRANSCRIPTION FACTOR RAX2
Glyma.14G091000.Wm82.a4.v1	-0.870344	0.00316788	0.229244	(1 of 87) K09338 - homeobox-leucine zipper protein (HD-ZIP)
Glyma.14G091500.Wm82.a4.v1	0.635328	0.00882985	0.342787	(1 of 6) PTHR10641//PTHR10641:SF603 - MYB-LIKE DNA-BINDING PROTEIN MYB // SUBFAMILY NOT NAMED
Glyma.14G092100.Wm82.a4.v1	0.463642	0.0320516	0.509854	(1 of 7) K00162 - pyruvate dehydrogenase E1 component beta subunit (PDHB, pdhB)
Glyma.14G093002.Wm82.a4.v1	1.44312	0.000386592	0.0728874	(1 of 3) PTHR13832//PTHR13832:SF315 - PROTEIN PHOSPHATASE 2C // PROTEIN PHOSPHATASE 2C 61-RELATED
Glyma.14G096800.Wm82.a4.v1	-1.5338	1.17783e-05	0.00690959	(1 of 3) PTHR10015//PTHR10015:SF186 - HEAT SHOCK TRANSCRIPTION FACTOR // HEAT STRESS TRANSCRIPTION FACTOR A-2-RELATED
Glyma.14G098000.Wm82.a4.v1	0.466145	0.0251116	0.486543	(1 of 4) K04640 - guanine nucleotide-binding protein subunit alpha, other (GNA)
Glyma.14G100700.Wm82.a4.v1	-1.20349	6.66987e-09	2.46505e-05	(1 of 25) PTHR27007//PTHR27007:SF24 - FAMILY NOT NAMED // L-TYPE LECTIN-DOMAIN CONTAINING RECEPTOR KINASE IX.1-RELATED
Glyma.14G102000.Wm82.a4.v1	0.455843	0.0452858	0.542102	(1 of 4) PTHR10766//PTHR10766:SF46 - TRANSMEMBRANE 9 SUPERFAMILY PROTEIN // ENDOMEMBRANE FAMILY PROTEIN 70
Glyma.14G105200.Wm82.a4.v1	-0.56828	0.00118015	0.14352	-
Glyma.14G112700.Wm82.a4.v1	-0.519735	0.000657354	0.100807	(1 of 2) PTHR22884//PTHR22884:SF351 - SET DOMAIN PROTEINS // SUBFAMILY NOT NAMED
Glyma.14G115500.Wm82.a4.v1	1.56192	0.0104478	0.369714	(1 of 4) PTHR31731//PTHR31731:SF19 - FAMILY NOT NAMED // BIFUNCTIONAL INHIBITOR/LIPID-TRANSFER PROTEIN/SEED STORAGE 2S ALBUMIN SUPERFAMILY PROTEIN
Glyma.14G121400.Wm82.a4.v1	0.590168	3.09468e-05	0.0141202	(1 of 2) PTHR31155//PTHR31155:SF3 - ACYL- ACYL-CARRIER-PROTEIN DESATURASE-RELATED // ACYL-[ACYL-CARRIER-PROTEIN] DESATURASE 6, CHLOROPLASTIC
Glyma.14G121800.Wm82.a4.v1	0.702539	0.00564694	0.287861	-
Glyma.14G122000.Wm82.a4.v1	0.537018	0.00653435	0.307145	-
Glyma.14G123200.Wm82.a4.v1	0.559372	0.0410071	0.53359	(1 of 5) PTHR10219:SF34 - GENOMIC DNA, CHROMOSOME 3, P1 CLONE: MXL8
Glyma.14G133300.Wm82.a4.v1	-0.987686	0.00100475	0.131214	(1 of 3) PTHR33433//PTHR33433:SF3 - FAMILY NOT NAMED // FLOWERING-PROMOTING FACTOR 1-LIKE PROTEIN 1-RELATED
Glyma.14G144300.Wm82.a4.v1	-0.645718	0.0308791	0.50464	(1 of 14) PF00069//PF00560//PF07714//PF08263//PF13855 - Protein kinase domain (Pkinase) // Leucine Rich Repeat (LRR_1) // Protein tyrosine kinase (Pkinase_Tyr) // Leucine rich repeat N-terminal domain (LRRNT_2) // Leucine rich repeat (LRR_8)
Glyma.14G148100.Wm82.a4.v1	-0.813543	0.000180423	0.0459868	(1 of 131) PF00892 - EamA-like transporter family (EamA)
Glyma.14G150000.Wm82.a4.v1	-0.685578	0.0133311	0.408533	(1 of 13) PF05340 - Protein of unknown function (DUF740) (DUF740)
Glyma.14G150100.Wm82.a4.v1	0.522158	0.00336339	0.233683	(1 of 13) PTHR22835//PTHR22835:SF239 - ZINC FINGER FYVE DOMAIN CONTAINING PROTEIN // SUBFAMILY NOT NAMED
Glyma.14G151600.Wm82.a4.v1	-0.9828	0.0458224	0.542719	(1 of 131) PF00892 - EamA-like transporter family (EamA)
Glyma.14G156300.Wm82.a4.v1	1.16976	0.00457194	0.264843	(1 of 3) PTHR10891//PTHR10891:SF530 - EF-HAND CALCIUM-BINDING DOMAIN CONTAINING PROTEIN // SUBFAMILY NOT NAMED
Glyma.14G158600.Wm82.a4.v1	-1.71505	0.0497792	0.546233	(1 of 6) PF00069//PF07645//PF13947 - Protein kinase domain (Pkinase) // Calcium-binding EGF domain (EGF_CA) // Wall-associated receptor kinase galacturonan-binding (GUB_WAK_bind)
Glyma.14G163600.Wm82.a4.v1	1.30046	0.0282052	0.49554	-
Glyma.14G163800.Wm82.a4.v1	-0.493681	0.0367069	0.521573	(1 of 3) K12162 - ubiquitin-fold modifier 1 (UFM1)
Glyma.14G167900.Wm82.a4.v1	-0.485949	0.0304402	0.502719	(1 of 3) PF01344//PF12937 - Kelch motif (Kelch_1) // F-box-like (F-box-like)
Glyma.14G169900.Wm82.a4.v1	-0.96815	0.00125695	0.144327	(1 of 3) PTHR10641:SF498 - MYB TRANSCRIPTION FACTOR
Glyma.14G174200.Wm82.a4.v1	-0.616462	0.0108755	0.37544	(1 of 4) K12118 - cryptochrome 1 (CRY1)
Glyma.14G174300.Wm82.a4.v1	-5.59042	0.00346064	1	(1 of 2) PTHR19139//PTHR19139:SF145 - AQUAPORIN TRANSPORTER // SUBFAMILY NOT NAMED
Glyma.14G174600.Wm82.a4.v1	0.868337	0.00779125	0.331628	(1 of 16) KOG0149 - Predicted RNA-binding protein SEB4 (RRM superfamily)
Glyma.14G176300.Wm82.a4.v1	0.635831	0.0475765	0.543279	(1 of 7) PTHR31279//PTHR31279:SF3 - FAMILY NOT NAMED // (PHI-1) PROTEIN, PUTATIVE-RELATED
Glyma.14G177100.Wm82.a4.v1	0.46603	0.0216228	0.466669	(1 of 5) K02267 - cytochrome c oxidase subunit 6b (COX6B)
Glyma.14G179800.Wm82.a4.v1	0.49586	0.0195396	0.455765	-
Glyma.14G183800.Wm82.a4.v1	-0.424736	0.00473852	0.267369	(1 of 1) PTHR11945//PTHR11945:SF144 - MADS BOX PROTEIN // AGAMOUS-LIKE MADS-BOX PROTEIN AGL17-RELATED
Glyma.14G186900.Wm82.a4.v1	0.412904	0.0193651	0.455765	(1 of 3) PTHR11624//PTHR11624:SF56 - DEHYDROGENASE RELATED // PYRUVATE DEHYDROGENASE E1 COMPONENT SUBUNIT BETA, MITOCHONDRIAL
Glyma.14G187900.Wm82.a4.v1	-0.528039	0.0361203	0.519299	(1 of 78) PF00069//PF00560//PF08263//PF13855 - Protein kinase domain (Pkinase) // Leucine Rich Repeat (LRR_1) // Leucine rich repeat N-terminal domain (LRRNT_2) // Leucine rich repeat (LRR_8)
Glyma.14G188100.Wm82.a4.v1	0.540972	0.00217373	0.189433	(1 of 5) K04688 - p70 ribosomal S6 kinase (RPS6KB)
Glyma.14G188600.Wm82.a4.v1	0.63537	0.0283503	0.496104	(1 of 2) K03537 - ribonuclease P/MRP protein subunit POP5 (POP5)
Glyma.14G189000.Wm82.a4.v1	0.536243	0.00859956	0.342101	(1 of 3) PTHR34376//PTHR34376:SF2 - FAMILY NOT NAMED // SERINE PROTEASE INHIBITOR, KAZAL-TYPE FAMILY PROTEIN
Glyma.14G189400.Wm82.a4.v1	0.536303	0.0349549	0.517664	(1 of 13) K01623 - fructose-bisphosphate aldolase, class I (ALDO)
Glyma.14G192500.Wm82.a4.v1	-0.482141	0.0116007	0.383488	(1 of 2) K15401 - fatty acid omega-hydroxylase (CYP86A1)
Glyma.14G193400.Wm82.a4.v1	-2.875	0.0301177	1	(1 of 14) K07300 - Ca2+:H+ antiporter (chaA, CAX)
Glyma.14G195000.Wm82.a4.v1	-0.609651	0.0100011	0.362373	(1 of 7) K01953 - asparagine synthase (glutamine-hydrolysing) (asnB, ASNS)
Glyma.14G195200.Wm82.a4.v1	0.448526	0.0218234	0.466669	(1 of 5) PTHR13832//PTHR13832:SF117 - PROTEIN PHOSPHATASE 2C // PROTEIN PHOSPHATASE 2C-LIKE PROTEIN-RELATED
Glyma.14G195400.Wm82.a4.v1	0.589838	0.0206354	0.460745	(1 of 8) K04646 - clathrin heavy chain (CLTC)
Glyma.14G200500.Wm82.a4.v1	0.832154	0.0256047	0.489803	(1 of 10) PF07107 - Wound-induced protein WI12 (WI12)
Glyma.14G200551.Wm82.a4.v1	-0.587651	0.00178175	0.172382	-
Glyma.14G201300.Wm82.a4.v1	1.14167	0.00356453	0.237772	-
Glyma.14G203700.Wm82.a4.v1	-0.494423	0.0266802	0.494328	(1 of 4) PTHR13902:SF49 - SERINE/THREONINE-PROTEIN KINASE WNK4-RELATED
Glyma.14G205600.Wm82.a4.v1	-0.444124	0.0162548	0.43375	(1 of 4) PTHR31194//PTHR31194:SF6 - SHN SHINE , DNA BINDING / TRANSCRIPTION FACTOR // SUBFAMILY NOT NAMED
Glyma.14G206100.Wm82.a4.v1	-0.670295	0.000478724	0.0834561	(1 of 4) PTHR32370//PTHR32370:SF17 - FAMILY NOT NAMED // ROOT PHOTOTROPISM PROTEIN 2
Glyma.14G206200.Wm82.a4.v1	-0.502774	0.00104435	0.134485	(1 of 9) PTHR27003//PTHR27003:SF36 - FAMILY NOT NAMED // LEUCINE-RICH REPEAT PROTEIN KINASE-LIKE PROTEIN
Glyma.14G206300.Wm82.a4.v1	-0.822232	0.00538558	0.279944	(1 of 9) PTHR27003//PTHR27003:SF36 - FAMILY NOT NAMED // LEUCINE-RICH REPEAT PROTEIN KINASE-LIKE PROTEIN
Glyma.14G206900.Wm82.a4.v1	-1.47464	0.0432413	0.539538	(1 of 18) PTHR23155//PTHR23155:SF402 - LEUCINE-RICH REPEAT-CONTAINING PROTEIN // DISEASE RESISTANCE PROTEIN RPP13-RELATED
Glyma.14G207500.Wm82.a4.v1	-0.768922	0.0476474	0.543279	(1 of 4) PTHR13439//PTHR13439:SF13 - CT120 PROTEIN // SUBFAMILY NOT NAMED
Glyma.14G210600.Wm82.a4.v1	-1.18293	1.5064e-06	0.00150469	(1 of 4) PTHR12802//PTHR12802:SF60 - SWI/SNF COMPLEX-RELATED // PROTEIN REVEILLE 1-RELATED
Glyma.14G211100.Wm82.a4.v1	0.584956	0.0418755	0.534589	(1 of 4) PTHR11999//PTHR11999:SF92 - GROUP II PYRIDOXAL-5-PHOSPHATE DECARBOXYLASE // SUBFAMILY NOT NAMED
Glyma.14G211400.Wm82.a4.v1	2.34981	0.0218169	0.466669	-
Glyma.14G212200.Wm82.a4.v1	0.854798	0.0160514	0.432068	(1 of 4) PTHR22849//PTHR22849:SF43 - WDSAM1 PROTEIN // U-BOX DOMAIN-CONTAINING PROTEIN 54-RELATED
Glyma.14G212500.Wm82.a4.v1	0.536484	0.00435962	0.257181	(1 of 3) PTHR10217//PTHR10217:SF478 - VOLTAGE AND LIGAND GATED POTASSIUM CHANNEL // POTASSIUM CHANNEL GORK-RELATED
Glyma.14G219300.Wm82.a4.v1	0.428016	0.0223836	0.468614	(1 of 4) PTHR11588//PTHR11588:SF118 - TUBULIN // SUBFAMILY NOT NAMED
Glyma.14G219700.Wm82.a4.v1	0.515914	0.0416801	0.534521	(1 of 3) PTHR11528:SF45 - ENDOPLASMIN HOMOLOG
Glyma.14G220000.Wm82.a4.v1	0.476455	2.68008e-05	0.0128637	(1 of 5) PTHR10774:SF50 - SYNAPTOTAGMIN-1-RELATED
Glyma.14G221200.Wm82.a4.v1	0.406154	0.0316657	0.508739	(1 of 2) PTHR11695//PTHR11695:SF608 - ALCOHOL DEHYDROGENASE RELATED // SUBFAMILY NOT NAMED
Glyma.14G222600.Wm82.a4.v1	-0.866403	0.00684723	0.308987	(1 of 1) PTHR10357//PTHR10357:SF118 - ALPHA-AMYLASE // ALPHA-AMYLASE 2-RELATED
Glyma.14G222700.Wm82.a4.v1	0.705471	0.0016546	0.167537	(1 of 2) K01322 - prolyl oligopeptidase [EC:3.4.21.26] (E3.4.21.26, PREP)
Glyma.14G223000.Wm82.a4.v1	0.78563	0.00479584	0.269081	(1 of 4) PTHR11709:SF90 - MULTI-COPPER OXIDASE TYPE I FAMILY PROTEIN-RELATED
Glyma.15G003900.Wm82.a4.v1	-0.553902	0.00321341	0.230542	(1 of 6) PTHR19139//PTHR19139:SF170 - AQUAPORIN TRANSPORTER // AQUAPORIN NIP6-1
Glyma.15G009600.Wm82.a4.v1	1.22184	0.0254107	0.487858	(1 of 65) PF05553 - Cotton fibre expressed protein (DUF761)
Glyma.15G010800.Wm82.a4.v1	0.801974	0.0074404	0.321993	(1 of 1) PF02230//PF03959 - Phospholipase/Carboxylesterase (Abhydrolase_2) // Serine hydrolase (FSH1) (FSH1)
Glyma.15G011700.Wm82.a4.v1	0.44802	0.045352	0.542102	(1 of 2) PTHR33427//PTHR33427:SF2 - FAMILY NOT NAMED // GENOMIC DNA, CHROMOSOME 3, P1 CLONE:MQD17
Glyma.15G015600.Wm82.a4.v1	-0.73389	0.0291709	0.499301	(1 of 8) PTHR14255//PTHR14255:SF6 - ATP-DEPENDENT PROTEASE CEREBLON // SUBFAMILY NOT NAMED
Glyma.15G016800.Wm82.a4.v1	0.687648	0.0461477	0.543279	(1 of 2) PTHR15907:SF46 - PROTEIN PLANT CADMIUM RESISTANCE 8
Glyma.15G019800.Wm82.a4.v1	0.579727	0.0462426	0.543279	(1 of 6) PTHR27001//PTHR27001:SF102 - FAMILY NOT NAMED // LYSM DOMAIN RECEPTOR-LIKE KINASE 3
Glyma.15G026500.Wm82.a4.v1	0.611805	0.0313455	0.507003	(1 of 20) K15718 - linoleate 9S-lipoxygenase (LOX1_5)
Glyma.15G029500.Wm82.a4.v1	-0.615808	0.00351522	0.237272	(1 of 4) PTHR31832:SF8 - B-BOX TYPE ZINC FINGER-CONTAINING PROTEIN-RELATED
Glyma.15G034600.Wm82.a4.v1	-0.659222	0.0252527	0.487271	(1 of 5) PTHR11206:SF128 - MATE EFFLUX FAMILY PROTEIN 1
Glyma.15G037500.Wm82.a4.v1	-0.552	0.0184553	0.453505	-
Glyma.15G041100.Wm82.a4.v1	-0.738622	2.66125e-06	0.00224838	(1 of 4) PTHR10641//PTHR10641:SF484 - MYB-LIKE DNA-BINDING PROTEIN MYB // TRANSCRIPTION FACTOR MYB48-RELATED
Glyma.15G041700.Wm82.a4.v1	0.534794	0.0328284	0.51211	(1 of 3) K15276 - solute carrier family 35 (adenosine 3'-phospho 5'-phosphosulfate transporter), member B2 (SLC35B2, PAPST1)
Glyma.15G042400.Wm82.a4.v1	0.674552	0.00470589	0.266485	(1 of 5) PTHR12542//PTHR12542:SF17 - EXOCYST COMPLEX PROTEIN EXO70 // SUBFAMILY NOT NAMED
Glyma.15G043300.Wm82.a4.v1	0.534402	0.019813	0.457535	(1 of 4) PTHR11177//PTHR11177:SF190 - CHITINASE // SUBFAMILY NOT NAMED
Glyma.15G048800.Wm82.a4.v1	1.13634	0.035172	0.517664	(1 of 3) PTHR31234//PTHR31234:SF8 - FAMILY NOT NAMED // EXPRESSED PROTEIN
Glyma.15G049100.Wm82.a4.v1	-1.09086	0.00194384	0.178694	(1 of 2) PTHR31623:SF15 - ACETYL-COA:BENZYLALCOHOL ACETYLTRANFERASE-LIKE PROTEIN-RELATED
Glyma.15G049800.Wm82.a4.v1	-0.525108	0.00561243	0.287598	(1 of 131) PF00892 - EamA-like transporter family (EamA)
Glyma.15G050400.Wm82.a4.v1	-2.51604	0.00377999	0.245952	(1 of 19) KOG4473 - Uncharacterized membrane protein
Glyma.15G051200.Wm82.a4.v1	-0.700396	0.0479313	0.543279	(1 of 171) PF02365 - No apical meristem (NAM) protein (NAM)
Glyma.15G052000.Wm82.a4.v1	0.662159	7.97709e-05	0.0266507	(1 of 5) PTHR11814//PTHR11814:SF65 - SULFATE TRANSPORTER // SULFATE TRANSPORTER 1.1-RELATED
Glyma.15G054500.Wm82.a4.v1	-0.639274	0.00415176	0.254954	(1 of 7) PTHR11926//PTHR11926:SF280 - GLUCOSYL/GLUCURONOSYL TRANSFERASES // SUBFAMILY NOT NAMED
Glyma.15G057500.Wm82.a4.v1	-0.603286	0.000267869	0.0581771	-
Glyma.15G057600.Wm82.a4.v1	1.06046	0.0133923	0.409051	-
Glyma.15G061400.Wm82.a4.v1	-0.748526	0.0184363	0.45334	(1 of 7) PTHR23042:SF61 - TRANSCRIPTION FACTOR BHLH18-RELATED
Glyma.15G062500.Wm82.a4.v1	-1.6887	0.0355446	0.518129	(1 of 10) K13449 - pathogenesis-related protein 1 (PR1)
Glyma.15G064500.Wm82.a4.v1	-0.679478	0.0016892	0.170078	(1 of 3) PTHR16223//PTHR16223:SF21 - FAMILY NOT NAMED // TRANSCRIPTION FACTOR BHLH103-RELATED
Glyma.15G064900.Wm82.a4.v1	-0.415455	0.0292622	0.500218	(1 of 11) PTHR27002//PTHR27002:SF51 - FAMILY NOT NAMED // CYSTEINE-RICH RECEPTOR-LIKE PROTEIN KINASE 25-RELATED
Glyma.15G068000.Wm82.a4.v1	3.88411	0.0220369	1	(1 of 3) PTHR19957//PTHR19957:SF125 - SYNTAXIN // SUBFAMILY NOT NAMED
Glyma.15G069500.Wm82.a4.v1	-0.589881	0.00866255	0.342101	(1 of 4) PTHR27001//PTHR27001:SF21 - FAMILY NOT NAMED // PROTEIN STRUBBELIG-RECEPTOR FAMILY 6-RELATED
Glyma.15G069600.Wm82.a4.v1	0.776875	0.0424646	0.537807	-
Glyma.15G070300.Wm82.a4.v1	-1.26473	6.29121e-06	0.00430575	(1 of 171) PF02365 - No apical meristem (NAM) protein (NAM)
Glyma.15G070900.Wm82.a4.v1	-1.60215	0.0310413	0.504924	-
Glyma.15G072200.Wm82.a4.v1	-0.678087	6.62171e-05	0.0238072	(1 of 2227) 2.7.11.1 - Non-specific serine/threonine protein kinase / Threonine-specific protein kinase
Glyma.15G072332.Wm82.a4.v1	-0.576532	0.00936424	0.355687	-
Glyma.15G072800.Wm82.a4.v1	0.749424	0.0228508	0.470845	(1 of 2) K04712 - sphingolipid delta-4 desaturase (DEGS)
Glyma.15G074200.Wm82.a4.v1	-0.600822	0.0011193	0.138815	(1 of 1) KOG0417//KOG0422//KOG0895 - Ubiquitin-protein ligase // Ubiquitin-protein ligase // Ubiquitin-conjugating enzyme
Glyma.15G075800.Wm82.a4.v1	-0.456319	0.0331402	0.512328	(1 of 14) PTHR31992:SF8 - DOF ZINC FINGER PROTEIN DOF1.1-RELATED
Glyma.15G080500.Wm82.a4.v1	0.932799	0.0325421	0.51211	(1 of 1) PTHR14209//PTHR14209:SF7 - ISOAMYL ACETATE-HYDROLYZING ESTERASE 1 // SUBFAMILY NOT NAMED
Glyma.15G081500.Wm82.a4.v1	1.17409	0.0300763	0.501508	-
Glyma.15G083700.Wm82.a4.v1	0.412566	0.0143507	0.41955	(1 of 19) 1.13.11.19 - Cysteamine dioxygenase / Persulfurase
Glyma.15G086400.Wm82.a4.v1	-0.561991	0.00882511	0.342787	(1 of 4) PTHR10015:SF161 - E2F/DP FAMILY WINGED-HELIX DNA-BINDING DOMAIN-CONTAINING PROTEIN-RELATED
Glyma.15G089900.Wm82.a4.v1	-0.734601	0.0342938	0.516686	(1 of 15) 2.1.2.1 - Glycine hydroxymethyltransferase / Threonine aldolase
Glyma.15G090000.Wm82.a4.v1	-4.29279	0.0139796	0.415237	(1 of 15) 2.1.2.1 - Glycine hydroxymethyltransferase / Threonine aldolase
Glyma.15G090500.Wm82.a4.v1	-0.678889	0.0389815	0.526585	-
Glyma.15G093100.Wm82.a4.v1	1.66907	0.0343888	0.517484	(1 of 7) PTHR33077:SF17 - PROTEIN TIFY 5A-RELATED
Glyma.15G099500.Wm82.a4.v1	0.576676	2.3937e-05	0.0117955	(1 of 14) PTHR23500:SF62 - SUGAR TRANSPORTER ERD6-LIKE 14-RELATED
Glyma.15G101600.Wm82.a4.v1	-0.646056	0.0374579	0.522645	(1 of 273) PF00646 - F-box domain (F-box)
Glyma.15G103700.Wm82.a4.v1	-0.51025	0.0327515	0.51211	(1 of 4) PTHR12064//PTHR12064:SF32 - ANCIENT CONSERVED DOMAIN PROTEIN-RELATED // SUBFAMILY NOT NAMED
Glyma.15G104700.Wm82.a4.v1	1.48742	0.0389778	0.526585	(1 of 12) PTHR13683//PTHR13683:SF268 - ASPARTYL PROTEASES // EUKARYOTIC ASPARTYL PROTEASE FAMILY PROTEIN
Glyma.15G106700.Wm82.a4.v1	-0.565782	0.0188198	0.454376	(1 of 2) PTHR11527:SF97 - 15.4 KDA CLASS V HEAT SHOCK PROTEIN
Glyma.15G107700.Wm82.a4.v1	-0.451255	0.00450136	0.262399	(1 of 28) PF04520 - Senescence regulator (Senescence_reg)
Glyma.15G109500.Wm82.a4.v1	1.06035	0.00021789	0.0520023	(1 of 17) PF14476 - Petal formation-expressed (Chloroplast_duf)
Glyma.15G112300.Wm82.a4.v1	0.632201	0.0355423	0.518129	(1 of 5) K00895 - pyrophosphate--fructose-6-phosphate 1-phosphotransferase (E2.7.1.90, pfk)
Glyma.15G112500.Wm82.a4.v1	-0.770013	0.00019198	0.048467	(1 of 4) PTHR31906:SF5 - PLASTID-LIPID-ASSOCIATED PROTEIN 3, CHLOROPLASTIC-RELATED
Glyma.15G114600.Wm82.a4.v1	-2.09463	0.0198288	0.457535	(1 of 1) K02637 - cytochrome b6-f complex subunit 4 (petD)
Glyma.15G115000.Wm82.a4.v1	0.615006	0.00182311	0.174104	-
Glyma.15G118800.Wm82.a4.v1	-0.596084	0.00387923	0.248472	(1 of 7) PTHR11064//PTHR11064:SF45 - CCAAT-BINDING TRANSCRIPTION FACTOR-RELATED // SUBFAMILY NOT NAMED
Glyma.15G129800.Wm82.a4.v1	0.615911	0.0205548	0.460402	(1 of 4) K02977 - small subunit ribosomal protein S27Ae (RP-S27Ae, RPS27A)
Glyma.15G133700.Wm82.a4.v1	-0.499835	0.0485363	0.544096	(1 of 4) K01187 - alpha-glucosidase (malZ)
Glyma.15G134400.Wm82.a4.v1	0.57366	0.0327292	0.51211	(1 of 2) PTHR23324//PTHR23324:SF85 - SEC14 RELATED PROTEIN // CELLULAR RETINALDEHYDE-BINDING/TRIPLE FUNCTION DOMAIN-CONTAINING PROTEIN
Glyma.15G138000.Wm82.a4.v1	-1.15539	0.0249702	0.48525	(1 of 12) PF13668 - Ferritin-like domain (Ferritin_2)
Glyma.15G141600.Wm82.a4.v1	-1.22538	0.0191519	0.45482	-
Glyma.15G142000.Wm82.a4.v1	-0.816185	0.00181295	0.173583	-
Glyma.15G142400.Wm82.a4.v1	0.678151	0.040793	0.531997	(1 of 122) 3.2.1.39 - Glucan endo-1,3-beta-D-glucosidase / Laminarinase
Glyma.15G143400.Wm82.a4.v1	-0.433804	0.00682775	0.308862	(1 of 6) PTHR23335//PTHR23335:SF3 - CALMODULIN-BINDING TRANSCRIPTION ACTIVATOR CAMTA // CALMODULIN-BINDING TRANSCRIPTION ACTIVATOR 5-RELATED
Glyma.15G143700.Wm82.a4.v1	0.686985	0.0279942	0.495179	(1 of 2) PTHR30620//PTHR30620:SF50 - PERIPLASMIC BETA-GLUCOSIDASE-RELATED // BETA-D-XYLOSIDASE 1
Glyma.15G143900.Wm82.a4.v1	-0.510637	0.0141255	0.417146	-
Glyma.15G145000.Wm82.a4.v1	0.487833	0.0187372	0.454376	-
Glyma.15G146800.Wm82.a4.v1	0.60516	0.0128662	0.399925	(1 of 4) PTHR31339:SF15 - PECTIN LYASE-LIKE SUPERFAMILY PROTEIN-RELATED
Glyma.15G148700.Wm82.a4.v1	-0.417669	0.0191335	0.45482	(1 of 2) PTHR12606//PTHR12606:SF39 - SENTRIN/SUMO-SPECIFIC PROTEASE // UBIQUITIN-LIKE-SPECIFIC PROTEASE ESD4-RELATED
Glyma.15G152900.Wm82.a4.v1	0.49199	0.00425413	0.254954	(1 of 191) PF00168 - C2 domain (C2)
Glyma.15G154100.Wm82.a4.v1	-1.20478	1.42655e-07	0.000239647	(1 of 4) PTHR10209//PTHR10209:SF169 - OXIDOREDUCTASE, 2OG-FE II OXYGENASE FAMILY PROTEIN // SUBFAMILY NOT NAMED
Glyma.15G155600.Wm82.a4.v1	-0.796375	0.00726277	0.31803	(1 of 4) PTHR27000:SF86 - LRR RECEPTOR-LIKE SERINE/THREONINE-PROTEIN KINASE GSO1-RELATED
[truncated: 660 more rows]
