# Supplementary material for: The type III effector NopL interacts with GmREM1a and GmNFR5 to promote symbiosis in soybean
Source: Nat Commun. 2024 Jul 12;15:5852. doi: 10.1038/s41467-024-50228-w (PMC11239682; doi:10.1038/s41467-024-50228-w)
Supplement: Supplementary file 8 — Supplementary Data 5 [file 41467_2024_50228_MOESM8_ESM.xlsx]

## Sheet: Supplementary Data 5
Supplementary Data 5 Differentially expressed genes identified using RNA-seq of rem1a HH103vsWT HH103
gene	baseMean	log2FoldChange	lfcSE	pvalue	padj	Gene Description
Glyma.01G003450.Wm82.a4.v1	7.06766	0.690339	1.47252	0.000753685	0.0480299	(1 of 2) PTHR24089//PTHR24089:SF245 - FAMILY NOT NAMED // MITOCHONDRIAL SUBSTRATE CARRIER FAMILY PROTEIN
Glyma.01G004800.Wm82.a4.v1	648.172	-0.55117	0.331533	0.000517518	0.0368496	(1 of 1) PTHR27003//PTHR27003:SF105//PTHR27003:SF44 - FAMILY NOT NAMED // LEUCINE-RICH REPEAT PROTEIN KINASE-RELATED // LRR RECEPTOR-LIKE SERINE/THREONINE-PROTEIN KINASE MEE39-RELATED
Glyma.01G012200.Wm82.a4.v1	3459.73	-0.534851	0.316993	0.000500086	0.036179	(1 of 10) PTHR21493//PTHR21493:SF2 - CGI-141-RELATED/LIPASE CONTAINING PROTEIN // SUBFAMILY NOT NAMED
Glyma.01G018600.Wm82.a4.v1	114.868	0.573835	0.344279	0.000495159	0.0360806	-
Glyma.01G019000.Wm82.a4.v1	570.239	1.06695	0.137753	9.42846e-16	8.39966e-13	(1 of 4) PTHR24089:SF341 - MITOCHONDRIAL CARNITINE/ACYLCARNITINE CARRIER-LIKE PROTEIN
Glyma.01G019300.Wm82.a4.v1	453.819	1.0293	0.197884	1.75842e-08	7.32192e-06	(1 of 4) PTHR10579//PTHR10579:SF59 - CALCIUM-ACTIVATED CHLORIDE CHANNEL REGULATOR // C3H4 TYPE ZINC FINGER PROTEIN-RELATED
Glyma.01G019400.Wm82.a4.v1	2660.02	0.485158	0.125096	8.91108e-07	0.000247366	(1 of 4) PTHR31734:SF24 - AUXIN-RESPONSIVE PROTEIN IAA9
Glyma.01G020900.Wm82.a4.v1	542.954	0.602881	0.945304	0.000602277	0.0410577	(1 of 12) K00083 - cinnamyl-alcohol dehydrogenase (E1.1.1.195)
Glyma.01G023500.Wm82.a4.v1	686.555	-0.658241	0.173266	4.46995e-06	0.000978485	(1 of 8) PTHR11945//PTHR11945:SF179 - MADS BOX PROTEIN // MADS-BOX PROTEIN SVP
Glyma.01G024000.Wm82.a4.v1	983.388	0.766752	0.229027	1.56613e-05	0.00288438	(1 of 6) K15104 - solute carrier family 25 (mitochondrial oxoglutarate transporter), member 11 (SLC25A11, OGC)
Glyma.01G033200.Wm82.a4.v1	1470.05	-2.66342	0.141436	8.92539e-80	1.13971e-75	(1 of 55) PTHR11017//PTHR11017:SF155 - LEUCINE-RICH REPEAT-CONTAINING PROTEIN // SUBFAMILY NOT NAMED
Glyma.01G033300.Wm82.a4.v1	106.41	-3.64413	0.325829	1.5192e-29	3.87983e-26	(1 of 55) PTHR11017//PTHR11017:SF155 - LEUCINE-RICH REPEAT-CONTAINING PROTEIN // SUBFAMILY NOT NAMED
Glyma.01G033500.Wm82.a4.v1	15.4342	0.737759	0.732189	0.000325965	0.0267963	(1 of 131) PF00892 - EamA-like transporter family (EamA)
Glyma.01G036600.Wm82.a4.v1	384.439	-0.94131	0.225329	1.55827e-06	0.000390158	(1 of 86) PF13912 - C2H2-type zinc finger (zf-C2H2_6)
Glyma.01G041200.Wm82.a4.v1	127.068	0.967355	0.676284	0.000112082	0.0127031	(1 of 8) PTHR10438:SF278 - THIOREDOXIN H7-RELATED
Glyma.01G054000.Wm82.a4.v1	591.597	0.756177	0.301455	8.06975e-05	0.0100044	(1 of 7) K03263 - translation initiation factor 5A (EIF5A)
Glyma.01G061100.Wm82.a4.v1	816.114	-0.586659	0.283575	0.00021202	0.020154	(1 of 5) PTHR24298:SF112 - CYTOCHROME P450 78A5-RELATED
Glyma.01G119300.Wm82.a4.v1	220.578	0.593426	0.362009	0.000500545	0.036179	(1 of 3) K15306 - Ran-binding protein 1 (RANBP1)
Glyma.01G134600.Wm82.a4.v1	24.7895	-1.34302	0.78189	2.75066e-05	0.0043905	(1 of 12) 2.5.1.36 - Trihydroxypterocarpan dimethylallyltransferase / Glyceollin synthase
Glyma.01G153300.Wm82.a4.v1	1028.81	-1.15232	0.193011	1.04328e-10	5.96507e-08	(1 of 6) PTHR24286//PTHR24286:SF10 - FAMILY NOT NAMED // ABSCISIC ACID 8'-HYDROXYLASE 1-RELATED
Glyma.01G163100.Wm82.a4.v1	932.121	0.846222	0.325105	5.65096e-05	0.00767649	(1 of 4) PTHR31235//PTHR31235:SF67 - FAMILY NOT NAMED // PEROXIDASE 64
Glyma.01G166100.Wm82.a4.v1	509.969	-0.401629	0.24324	0.000552466	0.0386202	(1 of 4) PTHR24349:SF87 - CALCIUM-DEPENDENT PROTEIN KINASE 16-RELATED
Glyma.01G169200.Wm82.a4.v1	68.5153	1.22592	1.05031	8.38121e-05	0.0103237	(1 of 3) K09755 - ferulate-5-hydroxylase (CYP84A, F5H)
Glyma.01G173900.Wm82.a4.v1	94.6846	-1.32349	0.909293	4.42554e-05	0.00652052	(1 of 20) PTHR24078:SF177 - PROTEIN DNJ-23-RELATED
Glyma.01G193000.Wm82.a4.v1	79.3638	-0.774319	0.398967	0.000184856	0.0186354	(1 of 3) 2.3.1.82 - Aminoglycoside 6'-N-acetyltransferase / Kanamycin 6'-N-acetyltransferase
Glyma.01G193600.Wm82.a4.v1	547.397	-0.514028	0.317371	0.000593293	0.0408448	(1 of 5) PTHR24093//PTHR24093:SF262 - FAMILY NOT NAMED // CALCIUM-TRANSPORTING ATPASE 2, PLASMA MEMBRANE-TYPE-RELATED
Glyma.01G196200.Wm82.a4.v1	60.6138	0.836896	0.360492	8.89139e-05	0.0107788	(1 of 1) PTHR10641:SF654 - TRANSCRIPTION FACTOR RAX1-RELATED
Glyma.01G200532.Wm82.a4.v1	623.574	-0.473257	0.210226	0.000110354	0.0125816	(1 of 5) PTHR11200:SF107 - TYPE I INOSITOL 1,4,5-TRISPHOSPHATE 5-PHOSPHATASE 2
Glyma.01G204800.Wm82.a4.v1	964.547	-0.93639	0.37387	4.72159e-05	0.00677434	(1 of 12) PTHR31692:SF10 - EXPANSIN-LIKE B1
Glyma.01G215100.Wm82.a4.v1	1486.27	-0.421987	0.240186	0.000409699	0.0311404	(1 of 3) PTHR18896//PTHR18896:SF15 - PHOSPHOLIPASE D // SUBFAMILY NOT NAMED
Glyma.02G003600.Wm82.a4.v1	235.637	0.582079	0.40551	0.000712099	0.0458472	(1 of 3) PTHR23139//PTHR23139:SF56 - RNA-BINDING PROTEIN // SUBFAMILY NOT NAMED
Glyma.02G016600.Wm82.a4.v1	38.8441	0.673256	0.923261	0.000452966	0.0336936	(1 of 6) PTHR31707:SF38 - PECTINESTERASE/PECTINESTERASE INHIBITOR 20-RELATED
Glyma.02G046600.Wm82.a4.v1	728.223	-0.781017	0.305894	7.15498e-05	0.00913643	(1 of 4) PTHR24423//PTHR24423:SF436 - TWO-COMPONENT SENSOR HISTIDINE KINASE // HISTIDINE KINASE 1
Glyma.02G083500.Wm82.a4.v1	422.998	-1.56949	0.356413	2.68753e-09	1.28692e-06	(1 of 3) PF04554 - Extensin-like region (Extensin_2)
Glyma.02G108300.Wm82.a4.v1	371.21	-0.672963	0.27493	9.70805e-05	0.0113383	(1 of 2) PTHR22763//PTHR22763:SF77 - RING ZINC FINGER PROTEIN // SUBFAMILY NOT NAMED
Glyma.02G108600.Wm82.a4.v1	81.472	-0.921885	0.346582	4.02029e-05	0.00601972	(1 of 15) PTHR31089:SF4 - CYCLIC DOF FACTOR 2-RELATED
Glyma.02G109100.Wm82.a4.v1	1329.16	1.42383	0.46228	1.38507e-06	0.000353728	(1 of 74) PF01357//PF03330 - Pollen allergen (Pollen_allerg_1) // Rare lipoprotein A (RlpA)-like double-psi beta-barrel (DPBB_1)
Glyma.02G135100.Wm82.a4.v1	1439.23	-1.14975	0.292481	1.05756e-06	0.000287326	(1 of 4) PTHR31388//PTHR31388:SF35 - FAMILY NOT NAMED // PEROXIDASE 10
Glyma.02G136300.Wm82.a4.v1	331.955	0.622153	0.302322	0.000215062	0.0203679	(1 of 9) PTHR10209//PTHR10209:SF98 - OXIDOREDUCTASE, 2OG-FE II OXYGENASE FAMILY PROTEIN // SUBFAMILY NOT NAMED
Glyma.02G197600.Wm82.a4.v1	168.668	0.639487	0.348641	0.000321579	0.0266646	(1 of 8) PTHR31415//PTHR31415:SF2 - FAMILY NOT NAMED // LATE EMBRYOGENESIS ABUNDANT HYDROXYPROLINE-RICH GLYCOPROTEIN-RELATED
Glyma.02G206300.Wm82.a4.v1	40.961	-0.77603	0.611612	0.000272071	0.0236058	(1 of 14) PF00069//PF00560//PF07714//PF08263//PF13855 - Protein kinase domain (Pkinase) // Leucine Rich Repeat (LRR_1) // Protein tyrosine kinase (Pkinase_Tyr) // Leucine rich repeat N-terminal domain (LRRNT_2) // Leucine rich repeat (LRR_8)
Glyma.02G225000.Wm82.a4.v1	221.264	-0.981119	0.263469	4.51458e-06	0.000982639	(1 of 5) PTHR30620//PTHR30620:SF33 - PERIPLASMIC BETA-GLUCOSIDASE-RELATED // BETA-D-GLUCAN EXOHYDROLASE-LIKE PROTEIN-RELATED
Glyma.02G226700.Wm82.a4.v1	112.145	6.92672	0.682563	9.05306e-25	1.57638e-21	(1 of 1) PTHR15641:SF1 - ELONGATOR COMPLEX PROTEIN 5
Glyma.02G232400.Wm82.a4.v1	28.336	2.05309	1.38557	2.79304e-05	0.00443966	(1 of 6) PTHR22835//PTHR22835:SF261 - ZINC FINGER FYVE DOMAIN CONTAINING PROTEIN // SUBFAMILY NOT NAMED
Glyma.02G245600.Wm82.a4.v1	2259.71	0.797532	0.383448	0.000142027	0.015413	(1 of 5) PTHR23201//PTHR23201:SF1 - EXTENSIN, PROLINE-RICH PROTEIN // GIBBERELLIN-REGULATED PROTEIN 12-RELATED
Glyma.02G254600.Wm82.a4.v1	152.499	-0.548878	0.351668	0.000637134	0.0421543	(1 of 39) 2.3.1.133 - Shikimate O-hydroxycinnamoyltransferase
Glyma.02G261000.Wm82.a4.v1	168.499	-0.643966	0.26683	0.000103785	0.0120114	-
Glyma.02G284100.Wm82.a4.v1	281.622	-0.525967	0.25264	0.000196243	0.0191778	(1 of 2) PTHR11017//PTHR11017:SF172 - LEUCINE-RICH REPEAT-CONTAINING PROTEIN // SUBFAMILY NOT NAMED
Glyma.02G298800.Wm82.a4.v1	934.773	-0.48736	0.245221	0.000235571	0.0216108	(1 of 32) 1.14.13.121 - Premnaspirodiene oxygenase / Hyoscymus muticus premnaspirodiene oxygenase
Glyma.03G021400.Wm82.a4.v1	353.535	0.97234	0.458124	6.26497e-05	0.00821913	(1 of 4) PTHR13743//PTHR13743:SF16 - BEIGE/BEACH-RELATED // PROTEIN T01H10.8
Glyma.03G022200.Wm82.a4.v1	46.6035	0.999529	0.662834	9.37956e-05	0.0110558	(1 of 4) PTHR33601//PTHR33601:SF1 - FAMILY NOT NAMED // LITTLE ZIPPER 1 PROTEIN-RELATED
Glyma.03G025600.Wm82.a4.v1	81.1563	0.727003	0.506495	0.000350457	0.0281453	(1 of 2) PTHR13105//PTHR13105:SF8 - MYELOID LEUKEMIA FACTOR // SUBFAMILY NOT NAMED
Glyma.03G028000.Wm82.a4.v1	110.223	1.20243	0.961851	7.5464e-05	0.00954084	(1 of 3) 3.5.3.1 - Arginase / Canavanase
Glyma.03G038700.Wm82.a4.v1	483.769	-0.837753	0.3228	5.8566e-05	0.00784457	(1 of 154) K00430 - peroxidase (E1.11.1.7)
Glyma.03G042700.Wm82.a4.v1	73.3123	-0.797595	0.437326	0.000190685	0.0189243	(1 of 8) K13424 - WRKY transcription factor 33 (WRKY33)
Glyma.03G043000.Wm82.a4.v1	890.724	0.730037	0.132634	9.6901e-09	4.26676e-06	(1 of 36) PTHR23155//PTHR23155:SF562 - LEUCINE-RICH REPEAT-CONTAINING PROTEIN // SUBFAMILY NOT NAMED
Glyma.03G043100.Wm82.a4.v1	344.241	1.91876	0.253099	2.33414e-19	2.55475e-16	(1 of 11) PTHR13832:SF199 - PROTEIN PHOSPHATASE 2C 65-RELATED
Glyma.03G043200.Wm82.a4.v1	46.0416	1.09244	0.391179	1.50682e-05	0.00278857	(1 of 36) PTHR23155//PTHR23155:SF562 - LEUCINE-RICH REPEAT-CONTAINING PROTEIN // SUBFAMILY NOT NAMED
Glyma.03G043600.Wm82.a4.v1	70.8033	3.86914	0.648388	4.30398e-10	2.32221e-07	(1 of 36) PTHR23155//PTHR23155:SF562 - LEUCINE-RICH REPEAT-CONTAINING PROTEIN // SUBFAMILY NOT NAMED
Glyma.03G043625.Wm82.a4.v1	15.8868	-2.86465	2.00805	3.3766e-05	0.00519482	(1 of 312) PTHR23155 - LEUCINE-RICH REPEAT-CONTAINING PROTEIN
Glyma.03G043650.Wm82.a4.v1	225.735	-1.17168	0.196203	8.67165e-11	5.03324e-08	(1 of 36) PTHR23155//PTHR23155:SF562 - LEUCINE-RICH REPEAT-CONTAINING PROTEIN // SUBFAMILY NOT NAMED
Glyma.03G043675.Wm82.a4.v1	13.2559	2.49932	1.59794	2.42305e-05	0.00398378	(1 of 11) PTHR13832:SF199 - PROTEIN PHOSPHATASE 2C 65-RELATED
Glyma.03G043700.Wm82.a4.v1	808.558	-0.646577	0.121689	2.13877e-08	8.62441e-06	(1 of 11) PTHR13832:SF199 - PROTEIN PHOSPHATASE 2C 65-RELATED
Glyma.03G044100.Wm82.a4.v1	48.9447	1.11269	0.780547	7.14604e-05	0.00913643	(1 of 11) PTHR13832:SF199 - PROTEIN PHOSPHATASE 2C 65-RELATED
Glyma.03G044125.Wm82.a4.v1	191.5	4.99264	0.329408	2.50411e-52	1.37039e-48	(1 of 36) PTHR23155//PTHR23155:SF562 - LEUCINE-RICH REPEAT-CONTAINING PROTEIN // SUBFAMILY NOT NAMED
Glyma.03G044150.Wm82.a4.v1	7.76978	0.899577	1.68294	0.00050378	0.0362453	(1 of 36) PTHR23155//PTHR23155:SF562 - LEUCINE-RICH REPEAT-CONTAINING PROTEIN // SUBFAMILY NOT NAMED
Glyma.03G044175.Wm82.a4.v1	573.442	-0.743932	0.133499	6.74657e-09	3.11383e-06	(1 of 11) PTHR13832:SF199 - PROTEIN PHOSPHATASE 2C 65-RELATED
Glyma.03G044300.Wm82.a4.v1	533.355	1.37368	0.193342	4.424e-15	3.68423e-12	(1 of 13) PTHR21495//PTHR21495:SF77 - NUCLEOPORIN-RELATED // DIRIGENT PROTEIN 19
Glyma.03G045400.Wm82.a4.v1	236.382	3.08548	0.240212	2.90573e-38	1.01193e-34	(1 of 6) PTHR10108//PTHR10108:SF885 - METHYLTRANSFERASE // SUBFAMILY NOT NAMED
Glyma.03G047900.Wm82.a4.v1	92.3478	9.38954	1.19384	2.65202e-16	2.4779e-13	(1 of 49) PTHR11017//PTHR11017:SF163 - LEUCINE-RICH REPEAT-CONTAINING PROTEIN // SUBFAMILY NOT NAMED
Glyma.03G047950.Wm82.a4.v1	112.121	9.65398	1.19853	4.80119e-17	4.5981e-14	(1 of 1) PF05212//PF13676 - Protein of unknown function (DUF707) (DUF707) // TIR domain (TIR_2)
Glyma.03G048000.Wm82.a4.v1	319.133	11.1413	1.17536	5.10282e-23	6.74065e-20	-
Glyma.03G048250.Wm82.a4.v1	16.7338	5.03495	1.51267	2.05918e-06	0.000499259	(1 of 36) PTHR23155//PTHR23155:SF563 - LEUCINE-RICH REPEAT-CONTAINING PROTEIN // SUBFAMILY NOT NAMED
Glyma.03G048351.Wm82.a4.v1	677.133	0.754691	0.187118	2.93935e-06	0.000690801	(1 of 5) PTHR19229//PTHR19229:SF127 - ATP-BINDING CASSETTE TRANSPORTER SUBFAMILY A ABCA // SUBFAMILY NOT NAMED
Glyma.03G048600.Wm82.a4.v1	110.791	-3.54376	0.76479	6.94845e-08	2.53506e-05	(1 of 49) PTHR11017//PTHR11017:SF163 - LEUCINE-RICH REPEAT-CONTAINING PROTEIN // SUBFAMILY NOT NAMED
Glyma.03G053100.Wm82.a4.v1	134.298	-2.9277	0.35845	3.89573e-17	3.8266e-14	(1 of 49) PTHR11017//PTHR11017:SF163 - LEUCINE-RICH REPEAT-CONTAINING PROTEIN // SUBFAMILY NOT NAMED
Glyma.03G054900.Wm82.a4.v1	44.1421	2.18482	0.614222	7.37713e-08	2.6167e-05	(1 of 57) PF00954//PF01453//PF07714//PF08276 - S-locus glycoprotein domain (S_locus_glycop) // D-mannose binding lectin (B_lectin) // Protein tyrosine kinase (Pkinase_Tyr) // PAN-like domain (PAN_2)
Glyma.03G073776.Wm82.a4.v1	960.316	-0.709529	0.219322	1.94519e-05	0.00346588	(1 of 10) PTHR11709:SF9 - LACCASE-7-RELATED
Glyma.03G078700.Wm82.a4.v1	645.704	0.715604	0.386184	0.000255181	0.0228399	(1 of 4) PTHR19139:SF90 - AQUAPORIN PIP1-5-RELATED
Glyma.03G080600.Wm82.a4.v1	697.306	0.671202	0.282839	0.000112499	0.0127127	(1 of 42) PF00651//PF03000 - BTB/POZ domain (BTB) // NPH3 family (NPH3)
Glyma.03G111300.Wm82.a4.v1	485.707	0.532301	0.336751	0.000630748	0.041917	(1 of 3) PTHR21450//PTHR21450:SF9 - UNCHARACTERIZED // BZIP-LIKE PROTEIN-RELATED
Glyma.03G166500.Wm82.a4.v1	392.322	1.21516	0.251367	2.17503e-08	8.67927e-06	(1 of 2) PTHR31284:SF15 - HAD SUPERFAMILY, SUBFAMILY IIIB ACID PHOSPHATASE
Glyma.03G173500.Wm82.a4.v1	28.3689	0.582199	0.612696	0.000693546	0.044879	(1 of 6) PTHR33431:SF2 - GB|AAD24366.1
Glyma.03G189800.Wm82.a4.v1	1240.34	0.898966	0.291503	2.16411e-05	0.00366724	(1 of 33) PF00069//PF08263 - Protein kinase domain (Pkinase) // Leucine rich repeat N-terminal domain (LRRNT_2)
Glyma.03G191700.Wm82.a4.v1	129.487	0.787651	0.531617	0.000248555	0.0224567	(1 of 3) PTHR21654//PTHR21654:SF5 - FAMILY NOT NAMED // TRIHELIX TRANSCRIPTION FACTOR PTL
Glyma.03G193600.Wm82.a4.v1	390.192	0.428675	0.224971	0.000266323	0.023521	(1 of 4) PTHR22835//PTHR22835:SF216 - ZINC FINGER FYVE DOMAIN CONTAINING PROTEIN // SUBFAMILY NOT NAMED
Glyma.03G237300.Wm82.a4.v1	56.5765	2.1099	0.856064	2.69471e-06	0.000641174	(1 of 20) K15718 - linoleate 9S-lipoxygenase (LOX1_5)
Glyma.04G012300.Wm82.a4.v1	2644.69	0.614317	0.256141	0.000105175	0.0120992	(1 of 13) PTHR10366//PTHR10366:SF375 - NAD DEPENDENT EPIMERASE/DEHYDRATASE // SUBFAMILY NOT NAMED
Glyma.04G018900.Wm82.a4.v1	198.201	0.620806	0.375424	0.000455909	0.033773	(1 of 2) PTHR21450:SF19 - F5M15.15
Glyma.04G019500.Wm82.a4.v1	1687.4	0.788639	0.287274	5.04156e-05	0.00704862	(1 of 4) PTHR11709:SF90 - MULTI-COPPER OXIDASE TYPE I FAMILY PROTEIN-RELATED
Glyma.04G027800.Wm82.a4.v1	3057.91	0.492485	0.186246	3.98899e-05	0.00601616	(1 of 6) PTHR31218:SF53 - PROTEIN WALLS ARE THIN 1
Glyma.04G034101.Wm82.a4.v1	415.002	0.502301	0.327491	0.000729472	0.0467301	-
Glyma.04G062700.Wm82.a4.v1	104.324	0.544001	0.348941	0.000645581	0.0425661	(1 of 4) PTHR12378//PTHR12378:SF12 - UNCHARACTERIZED // EXPRESSED PROTEIN
Glyma.04G073000.Wm82.a4.v1	140.991	3.72894	0.676264	3.5282e-09	1.64827e-06	(1 of 7) PTHR31970:SF3 - MOLYBDATE TRANSPORTER 1
Glyma.04G080700.Wm82.a4.v1	656.822	0.52478	0.2517	0.00019443	0.0190913	(1 of 2) PTHR11879:SF16 - ASPARTATE AMINOTRANSFERASE 3, CHLOROPLASTIC
Glyma.04G104700.Wm82.a4.v1	183.108	-6.43326	0.466859	1.08121e-43	4.60211e-40	(1 of 3) PTHR22753//PTHR22753:SF1 - FAMILY NOT NAMED // TRANSMEMBRANE PROTEIN 68
Glyma.04G111300.Wm82.a4.v1	675.857	0.593679	0.363637	0.000506104	0.0362972	(1 of 2) PTHR22298//PTHR22298:SF54 - ENDO-1,4-BETA-GLUCANASE // ENDOGLUCANASE 3-RELATED
Glyma.04G121100.Wm82.a4.v1	1017.21	-0.50759	0.292891	0.000456677	0.033773	(1 of 2) PTHR27003:SF29 - U-BOX DOMAIN-CONTAINING PROTEIN 35-RELATED
Glyma.04G121500.Wm82.a4.v1	10.3401	1.84406	2.04446	0.000120486	0.0134958	(1 of 5) 3.1.3.66 - Phosphatidylinositol-3,4-bisphosphate 4-phosphatase / Phosphoinositide 4-phosphatase
Glyma.04G136700.Wm82.a4.v1	112.17	0.571515	0.357966	0.000567838	0.0396189	(1 of 8) PTHR31604:SF2 - PROTEIN SHI RELATED SEQUENCE 6
Glyma.04G151600.Wm82.a4.v1	134.634	0.692526	0.43495	0.000380609	0.0298778	(1 of 4) PTHR31727:SF2 - PALMITOYL-ACYL CARRIER PROTEIN THIOESTERASE, CHLOROPLASTIC
Glyma.04G168400.Wm82.a4.v1	66.1974	0.801126	0.938925	0.000287554	0.0244791	-
Glyma.04G180000.Wm82.a4.v1	1533.31	0.485756	0.2725	0.000402235	0.0307562	(1 of 4) PTHR11119:SF48 - NUCLEOBASE-ASCORBATE TRANSPORTER 5-RELATED
Glyma.04G180900.Wm82.a4.v1	355.431	-0.925369	0.223951	1.86778e-06	0.000461619	(1 of 7) PTHR10788:SF14 - ALPHA,ALPHA-TREHALOSE-PHOSPHATE SYNTHASE [UDP-FORMING] 10-RELATED
Glyma.04G182700.Wm82.a4.v1	314.883	0.440051	0.271044	0.000605581	0.0411323	(1 of 4) PTHR23257:SF512 - PROTEIN KINASE
Glyma.04G191100.Wm82.a4.v1	688.76	0.65538	0.498967	0.000538027	0.0379571	(1 of 4) PTHR31683//PTHR31683:SF28 - FAMILY NOT NAMED // PECTATE LYASE 22-RELATED
Glyma.04G233800.Wm82.a4.v1	21.7477	0.610499	1.0885	0.000660806	0.0431982	-
Glyma.04G250900.Wm82.a4.v1	4051.65	-0.693962	0.201406	1.1825e-05	0.00227634	(1 of 131) PF00892 - EamA-like transporter family (EamA)
Glyma.05G024400.Wm82.a4.v1	448.404	0.922615	0.240187	4.11594e-06	0.000922066	(1 of 1) PTHR24056:SF228 - CYCLIN-DEPENDENT KINASE-LIKE PROTEIN-RELATED
Glyma.05G029000.Wm82.a4.v1	1173.46	-0.729685	0.376977	0.000217216	0.020445	(1 of 176) PF03106 - WRKY DNA -binding domain (WRKY)
Glyma.05G029800.Wm82.a4.v1	1760.37	-0.482831	0.285055	0.000504295	0.0362453	(1 of 4) PTHR10264:SF92 - HYPERSENSITIVE-INDUCED RESPONSE PROTEIN 1
Glyma.05G046900.Wm82.a4.v1	332.835	0.687996	0.430748	0.000386355	0.0300156	(1 of 1) KOG1706 - Argininosuccinate synthase
Glyma.05G053200.Wm82.a4.v1	405.048	0.789612	0.189581	2.05424e-06	0.000499259	-
Glyma.05G055700.Wm82.a4.v1	195.28	-0.637566	0.482236	0.000595886	0.040909	(1 of 2) PTHR12000:SF3 - LEGUMAIN
Glyma.05G079651.Wm82.a4.v1	151.017	-4.55554	0.437607	7.45228e-26	1.50254e-22	(1 of 10) PTHR11817//PTHR11817:SF33 - PYRUVATE KINASE // SUBFAMILY NOT NAMED
Glyma.05G114000.Wm82.a4.v1	2044.64	0.617774	0.436625	0.000627313	0.041917	(1 of 2) PTHR31683:SF29 - PECTATE LYASE 11-RELATED
Glyma.05G119100.Wm82.a4.v1	982.308	1.02521	0.225058	3.08387e-07	9.52717e-05	(1 of 3) PTHR33044//PTHR33044:SF27 - FAMILY NOT NAMED // BIFUNCTIONAL INHIBITOR/LIPID-TRANSFER PROTEIN/SEED STORAGE 2S ALBUMIN SUPERFAMILY PROTEIN-RELATED
Glyma.05G133800.Wm82.a4.v1	185.741	-1.14168	0.18775	5.88548e-11	3.52283e-08	(1 of 91) 3.2.1.15 - Polygalacturonase / Pectinase
Glyma.05G139300.Wm82.a4.v1	195.785	0.959298	0.271086	7.38661e-06	0.00152132	(1 of 2) PTHR13794//PTHR13794:SF13 - ENOLASE SUPERFAMILY, MANDELATE RACEMASE // SUBFAMILY NOT NAMED
Glyma.05G202700.Wm82.a4.v1	64.941	1.29216	0.323998	2.61755e-07	8.42631e-05	(1 of 10) PTHR10791:SF22 - BIDIRECTIONAL SUGAR TRANSPORTER SWEET10
Glyma.05G216100.Wm82.a4.v1	1928.04	0.711441	0.338295	0.000175434	0.0180659	-
Glyma.05G235900.Wm82.a4.v1	252.768	0.551277	0.211774	5.73903e-05	0.00776858	(1 of 4) PTHR11886//PTHR11886:SF39 - DYNEIN LIGHT CHAIN // DYNEIN LIGHT CHAIN TYPE 1-LIKE PROTEIN
Glyma.05G236600.Wm82.a4.v1	828.954	0.652093	0.330599	0.000245373	0.0222743	(1 of 3) PTHR31080:SF10 - PLANT INVERTASE/PECTIN METHYLESTERASE INHIBITOR DOMAIN-CONTAINING PROTEIN
Glyma.05G244200.Wm82.a4.v1	195.415	0.784849	0.369912	0.000140088	0.0152891	(1 of 4) PTHR34056//PTHR34056:SF1 - FAMILY NOT NAMED // GENOMIC DNA, CHROMOSOME 3, P1 CLONE: MRC8
Glyma.06G004500.Wm82.a4.v1	38.682	0.744851	0.537048	0.000319863	0.0265799	(1 of 4) PTHR22950//PTHR22950:SF242 - AMINO ACID TRANSPORTER // SUBFAMILY NOT NAMED
Glyma.06G008000.Wm82.a4.v1	60.7343	0.779384	0.403599	0.000183449	0.0185914	(1 of 6) PTHR24115//PTHR24115:SF405 - FAMILY NOT NAMED // ATP BINDING MICROTUBULE MOTOR FAMILY PROTEIN
Glyma.06G011700.Wm82.a4.v1	251.941	0.751547	0.374266	0.000182974	0.0185914	(1 of 4) PTHR22572:SF111 - GLUCOSE-1-PHOSPHATE ADENYLYLTRANSFERASE LARGE SUBUNIT 3, CHLOROPLASTIC-RELATED
Glyma.06G030500.Wm82.a4.v1	502.522	0.53709	0.295827	0.000373978	0.0294781	(1 of 20) K19355 - mannan endo-1,4-beta-mannosidase (MAN)
Glyma.06G043000.Wm82.a4.v1	227.694	-1.60699	0.578512	1.53594e-06	0.0003894	(1 of 5) 3.5.1.1 - Asparaginase / L-asparagine amidohydrolase
Glyma.06G103900.Wm82.a4.v1	127.555	-0.884499	0.489559	0.000126994	0.0140604	(1 of 7) PTHR23500//PTHR23500:SF44 - FAMILY NOT NAMED // SUGAR TRANSPORT PROTEIN 5
Glyma.06G111702.Wm82.a4.v1	45.4075	-0.921369	0.848269	0.000169528	0.0176138	-
Glyma.06G125800.Wm82.a4.v1	270.566	-0.897305	0.273178	1.49208e-05	0.00277469	(1 of 5) PTHR10791:SF28 - BIDIRECTIONAL SUGAR TRANSPORTER SWEET3
Glyma.06G126700.Wm82.a4.v1	490.452	0.585121	0.313872	0.00032802	0.02685	(1 of 2) 2.5.1.22 - Spermine synthase / Spermidine aminopropyltransferase
Glyma.06G136600.Wm82.a4.v1	47.3425	-0.69666	0.736549	0.000387065	0.0300156	(1 of 5) K12130 - pseudo-response regulator 5 (PRR5)
Glyma.06G151000.Wm82.a4.v1	196.438	-0.594075	0.233315	7.35428e-05	0.00932874	(1 of 2) PTHR13902//PTHR13902:SF62 - SERINE/THREONINE-PROTEIN KINASE WNK WITH NO LYSINE -RELATED // SERINE/THREONINE-PROTEIN KINASE WNK6-RELATED
Glyma.06G170300.Wm82.a4.v1	182.608	1.88092	0.546224	8.16183e-08	2.84239e-05	(1 of 3) PTHR22953//PTHR22953:SF33 - ACID PHOSPHATASE RELATED // SUBFAMILY NOT NAMED
Glyma.06G182700.Wm82.a4.v1	60.1953	1.77992	0.79458	5.00187e-06	0.00108255	(1 of 1) PTHR11002//PTHR11002:SF18 - CARBONIC ANHYDRASE // SUBFAMILY NOT NAMED
Glyma.06G184400.Wm82.a4.v1	50.9673	-5.69463	0.774281	6.23224e-14	4.87234e-11	(1 of 2227) 2.7.11.1 - Non-specific serine/threonine protein kinase / Threonine-specific protein kinase
Glyma.06G239900.Wm82.a4.v1	86.1607	1.43172	0.460611	1.23066e-06	0.000322906	(1 of 7) PTHR33021:SF45 - EARLY NODULIN-LIKE PROTEIN 3-RELATED
Glyma.06G262800.Wm82.a4.v1	134.435	0.731455	0.263109	4.99967e-05	0.00703384	(1 of 39) PF04398 - Protein of unknown function, DUF538 (DUF538)
Glyma.06G264300.Wm82.a4.v1	21.7091	7.33731	1.26298	1.17239e-09	5.83273e-07	(1 of 55) PTHR11017//PTHR11017:SF155 - LEUCINE-RICH REPEAT-CONTAINING PROTEIN // SUBFAMILY NOT NAMED
Glyma.06G264900.Wm82.a4.v1	314.971	3.16204	0.316227	4.40132e-24	6.74423e-21	-
Glyma.06G265400.Wm82.a4.v1	64.4605	3.29667	0.42334	1.56013e-15	1.32812e-12	(1 of 25) PF00931//PF07725//PF13676 - NB-ARC domain (NB-ARC) // Leucine Rich Repeat (LRR_3) // TIR domain (TIR_2)
Glyma.06G267400.Wm82.a4.v1	228.37	3.74716	0.244203	1.20667e-53	7.7042e-50	(1 of 50) PTHR11017//PTHR11017:SF171 - LEUCINE-RICH REPEAT-CONTAINING PROTEIN // SUBFAMILY NOT NAMED
Glyma.06G268467.Wm82.a4.v1	19.4238	3.10381	1.14699	3.1529e-06	0.000736472	(1 of 5) PF01582//PF13676 - TIR domain (TIR) // TIR domain (TIR_2)
Glyma.06G268700.Wm82.a4.v1	837.45	-6.53434	0.271572	2.0427e-128	3.91258e-124	(1 of 3) PF00931//PF13676//PF13855 - NB-ARC domain (NB-ARC) // TIR domain (TIR_2) // Leucine rich repeat (LRR_8)
Glyma.06G269700.Wm82.a4.v1	279.08	1.26425	0.19972	3.59987e-12	2.55377e-09	(1 of 4) K03146 - thiamine thiazole synthase (THI4, THI1)
Glyma.06G272500.Wm82.a4.v1	1542.85	0.978143	0.211467	2.95191e-07	9.19365e-05	(1 of 8) K02868 - large subunit ribosomal protein L11e (RP-L11e, RPL11)
Glyma.06G274200.Wm82.a4.v1	581.056	-1.16701	0.235174	1.96156e-08	8.07995e-06	(1 of 8) K02868 - large subunit ribosomal protein L11e (RP-L11e, RPL11)
Glyma.06G305400.Wm82.a4.v1	38.7408	-0.628555	0.501383	0.00063136	0.041917	-
Glyma.06G306400.Wm82.a4.v1	526.847	11.8485	1.17712	8.57026e-26	1.64155e-22	-
Glyma.06G307900.Wm82.a4.v1	83.2299	0.6209	0.842208	0.00053225	0.0376189	(1 of 8) PTHR13301//PTHR13301:SF53 - X-BOX TRANSCRIPTION FACTOR-RELATED // CELLULOSE SYNTHASE-LIKE PROTEIN B1-RELATED
Glyma.06G308400.Wm82.a4.v1	25.3321	-1.05138	0.773839	9.09648e-05	0.0108911	(1 of 3) PTHR23024//PTHR23024:SF189 - MEMBER OF 'GDXG' FAMILY OF LIPOLYTIC ENZYMES // SUBFAMILY NOT NAMED
Glyma.06G310700.Wm82.a4.v1	953.927	-0.918538	0.296986	2.00808e-05	0.00351258	(1 of 131) PF00892 - EamA-like transporter family (EamA)
Glyma.06G313600.Wm82.a4.v1	521.774	0.69186	0.423973	0.000366726	0.0290767	(1 of 9) KOG2615 - Permease of the major facilitator superfamily
Glyma.07G001400.Wm82.a4.v1	55.6985	0.631767	0.512464	0.000616918	0.0417543	(1 of 5) PTHR27003:SF95 - ADENINE NUCLEOTIDE ALPHA HYDROLASE DOMAIN-CONTAINING PROTEIN KINASE-RELATED
Glyma.07G006500.Wm82.a4.v1	2365.96	0.64806	0.348486	0.000302314	0.0252967	(1 of 4) PTHR11814//PTHR11814:SF85 - SULFATE TRANSPORTER // SULFATE TRANSPORTER 3.4-RELATED
Glyma.07G007102.Wm82.a4.v1	38.1017	1.18896	1.06326	9.59855e-05	0.0112447	(1 of 32) 1.13.11.58 - Linoleate 9S-lipoxygenase / Linoleate 9-lipoxygenase
Glyma.07G011900.Wm82.a4.v1	197.261	-0.921895	0.270452	1.09002e-05	0.00215239	(1 of 8) 3.1.3.75//3.6.1.1 - Phosphoethanolamine/phosphocholine phosphatase / PHOSPHO1 // Inorganic diphosphatase / Pyrophosphate phosphohydrolase
Glyma.07G018000.Wm82.a4.v1	1175.91	0.98993	0.188328	1.6564e-08	6.97291e-06	(1 of 5) PTHR19139//PTHR19139:SF99 - AQUAPORIN TRANSPORTER // AQUAPORIN TIP2-1
Glyma.07G021200.Wm82.a4.v1	61.6824	0.729323	0.497486	0.00034286	0.0276511	(1 of 3) PTHR13683//PTHR13683:SF263 - ASPARTYL PROTEASES // SUBFAMILY NOT NAMED
Glyma.07G043100.Wm82.a4.v1	491.672	-0.560577	0.359356	0.000622336	0.041917	(1 of 233) PTHR24078 - DNAJ HOMOLOG SUBFAMILY C MEMBER
Glyma.07G044400.Wm82.a4.v1	1270.14	0.670201	0.353186	0.000270267	0.0236058	(1 of 4) PTHR10795:SF424 - SUBTILASE FAMILY PROTEIN-RELATED
Glyma.07G046033.Wm82.a4.v1	1934.02	0.666527	0.363345	0.00030244	0.0252967	(1 of 2) PTHR31707//PTHR31707:SF55 - FAMILY NOT NAMED // PECTINESTERASE 2-RELATED
Glyma.07G048702.Wm82.a4.v1	92.987	1.09985	0.270021	9.94788e-07	0.000274161	(1 of 4) PTHR11746//PTHR11746:SF103 - O-METHYLTRANSFERASE // SUBFAMILY NOT NAMED
Glyma.07G083300.Wm82.a4.v1	1225.69	-0.415652	0.249301	0.000530562	0.0375689	(1 of 19) 1.14.13.109 - Abieta-7,13-dien-18-ol hydroxylase / CYP720B1
Glyma.07G084600.Wm82.a4.v1	82.0729	0.595381	0.439759	0.000733522	0.0469111	(1 of 5) PTHR31852//PTHR31852:SF25 - FAMILY NOT NAMED // LATE EMBRYOGENESIS ABUNDANT PROTEIN, GROUP 2
Glyma.07G096700.Wm82.a4.v1	1023	0.691986	0.333193	0.000190538	0.0189243	(1 of 100) PF14368 - Probable lipid transfer (LTP_2)
Glyma.07G130800.Wm82.a4.v1	507.387	-0.622623	0.314675	0.000251745	0.0226382	(1 of 1) PTHR11972:SF54 - RESPIRATORY BURST OXIDASE HOMOLOG PROTEIN H-RELATED
Glyma.07G132000.Wm82.a4.v1	3011.41	0.877043	0.257079	1.21227e-05	0.00232199	(1 of 5) PF01439 - Metallothionein (Metallothio_2)
Glyma.07G139400.Wm82.a4.v1	1367.22	1.07873	0.296422	3.45813e-06	0.000793259	(1 of 100) PF14368 - Probable lipid transfer (LTP_2)
Glyma.07G147200.Wm82.a4.v1	99.086	0.772712	0.490771	0.000259521	0.0231742	(1 of 65) PF03140 - Plant protein of unknown function (DUF247)
Glyma.07G181300.Wm82.a4.v1	36.344	0.912124	0.961851	0.000199944	0.0194403	-
Glyma.07G201100.Wm82.a4.v1	4755.01	0.675299	0.312002	0.000166995	0.0174874	(1 of 2) PTHR35274//PTHR35274:SF2 - FAMILY NOT NAMED // EXPRESSED PROTEIN-RELATED
Glyma.07G217900.Wm82.a4.v1	702.843	0.499198	0.282562	0.00042057	0.0317798	(1 of 1) PTHR31752//PTHR31752:SF12//PTHR31752:SF18 - FAMILY NOT NAMED // SUBFAMILY NOT NAMED // AUXIN EFFLUX CARRIER COMPONENT 3-RELATED
Glyma.07G254502.Wm82.a4.v1	48.4601	8.38983	1.29983	1.33928e-11	8.55085e-09	(1 of 5) PTHR31307:SF3 - ALCOHOL DEHYDROGENASE TRANSCRIPTION FACTOR MYB/SANT-LIKE PROTEIN
Glyma.07G269700.Wm82.a4.v1	696.032	0.629272	0.342695	0.000326729	0.0268015	(1 of 3) 3.4.14.10//3.4.21.25 - Tripeptidyl-peptidase II / Tripeptidyl peptidase // Cucumisin
Glyma.07G272600.Wm82.a4.v1	2917.66	0.459165	0.270145	0.000494599	0.0360806	(1 of 3) PTHR11654:SF177 - PROTEIN NRT1/ PTR FAMILY 4.3
Glyma.08G002100.Wm82.a4.v1	1305.31	-0.418525	0.248616	0.000506917	0.0362972	(1 of 5) PTHR21493//PTHR21493:SF130 - CGI-141-RELATED/LIPASE CONTAINING PROTEIN // SUBFAMILY NOT NAMED
Glyma.08G022300.Wm82.a4.v1	1804.77	0.713648	0.251483	4.47478e-05	0.00656781	(1 of 2) PTHR22298:SF19 - ENDOGLUCANASE 19-RELATED
Glyma.08G039300.Wm82.a4.v1	6067.58	0.495952	0.256981	0.00027725	0.0238672	(1 of 9) K12355 - coniferyl-aldehyde dehydrogenase (REF1)
Glyma.08G043600.Wm82.a4.v1	1145.28	0.794749	0.403364	0.000164772	0.0173409	(1 of 2) PTHR22298//PTHR22298:SF28 - ENDO-1,4-BETA-GLUCANASE // ENDOGLUCANASE 4-RELATED
Glyma.08G043800.Wm82.a4.v1	956.462	0.614709	0.306841	0.000241252	0.0219522	(1 of 3) PTHR31080:SF10 - PLANT INVERTASE/PECTIN METHYLESTERASE INHIBITOR DOMAIN-CONTAINING PROTEIN
Glyma.08G073300.Wm82.a4.v1	284.491	-0.941303	0.400689	5.63876e-05	0.00767649	(1 of 4) PTHR33334//PTHR33334:SF5 - FAMILY NOT NAMED // DENTIN SIALOPHOSPHOPROTEIN-LIKE PROTEIN
Glyma.08G074100.Wm82.a4.v1	1362.71	0.950065	0.227784	1.54508e-06	0.0003894	(1 of 3) PTHR33044//PTHR33044:SF27 - FAMILY NOT NAMED // BIFUNCTIONAL INHIBITOR/LIPID-TRANSFER PROTEIN/SEED STORAGE 2S ALBUMIN SUPERFAMILY PROTEIN-RELATED
Glyma.08G080600.Wm82.a4.v1	1056.41	0.695802	0.317932	0.000155542	0.0165514	(1 of 6) PTHR32448//PTHR32448:SF11 - FAMILY NOT NAMED // BERBERINE BRIDGE ENZYME-RELATED
Glyma.08G080900.Wm82.a4.v1	478.369	0.459595	0.264023	0.000442891	0.0330727	(1 of 6) PTHR32448//PTHR32448:SF11 - FAMILY NOT NAMED // BERBERINE BRIDGE ENZYME-RELATED
Glyma.08G084700.Wm82.a4.v1	30.0661	0.817496	0.63838	0.000222813	0.0207173	-
Glyma.08G122167.Wm82.a4.v1	6462.73	-0.642248	0.365436	0.000364197	0.0290056	(1 of 8) PTHR14255//PTHR14255:SF6 - ATP-DEPENDENT PROTEASE CEREBLON // SUBFAMILY NOT NAMED
Glyma.08G138600.Wm82.a4.v1	1824.24	-0.577566	0.286701	0.00023853	0.0218081	(1 of 8) K17469 - sulfate transporter 2, low-affinity (SULTR2)
Glyma.08G166000.Wm82.a4.v1	42.1982	1.38138	0.845447	2.95708e-05	0.00460487	(1 of 17) PTHR13683:SF298 - ASPARTIC PROTEINASE CDR1-RELATED
Glyma.08G178100.Wm82.a4.v1	169.15	0.708853	0.204991	1.17745e-05	0.00227634	(1 of 1) PTHR32332:SF20 - 2-NITROPROPANE DIOXYGENASE-LIKE PROTEIN
Glyma.08G181000.Wm82.a4.v1	6076.23	0.577507	0.283412	0.000226665	0.0210057	(1 of 1) K18823 - soyasaponin III rhamnosyltransferase (UGT91H4)
Glyma.08G195300.Wm82.a4.v1	62.9196	0.592125	0.387225	0.000602339	0.0410577	(1 of 79) PF02701 - Dof domain, zinc finger (zf-Dof)
Glyma.08G201400.Wm82.a4.v1	217.352	0.548034	0.284156	0.000288243	0.0244834	(1 of 2) PTHR10209//PTHR10209:SF89 - OXIDOREDUCTASE, 2OG-FE II OXYGENASE FAMILY PROTEIN // SUBFAMILY NOT NAMED
Glyma.08G232100.Wm82.a4.v1	118.583	0.649399	0.55067	0.000541952	0.0380937	(1 of 3) PTHR10217//PTHR10217:SF520 - VOLTAGE AND LIGAND GATED POTASSIUM CHANNEL // SUBFAMILY NOT NAMED
Glyma.08G276202.Wm82.a4.v1	41.4056	-3.77941	0.565994	5.76492e-12	3.94362e-09	-
Glyma.08G321400.Wm82.a4.v1	209.609	1.04767	0.224158	1.71246e-07	5.75445e-05	(1 of 1) PF00026//PF14543 - Eukaryotic aspartyl protease (Asp) // Xylanase inhibitor N-terminal (TAXi_N)
Glyma.08G321500.Wm82.a4.v1	104.267	-1.76022	0.944921	1.23357e-05	0.00233938	(1 of 7) PTHR13683:SF246 - ASPARTYL PROTEASE FAMILY PROTEIN
Glyma.08G328800.Wm82.a4.v1	575.252	-0.713394	0.428395	0.00032336	0.0266767	(1 of 1) PF00931//PF01637//PF13855 - NB-ARC domain (NB-ARC) // Archaeal ATPase (Arch_ATPase) // Leucine rich repeat (LRR_8)
Glyma.08G330100.Wm82.a4.v1	189.691	-0.671295	0.351756	0.000264771	0.0234821	(1 of 9) 3.6.1.13//3.6.1.22//3.6.1.53 - ADP-ribose diphosphatase / ADPR-PPase // NAD(+) diphosphatase / NADP pyrophosphatase // Mn(2+)-dependent ADP-ribose/CDP-alcohol diphosphatase / Mn(2+)-dependent ADP-ribose/CDP-alcohol pyrophosphatase
Glyma.08G348101.Wm82.a4.v1	472.582	0.739686	0.368797	0.000190392	0.0189243	(1 of 1) PTHR36760//PTHR36760:SF1 - FAMILY NOT NAMED // GENOMIC DNA, CHROMOSOME 3, P1 CLONE: MJL12
Glyma.08G350800.Wm82.a4.v1	10845.3	0.60826	0.320423	0.000299379	0.0252613	(1 of 1) K15814 - beta-amyrin 24-hydroxylase (CYP93E1)
Glyma.09G008700.Wm82.a4.v1	117.032	-0.553692	0.37364	0.000727512	0.0466827	(1 of 5) K13456 - RPM1-interacting protein 4 (RIN4)
Glyma.09G034900.Wm82.a4.v1	70.8832	0.638338	0.426017	0.000528518	0.0374935	(1 of 6) PTHR22835//PTHR22835:SF153 - ZINC FINGER FYVE DOMAIN CONTAINING PROTEIN // SUBFAMILY NOT NAMED
Glyma.09G037100.Wm82.a4.v1	128.955	-0.774568	0.590143	0.000273598	0.0236058	(1 of 122) 3.2.1.39 - Glucan endo-1,3-beta-D-glucosidase / Laminarinase
Glyma.09G047200.Wm82.a4.v1	2721.3	-0.652768	0.247824	6.5924e-05	0.00858986	(1 of 2) PF05558 - DREPP plasma membrane polypeptide (DREPP)
Glyma.09G064600.Wm82.a4.v1	233.305	0.856443	0.426553	0.000121539	0.0135741	(1 of 7) K03787 - 5'-nucleotidase (surE)
Glyma.09G070000.Wm82.a4.v1	3959.24	0.778274	0.297964	6.49307e-05	0.0084893	(1 of 3) PTHR10795//PTHR10795:SF434 - PROPROTEIN CONVERTASE SUBTILISIN/KEXIN // SUBTILISIN SERINE PROTEASE-RELATED
Glyma.09G113000.Wm82.a4.v1	78.5674	-0.723917	0.415024	0.000284187	0.0242464	(1 of 6) PTHR31314//PTHR31314:SF7 - FAMILY NOT NAMED // MYB-LIKE HTH TRANSCRIPTIONAL REGULATOR FAMILY PROTEIN
Glyma.09G134900.Wm82.a4.v1	301.603	-0.658239	0.34532	0.000273172	0.0236058	(1 of 6) PTHR10283//PTHR10283:SF94 - SOLUTE CARRIER FAMILY 13 MEMBER // SUBFAMILY NOT NAMED
Glyma.09G145700.Wm82.a4.v1	311.882	0.652313	0.243715	6.02486e-05	0.00798618	(1 of 4) PTHR31960//PTHR31960:SF5 - FAMILY NOT NAMED // F-BOX PROTEIN PP2-A14
Glyma.09G150500.Wm82.a4.v1	83.1333	0.686033	0.39685	0.000333674	0.027147	(1 of 11) PTHR27002//PTHR27002:SF51 - FAMILY NOT NAMED // CYSTEINE-RICH RECEPTOR-LIKE PROTEIN KINASE 25-RELATED
Glyma.09G151700.Wm82.a4.v1	26.4975	-1.69736	1.14169	2.93433e-05	0.00459417	(1 of 8) PF00069//PF01657//PF07714 - Protein kinase domain (Pkinase) // Salt stress response/antifungal (Stress-antifung) // Protein tyrosine kinase (Pkinase_Tyr)
Glyma.09G178100.Wm82.a4.v1	708.835	0.772007	0.319091	9.13552e-05	0.0108911	(1 of 2) PTHR10353:SF28 - BETA-GLUCOSIDASE 43-RELATED
Glyma.09G188000.Wm82.a4.v1	712.756	-0.529086	0.191999	3.55862e-05	0.00545295	(1 of 4) PTHR21736//PTHR21736:SF17 - VERNALIZATION-INSENSITIVE PROTEIN 3 // VIN3-LIKE PROTEIN 1
Glyma.09G189900.Wm82.a4.v1	314.443	-0.575743	0.267054	0.000173932	0.0179595	(1 of 3) PTHR31234:SF4 - LATE EMBRYOGENESIS ABUNDANT HYDROXYPROLINE-RICH GLYCOPROTEIN
Glyma.09G190500.Wm82.a4.v1	975.642	-1.50277	0.148329	1.77584e-27	4.25181e-24	(1 of 1) KOG0240//KOG4280 - Kinesin (SMY1 subfamily) // Kinesin-like protein
Glyma.09G191300.Wm82.a4.v1	1110.6	-0.584621	0.142076	1.22315e-06	0.000322906	(1 of 5) PTHR27001:SF89 - PROLINE-RICH RECEPTOR-LIKE PROTEIN KINASE PERK1-RELATED
Glyma.09G192500.Wm82.a4.v1	779.751	-2.12463	0.170665	6.47458e-40	2.48028e-36	(1 of 2) PTHR23503//PTHR23503:SF37 - FAMILY NOT NAMED // PLASTIDIC GLUCOSE TRANSPORTER 2-RELATED
Glyma.09G193900.Wm82.a4.v1	1817.86	-0.446222	0.122032	1.07295e-06	0.000289456	(1 of 2) PTHR31413:SF2 - AFP HOMOLOG 2
Glyma.09G196000.Wm82.a4.v1	2524.59	0.698913	0.189044	6.51102e-06	0.00137046	(1 of 7) 1.1.1.34 - Hydroxymethylglutaryl-CoA reductase (NADPH) / HMG-CoA reductase
Glyma.09G196400.Wm82.a4.v1	99.8827	1.19291	0.31846	1.25887e-06	0.000325844	(1 of 1) 2.3.1.20//2.3.1.75 - Diacylglycerol O-acyltransferase / Diglyceride acyltransferase // Long-chain-alcohol O-fatty-acyltransferase / Wax synthase
Glyma.09G198200.Wm82.a4.v1	158.634	0.831842	0.260061	2.02078e-05	0.00351873	(1 of 5) PTHR10241//PTHR10241:SF27 - LETHAL 2 GIANT LARVAE PROTEIN // DUO1-ACTIVATED WD40 1
Glyma.09G200000.Wm82.a4.v1	454.789	-0.496216	0.237946	0.00018472	0.0186354	-
Glyma.09G202600.Wm82.a4.v1	753.425	-0.625284	0.200284	2.11902e-05	0.00364016	(1 of 5) PF07173 - Protein of unknown function (DUF1399) (DUF1399)
Glyma.09G207300.Wm82.a4.v1	342.026	0.52194	0.311596	0.000519599	0.0369292	(1 of 2) PTHR31496//PTHR31496:SF10 - FAMILY NOT NAMED // TRANSCRIPTION FACTOR KAN2-RELATED
Glyma.09G209400.Wm82.a4.v1	1017.82	-0.758557	0.402391	0.000210169	0.0200471	(1 of 1) K13806 - sn1-specific diacylglycerol lipase (DAGL)
Glyma.09G211500.Wm82.a4.v1	865.656	0.734467	0.227125	1.98761e-05	0.00350881	(1 of 3) 1.23.1.1//1.23.1.4 - (+)-pinoresinol reductase / Pinoresinol/lariciresinol reductase // (-)-lariciresinol reductase / Pinoresinol/lariciresinol reductase
Glyma.09G212400.Wm82.a4.v1	1330.55	-0.421269	0.154887	1.96477e-05	0.00348456	(1 of 2) PTHR22599//PTHR22599:SF26 - MPS ONE BINDER KINASE ACTIVATOR-LIKE MOB // SUBFAMILY NOT NAMED
Glyma.09G215900.Wm82.a4.v1	123.99	-1.53729	0.343469	2.55585e-09	1.23936e-06	-
Glyma.09G216400.Wm82.a4.v1	112.052	7.20962	0.770359	1.92683e-21	2.38106e-18	(1 of 14) PF00069//PF00560//PF07714//PF08263//PF13855 - Protein kinase domain (Pkinase) // Leucine Rich Repeat (LRR_1) // Protein tyrosine kinase (Pkinase_Tyr) // Leucine rich repeat N-terminal domain (LRRNT_2) // Leucine rich repeat (LRR_8)
Glyma.09G217500.Wm82.a4.v1	17.8729	-0.537497	0.684641	0.000773105	0.0487671	(1 of 78) PF00069//PF00560//PF08263//PF13855 - Protein kinase domain (Pkinase) // Leucine Rich Repeat (LRR_1) // Leucine rich repeat N-terminal domain (LRRNT_2) // Leucine rich repeat (LRR_8)
Glyma.09G222200.Wm82.a4.v1	19.6669	1.5922	1.00423	2.52412e-05	0.00409589	(1 of 4) PTHR31374:SF41 - AUXIN-INDUCED PROTEIN-LIKE-RELATED
Glyma.09G223700.Wm82.a4.v1	3330.87	-0.554263	0.347928	0.000592194	0.0408448	(1 of 2) PTHR11662//PTHR11662:SF302 - SODIUM-DEPENDENT PHOSPHATE TRANSPORTERS // SUBFAMILY NOT NAMED
Glyma.09G223900.Wm82.a4.v1	154.022	0.937263	0.183584	4.40507e-08	1.65441e-05	(1 of 2) PTHR14110:SF0 - MITOCHONDRIAL IMPORT INNER MEMBRANE TRANSLOCASE SUBUNIT TIM22
Glyma.09G227500.Wm82.a4.v1	686.874	-0.447006	0.169436	3.08174e-05	0.00476029	(1 of 3) K13366 - polyamine oxidase (MPAO, PAO1)
Glyma.09G227900.Wm82.a4.v1	210.389	-1.19492	0.214896	7.18573e-10	3.77083e-07	(1 of 2) PTHR10209:SF216 - 2-OXOGLUTARATE (2OG) AND FE(II)-DEPENDENT OXYGENASE SUPERFAMILY PROTEIN
Glyma.09G229100.Wm82.a4.v1	40.5183	-0.913076	0.494636	0.00010708	0.0122816	(1 of 21) K06966 - uncharacterized protein (K06966)
Glyma.09G229300.Wm82.a4.v1	132.288	-0.496649	0.33039	0.000787092	0.0491875	-
Glyma.09G230300.Wm82.a4.v1	3110.6	0.498068	0.310283	0.00062233	0.041917	(1 of 2) PTHR27000//PTHR27000:SF1 - FAMILY NOT NAMED // LEUCINE-RICH REPEAT RECEPTOR-LIKE PROTEIN KINASE TDR
Glyma.09G231600.Wm82.a4.v1	520.778	0.999638	0.214323	2.3018e-07	7.47266e-05	(1 of 2) PTHR11945:SF152 - AGAMOUS-LIKE MADS-BOX PROTEIN AGL12
Glyma.09G232700.Wm82.a4.v1	1017.03	0.622707	0.293299	0.000188373	0.0188412	(1 of 21) PF04674 - Phosphate-induced protein 1 conserved region (Phi_1)
Glyma.09G237300.Wm82.a4.v1	493.882	-0.459362	0.261489	0.000424033	0.0319132	(1 of 3) K17822 - DCN1-like protein 1/2 (DCUN1D1_2)
Glyma.09G239800.Wm82.a4.v1	268.834	0.84452	0.166811	7.12851e-08	2.57622e-05	(1 of 4) PTHR10091//PTHR10091:SF10 - ALDOSE-1-EPIMERASE // ALDOSE 1-EPIMERASE-RELATED
Glyma.09G240300.Wm82.a4.v1	1844.97	0.634753	0.120405	2.45652e-08	9.70146e-06	(1 of 2) K02146 - V-type H+-transporting ATPase subunit d (ATPeV0D, ATP6D)
Glyma.09G242700.Wm82.a4.v1	76.4463	1.77244	0.364503	5.56054e-11	3.38116e-08	(1 of 2) 2.3.1.231 - tRNA(Phe) (7-(3-amino-3-(methoxycarbonyl)propyl)wyosine(37)-N)- methoxycarbonyltransferase / tRNA-yW synthesizing enzyme-4
Glyma.09G243300.Wm82.a4.v1	1030.65	0.534068	0.189007	3.03711e-05	0.00471035	(1 of 7) K07874 - Ras-related protein Rab-1A (RAB1A)
Glyma.09G248400.Wm82.a4.v1	60.8109	1.13188	0.322695	3.36767e-06	0.000777162	(1 of 2) 1.1.1.184//1.1.1.300 - Carbonyl reductase (NADPH) / Xenobiotic ketone reductase // NADP-retinol dehydrogenase / Retinol dehydrogenase (NADP(+))
Glyma.09G254400.Wm82.a4.v1	461.227	-0.548502	0.213743	6.23145e-05	0.00820325	(1 of 3) PTHR31221//PTHR31221:SF7 - FAMILY NOT NAMED // WRKY TRANSCRIPTION FACTOR 24-RELATED
Glyma.09G256100.Wm82.a4.v1	3055.38	0.531053	0.229351	0.000110691	0.0125826	(1 of 5) PTHR31339:SF12 - POLYGALACTURONASE-LIKE PROTEIN
Glyma.09G256800.Wm82.a4.v1	345.179	0.96249	0.186821	3.16727e-08	1.23808e-05	(1 of 2) PTHR14155//PTHR14155:SF2 - RING FINGER DOMAIN-CONTAINING // RING-H2 FINGER PROTEIN ATL60
Glyma.09G260600.Wm82.a4.v1	32.3133	0.70276	0.830412	0.000385143	0.0300156	(1 of 4) PTHR31500:SF10 - AT HOOK MOTIF DNA-BINDING FAMILY PROTEIN
Glyma.09G262900.Wm82.a4.v1	324.92	-0.912577	0.223797	2.25726e-06	0.000540443	(1 of 5) K00028 - malate dehydrogenase (decarboxylating) (E1.1.1.39)
Glyma.09G263000.Wm82.a4.v1	693.52	0.634721	0.185669	1.07652e-05	0.00213675	-
Glyma.09G265500.Wm82.a4.v1	876.866	-0.825574	0.152715	1.40903e-08	6.01479e-06	(1 of 4) PTHR24057//PTHR24057:SF19 - GLYCOGEN SYNTHASE KINASE-3 ALPHA // SHAGGY-RELATED PROTEIN KINASE BETA-RELATED
Glyma.09G271900.Wm82.a4.v1	801.377	0.454532	0.158867	1.63035e-05	0.0029883	(1 of 2) PTHR11040:SF70 - METAL HOMEOSTASIS FACTOR ATX2
Glyma.09G272100.Wm82.a4.v1	89.7325	-3.50192	0.34486	9.77381e-25	1.62789e-21	(1 of 224) KOG0472 - Leucine-rich repeat protein
Glyma.09G276300.Wm82.a4.v1	15.9283	2.57977	1.73375	2.88902e-05	0.00456542	(1 of 4) PTHR13902//PTHR13902:SF68 - SERINE/THREONINE-PROTEIN KINASE WNK WITH NO LYSINE -RELATED // SUBFAMILY NOT NAMED
Glyma.09G276900.Wm82.a4.v1	241.434	0.916659	0.185328	9.86539e-08	3.37432e-05	(1 of 5) K03120 - transcription initiation factor TFIID TATA-box-binding protein (TBP, tbp)
Glyma.09G277602.Wm82.a4.v1	762.623	-0.862307	0.128618	4.98364e-12	3.47115e-09	-
Glyma.09G277700.Wm82.a4.v1	568.355	0.88916	0.13724	2.03213e-11	1.27618e-08	-
Glyma.09G277800.Wm82.a4.v1	274.549	2.91705	0.278542	2.62337e-26	5.91154e-23	(1 of 154) K00430 - peroxidase (E1.11.1.7)
Glyma.09G277900.Wm82.a4.v1	101.004	1.20464	0.582533	2.41127e-05	0.00398151	(1 of 154) K00430 - peroxidase (E1.11.1.7)
Glyma.09G278700.Wm82.a4.v1	28.4642	0.588211	0.587305	0.000702073	0.0452778	-
Glyma.09G285600.Wm82.a4.v1	122.964	1.13863	0.583806	3.58562e-05	0.00547242	(1 of 3) PTHR13683:SF265 - PROTEIN ASPARTIC PROTEASE IN GUARD CELL 2
Glyma.10G036800.Wm82.a4.v1	613.385	0.964842	0.349009	2.896e-05	0.00456542	(1 of 3) PTHR24064//PTHR24064:SF279 - FAMILY NOT NAMED // MAJOR FACILITATOR PROTEIN-RELATED
Glyma.10G037600.Wm82.a4.v1	99.072	0.57779	0.679423	0.000654217	0.042914	(1 of 25) PF04852 - Protein of unknown function (DUF640) (DUF640)
Glyma.10G044800.Wm82.a4.v1	1156.68	-0.543858	0.262991	0.000207405	0.0199324	(1 of 131) PF00892 - EamA-like transporter family (EamA)
Glyma.10G048100.Wm82.a4.v1	1944.37	-0.537787	0.311708	0.000458578	0.0337831	(1 of 2) PTHR26402//PTHR26402:SF525//PTHR26402:SF543 - RESPONSE REGULATOR OF TWO-COMPONENT SYSTEM // SUBFAMILY NOT NAMED // TWO-COMPONENT RESPONSE REGULATOR-LIKE APRR3
Glyma.10G071700.Wm82.a4.v1	53.4967	0.629233	0.487375	0.000628602	0.041917	(1 of 5) PTHR22952:SF217 - PROTEIN ABSCISIC ACID-INSENSITIVE 5
Glyma.10G079400.Wm82.a4.v1	110.544	0.942182	0.237373	2.79768e-06	0.000661566	(1 of 16) PTHR31415:SF4 - HARPIN-INDUCED PROTEIN-LIKE-RELATED
Glyma.10G102100.Wm82.a4.v1	612.842	0.589997	0.535938	0.000758961	0.0482161	(1 of 6) PTHR11802//PTHR11802:SF94 - SERINE PROTEASE FAMILY S10 SERINE CARBOXYPEPTIDASE // SUBFAMILY NOT NAMED
Glyma.10G108100.Wm82.a4.v1	235.209	0.936365	0.466374	8.32835e-05	0.0102917	(1 of 59) PTHR23273//PTHR23273:SF8 - REPLICATION FACTOR A 1, RFA1 // SUBFAMILY NOT NAMED
Glyma.10G122800.Wm82.a4.v1	27.9052	7.71845	1.21982	4.28214e-11	2.64581e-08	-
Glyma.10G128400.Wm82.a4.v1	381.727	1.28342	0.252124	2.9665e-09	1.40297e-06	(1 of 1) K18010 - 7-hydroxymethyl chlorophyll a reductase (HCAR)
Glyma.10G130800.Wm82.a4.v1	319.817	0.494371	0.237736	0.000186928	0.0187458	(1 of 2) PTHR21493//PTHR21493:SF119 - CGI-141-RELATED/LIPASE CONTAINING PROTEIN // TRIGLYCERIDE LIPASE-RELATED
Glyma.10G131000.Wm82.a4.v1	33.9624	1.01605	0.513552	5.85393e-05	0.00784457	(1 of 753) PF13041 - PPR repeat family (PPR_2)
Glyma.10G131100.Wm82.a4.v1	8.85914	1.14078	1.55738	0.000235808	0.0216108	(1 of 90) PF12776 - Myb/SANT-like DNA-binding domain (Myb_DNA-bind_3)
Glyma.10G137600.Wm82.a4.v1	245.51	0.710856	0.459778	0.000362575	0.0289365	(1 of 11) PTHR24221:SF205 - ABC TRANSPORTER B FAMILY MEMBER 11-RELATED
Glyma.10G139200.Wm82.a4.v1	1331.9	1.03469	0.249039	1.13839e-06	0.000302845	(1 of 12) PTHR21562:SF5 - PECTINACETYLESTERASE FAMILY PROTEIN
Glyma.10G139400.Wm82.a4.v1	1227.78	-0.712882	0.391595	0.000269199	0.0236058	(1 of 1) PTHR12725//PTHR12725:SF73 - HALOACID DEHALOGENASE-LIKE HYDROLASE // SUBFAMILY NOT NAMED
Glyma.10G142500.Wm82.a4.v1	5149.96	2.15891	0.136192	1.83291e-60	1.4043e-56	(1 of 1) PTHR37729//PTHR37729:SF1 - FAMILY NOT NAMED // NEUROFILAMENT PROTEIN-RELATED PROTEIN
Glyma.10G144100.Wm82.a4.v1	618.193	0.730034	0.41317	0.000270241	0.0236058	(1 of 4) PTHR32227:SF118 - CARBOHYDRATE-BINDING X8 DOMAIN-CONTAINING PROTEIN
Glyma.10G146000.Wm82.a4.v1	140.805	-0.70739	0.240544	3.6238e-05	0.00550874	(1 of 1) KOG2414 - Putative Xaa-Pro aminopeptidase
Glyma.10G158350.Wm82.a4.v1	760.705	-0.568876	0.310856	0.000356912	0.0286038	(1 of 3) PTHR21089//PTHR21089:SF12 - SHIKIMATE DEHYDROGENASE // SUBFAMILY NOT NAMED
Glyma.10G176700.Wm82.a4.v1	44.7615	-1.01276	0.507417	5.84622e-05	0.00784457	(1 of 13) 2.1.1.150 - Isoflavone 7-O-methyltransferase
Glyma.10G177600.Wm82.a4.v1	1259.69	0.643985	0.295653	0.000167077	0.0174874	(1 of 6) PTHR32166//PTHR32166:SF15 - FAMILY NOT NAMED // F16P17.2 PROTEIN
Glyma.10G179100.Wm82.a4.v1	625.738	0.523616	0.272911	0.000292272	0.0247707	(1 of 24) PF04720 - PDDEXK-like family of unknown function (PDDEXK_6)
Glyma.10G179200.Wm82.a4.v1	1103.55	0.558984	0.310477	0.000383035	0.0299455	(1 of 21) PF04674 - Phosphate-induced protein 1 conserved region (Phi_1)
Glyma.10G181300.Wm82.a4.v1	5.96368	-2.77966	2.83502	8.65822e-05	0.0105968	-
Glyma.10G213100.Wm82.a4.v1	51.6935	-0.580531	0.420961	0.000766384	0.0484466	(1 of 8) PTHR32295//PTHR32295:SF32 - FAMILY NOT NAMED // PROTEIN IQ-DOMAIN 3-RELATED
Glyma.10G213500.Wm82.a4.v1	126.276	0.588391	0.314799	0.000323813	0.0266767	(1 of 5) PTHR31301:SF14 - LOB DOMAIN-CONTAINING PROTEIN 1-RELATED
Glyma.10G214500.Wm82.a4.v1	21527	0.986492	0.353423	2.534e-05	0.00409589	(1 of 48) 3.6.5.3 - Protein-synthesizing GTPase / Peptide-release or termination factor
Glyma.10G241200.Wm82.a4.v1	1400.48	-0.437568	0.245427	0.00038641	0.0300156	(1 of 2) KOG1164//KOG1187 - Casein kinase (serine/threonine/tyrosine protein kinase) // Serine/threonine protein kinase
Glyma.10G274700.Wm82.a4.v1	77.9875	0.786881	0.370607	0.00013887	0.0151995	(1 of 3) 3.2.1.177//3.2.1.37//3.2.1.55 - Alpha-D-xyloside xylohydrolase / Alpha-xylosidase // Xylan 1,4-beta-xylosidase / Xylobiase // Non-reducing end alpha-L-arabinofuranosidase / Arabinosidase
Glyma.10G296600.Wm82.a4.v1	231.838	0.953464	0.38891	4.69741e-05	0.00677232	(1 of 4) PTHR11654//PTHR11654:SF146 - OLIGOPEPTIDE TRANSPORTER-RELATED // SUBFAMILY NOT NAMED
Glyma.11G058100.Wm82.a4.v1	4020.53	-0.729912	0.479734	0.000333775	0.027147	(1 of 154) K00430 - peroxidase (E1.11.1.7)
Glyma.11G062500.Wm82.a4.v1	19.849	-1.57532	2.17019	0.000208478	0.0199659	(1 of 32) 1.14.13.121 - Premnaspirodiene oxygenase / Hyoscymus muticus premnaspirodiene oxygenase
Glyma.11G073100.Wm82.a4.v1	913.209	0.50888	0.342939	0.000803639	0.0498152	(1 of 6) PTHR23421//PTHR23421:SF79 - BETA-GALACTOSIDASE RELATED // BETA-GALACTOSIDASE 3
Glyma.11G080300.Wm82.a4.v1	980.135	0.66921	0.400451	0.000381818	0.0299114	(1 of 4) PTHR31235//PTHR31235:SF67 - FAMILY NOT NAMED // PEROXIDASE 64
Glyma.11G100100.Wm82.a4.v1	1300.67	-0.487988	0.228781	0.000159707	0.0169007	(1 of 3) K15402 - fatty acid omega-hydroxylase (CYP86B1)
Glyma.11G101300.Wm82.a4.v1	265.226	-0.614029	0.301947	0.000227011	0.0210057	(1 of 2) PTHR22298//PTHR22298:SF41 - ENDO-1,4-BETA-GLUCANASE // ENDOGLUCANASE 5
Glyma.11G106200.Wm82.a4.v1	24.2031	0.672371	0.601685	0.000458441	0.0337831	(1 of 2) PTHR31048//PTHR31048:SF4 - FAMILY NOT NAMED // PATHOGENESIS-RELATED THAUMATIN-LIKE PROTEIN
Glyma.11G124000.Wm82.a4.v1	81.9716	0.726496	0.41019	0.000272672	0.0236058	-
Glyma.11G124100.Wm82.a4.v1	457.556	-0.541071	0.232068	0.000108969	0.0124609	(1 of 4) PTHR31920//PTHR31920:SF18 - FAMILY NOT NAMED // B3 DOMAIN-CONTAINING PROTEIN REM19-RELATED
Glyma.11G131700.Wm82.a4.v1	411.143	0.906365	0.353801	4.92159e-05	0.00698283	(1 of 4) K09955 - hypothetical protein (K09955)
Glyma.11G131900.Wm82.a4.v1	121.377	-0.96924	0.226558	1.03792e-06	0.000284003	(1 of 1) PTHR32467:SF22 - AP2-LIKE ETHYLENE-RESPONSIVE TRANSCRIPTION FACTOR PLT1
Glyma.11G133900.Wm82.a4.v1	9.89228	-1.60571	2.18133	0.000200871	0.0194521	(1 of 5) PTHR11206:SF128 - MATE EFFLUX FAMILY PROTEIN 1
Glyma.11G139100.Wm82.a4.v1	1400.63	0.970823	0.222406	7.7677e-07	0.000221293	(1 of 3) PTHR31867:SF29 - EXPANSIN-A3
Glyma.11G148362.Wm82.a4.v1	982.858	-0.670861	0.40959	0.000395882	0.0304527	(1 of 2) PTHR26402//PTHR26402:SF543 - RESPONSE REGULATOR OF TWO-COMPONENT SYSTEM // TWO-COMPONENT RESPONSE REGULATOR-LIKE APRR3
Glyma.11G154900.Wm82.a4.v1	1154.59	0.790121	0.363417	0.000127839	0.0141131	(1 of 4) PF02095 - Extensin-like protein repeat (Extensin_1)
Glyma.11G156700.Wm82.a4.v1	422.304	0.485656	0.286731	0.0005043	0.0362453	(1 of 47) KOG4282 - Transcription factor GT-2 and related proteins, contains trihelix DNA-binding/SANT domain
Glyma.11G158001.Wm82.a4.v1	66.1399	4.29726	0.626715	2.06386e-12	1.49174e-09	-
Glyma.11G161947.Wm82.a4.v1	440.114	1.09531	0.424479	2.00398e-05	0.00351258	(1 of 2) 1.13.11.71 - Carotenoid-9',10'-cleaving dioxygenase / Beta-carotene 9',10'-monooxygenase
Glyma.11G163300.Wm82.a4.v1	933.902	-0.492299	0.3074	0.000630678	0.041917	(1 of 8) K13424 - WRKY transcription factor 33 (WRKY33)
Glyma.11G164700.Wm82.a4.v1	4104.78	0.704713	0.40152	0.000301776	0.0252967	(1 of 4) PTHR10366:SF369 - CINNAMOYL-COA REDUCTASE-LIKE PROTEIN
Glyma.11G171900.Wm82.a4.v1	157.278	0.629808	0.551352	0.000601189	0.0410577	(1 of 5) PTHR31342:SF9 - F10K1.18 PROTEIN
Glyma.11G174900.Wm82.a4.v1	68.7523	0.735831	0.548869	0.000337212	0.0273106	(1 of 2) PTHR12203:SF13 - F10K1.7 PROTEIN
Glyma.11G182000.Wm82.a4.v1	14.1274	-0.558339	0.822263	0.000681486	0.0442481	(1 of 4) PTHR31989//PTHR31989:SF4 - FAMILY NOT NAMED // NAC DOMAIN-CONTAINING PROTEIN 61-RELATED
Glyma.11G193600.Wm82.a4.v1	1023.61	0.948914	0.41772	5.96688e-05	0.00796443	(1 of 57) K08235 - xyloglucan:xyloglucosyl transferase (E2.4.1.207)
Glyma.11G216300.Wm82.a4.v1	157.509	1.12086	0.275493	8.75796e-07	0.00024489	(1 of 1) PF00538//PF02178 - linker histone H1 and H5 family (Linker_histone) // AT hook motif (AT_hook)
Glyma.11G217500.Wm82.a4.v1	390.039	-0.590963	0.214775	4.54279e-05	0.00661692	(1 of 331) PF01535//PF13041 - PPR repeat (PPR) // PPR repeat family (PPR_2)
Glyma.11G221900.Wm82.a4.v1	248.536	0.912998	0.247601	6.10591e-06	0.00129947	(1 of 7) K18443 - golgi-specific brefeldin A-resistance guanine nucleotide exchange factor 1 (GBF1)
Glyma.11G224800.Wm82.a4.v1	30.7855	-2.74186	0.600495	1.04052e-08	4.52958e-06	-
Glyma.11G225400.Wm82.a4.v1	719.568	0.56659	0.183935	1.85738e-05	0.0033405	-
Glyma.11G226100.Wm82.a4.v1	186.324	0.629337	0.279355	0.000144167	0.0155133	(1 of 4) PTHR15858:SF0 - IMMEDIATE EARLY RESPONSE 3-INTERACTING PROTEIN 1
Glyma.11G227200.Wm82.a4.v1	2035.35	-0.501487	0.228688	0.000140801	0.0153233	(1 of 13) PTHR24078//PTHR24078:SF261 - DNAJ HOMOLOG SUBFAMILY C MEMBER // DNAJ (HSP40) HOMOLOG, SUBFAMILY A, MEMBER 3A
Glyma.11G239400.Wm82.a4.v1	994.574	0.450967	0.274501	0.000575185	0.0399895	(1 of 3) PTHR31718//PTHR31718:SF0 - FAMILY NOT NAMED // EXPRESSED PROTEIN-RELATED
Glyma.11G254500.Wm82.a4.v1	45.2882	0.6185	0.495114	0.000671082	0.0437953	(1 of 2) PTHR11062:SF110 - EXOSTOSIN FAMILY PROTEIN
Glyma.11G254600.Wm82.a4.v1	110.284	0.885162	0.289854	2.37301e-05	0.00393529	(1 of 4) PTHR33136:SF10 - PROTEIN RALF-LIKE 24-RELATED
Glyma.12G002600.Wm82.a4.v1	98.5489	2.13984	0.447578	1.60141e-10	8.89082e-08	(1 of 1) K01514 - exopolyphosphatase (PRUNE, PPX1)
Glyma.12G003500.Wm82.a4.v1	615.398	0.468067	0.193812	6.76866e-05	0.00875992	(1 of 41) 5.3.4.1 - Protein disulfide-isomerase / S-S rearrangase
Glyma.12G003900.Wm82.a4.v1	1112.65	0.990824	0.223558	5.69115e-07	0.000166425	(1 of 21) PF04674 - Phosphate-induced protein 1 conserved region (Phi_1)
Glyma.12G004600.Wm82.a4.v1	123.117	-0.808385	0.469834	0.000197519	0.0192533	(1 of 2) PTHR31080//PTHR31080:SF19 - FAMILY NOT NAMED // PLANT INVERTASE/PECTIN METHYLESTERASE INHIBITOR SUPERFAMILY PROTEIN
Glyma.12G006300.Wm82.a4.v1	2240.07	0.645981	0.278548	0.000125898	0.0139794	(1 of 2) PTHR27000//PTHR27000:SF1 - FAMILY NOT NAMED // LEUCINE-RICH REPEAT RECEPTOR-LIKE PROTEIN KINASE TDR
Glyma.12G008000.Wm82.a4.v1	459.956	0.724633	0.141926	6.44943e-08	2.37562e-05	(1 of 2) K03008 - DNA-directed RNA polymerase II subunit RPB11 (RPB11, POLR2J)
Glyma.12G010900.Wm82.a4.v1	2523.39	-0.436137	0.127985	2.21601e-06	0.000533904	(1 of 5) PTHR24009:SF3 - RNA RECOGNITION MOTIF-CONTAINING PROTEIN-RELATED
Glyma.12G011200.Wm82.a4.v1	115.353	2.25505	0.285608	6.94579e-19	7.39109e-16	(1 of 9) K00006 - glycerol-3-phosphate dehydrogenase (NAD+) (GPD1)
Glyma.12G012000.Wm82.a4.v1	133.556	-3.13007	0.348491	6.57195e-20	7.86745e-17	(1 of 2) PTHR22953:SF18 - METALLOPHOSPHOESTERASE DOMAIN-CONTAINING PROTEIN
Glyma.12G012600.Wm82.a4.v1	104.291	1.01726	0.360125	2.09373e-05	0.00361291	-
Glyma.12G012700.Wm82.a4.v1	730.147	0.56501	0.224181	7.31248e-05	0.00930652	(1 of 4) PTHR15907:SF35 - GENE1000 PROTEIN-RELATED
Glyma.12G014100.Wm82.a4.v1	420.998	-0.698615	0.13784	7.32551e-08	2.6167e-05	-
Glyma.12G014300.Wm82.a4.v1	160.542	0.667492	0.530678	0.000498012	0.0361322	(1 of 3) 2.1.1.95 - Tocopherol O-methyltransferase
Glyma.12G015700.Wm82.a4.v1	533.244	0.90086	0.193533	3.45052e-07	0.000105746	(1 of 3) 2.3.2.4 - Gamma-glutamylcyclotransferase
Glyma.12G016500.Wm82.a4.v1	165.889	0.735188	0.258299	4.38879e-05	0.00649134	(1 of 2) PTHR10584//PTHR10584:SF162 - SUGAR KINASE // SUBFAMILY NOT NAMED
Glyma.12G031200.Wm82.a4.v1	1045.56	0.720512	0.330179	0.000150781	0.0161344	(1 of 2) PTHR31048//PTHR31048:SF4 - FAMILY NOT NAMED // PATHOGENESIS-RELATED THAUMATIN-LIKE PROTEIN
Glyma.12G035700.Wm82.a4.v1	79.876	0.632081	0.551499	0.000593885	0.0408448	(1 of 4) PTHR31374:SF41 - AUXIN-INDUCED PROTEIN-LIKE-RELATED
Glyma.12G035800.Wm82.a4.v1	241.507	0.51687	0.274394	0.000317071	0.0264051	(1 of 155) K14488 - SAUR family protein (SAUR)
Glyma.12G044600.Wm82.a4.v1	5582.65	-0.562151	0.267493	0.000194843	0.0190913	(1 of 23) PF03181 - BURP domain (BURP)
Glyma.12G054500.Wm82.a4.v1	191.127	0.982014	0.499782	6.95147e-05	0.00896623	(1 of 38) K01188 - beta-glucosidase (E3.2.1.21)
Glyma.12G056700.Wm82.a4.v1	303.695	0.653014	0.427881	0.000482469	0.0353392	-
Glyma.12G062700.Wm82.a4.v1	1712.27	0.609333	0.375786	0.000495415	0.0360806	(1 of 3) PTHR31867:SF29 - EXPANSIN-A3
Glyma.12G065500.Wm82.a4.v1	94.4088	0.985676	0.314049	1.44935e-05	0.00270838	-
Glyma.12G066000.Wm82.a4.v1	9960.94	-0.582644	0.226459	6.74849e-05	0.00875992	(1 of 4) PTHR10641//PTHR10641:SF484 - MYB-LIKE DNA-BINDING PROTEIN MYB // TRANSCRIPTION FACTOR MYB48-RELATED
Glyma.12G073900.Wm82.a4.v1	1154.25	-0.548823	0.382265	0.00079681	0.0495753	(1 of 2) PTHR26402//PTHR26402:SF543 - RESPONSE REGULATOR OF TWO-COMPONENT SYSTEM // TWO-COMPONENT RESPONSE REGULATOR-LIKE APRR3
Glyma.12G078700.Wm82.a4.v1	76.1106	-1.17815	0.312862	1.33606e-06	0.000343502	-
Glyma.12G089100.Wm82.a4.v1	213.414	-0.467829	0.267109	0.000432375	0.0324137	(1 of 6) PTHR31499//PTHR31499:SF4 - FAMILY NOT NAMED // MYB FAMILY TRANSCRIPTION FACTOR-RELATED
Glyma.12G111100.Wm82.a4.v1	88.221	0.752115	0.424989	0.00024601	0.0222793	(1 of 2) PTHR31867:SF7 - EXPANSIN-A20
Glyma.12G113800.Wm82.a4.v1	428.147	0.847941	0.174599	1.73819e-07	5.79014e-05	(1 of 8) PTHR10992//PTHR10992:SF869 - ALPHA/BETA HYDROLASE FOLD-CONTAINING PROTEIN // SUBFAMILY NOT NAMED
Glyma.12G135000.Wm82.a4.v1	318.004	0.924655	0.240836	4.11232e-06	0.000922066	(1 of 4) K03146 - thiamine thiazole synthase (THI4, THI1)
Glyma.12G141400.Wm82.a4.v1	388.273	0.783398	0.17114	5.41877e-07	0.000162174	(1 of 1) KOG4020 - Protein DRE2, required for cell viability
Glyma.12G141700.Wm82.a4.v1	284.44	-0.861905	0.181663	2.66582e-07	8.50246e-05	(1 of 4) PTHR16223//PTHR16223:SF46 - FAMILY NOT NAMED // TRANSCRIPTION FACTOR BHLH123
Glyma.12G142100.Wm82.a4.v1	171.716	0.846347	0.319217	5.22695e-05	0.00722867	(1 of 2) KOG0580//KOG0984//KOG1187//KOG2345 - Serine/threonine protein kinase // Mitogen-activated protein kinase (MAPK) kinase MKK3/MKK6 // Serine/threonine protein kinase // Serine/threonine protein kinase/TGF-beta stimulated factor
Glyma.12G142200.Wm82.a4.v1	871.065	-0.927759	0.197843	2.78332e-07	8.73961e-05	(1 of 8) PTHR27002//PTHR27002:SF129 - FAMILY NOT NAMED // INACTIVE G-TYPE LECTIN S-RECEPTOR-LIKE SERINE/THREONINE-PROTEIN KINASE SRK-RELATED
Glyma.12G142900.Wm82.a4.v1	37.0107	0.782067	0.678397	0.000266474	0.023521	(1 of 6) PTHR23050//PTHR23050:SF170 - CALCIUM BINDING PROTEIN // SUBFAMILY NOT NAMED
Glyma.12G145300.Wm82.a4.v1	88.3713	-4.45496	2.7255	2.17234e-05	0.00366724	(1 of 27) PTHR27002//PTHR27002:SF9 - FAMILY NOT NAMED // CYSTEINE-RICH RECEPTOR-LIKE PROTEIN KINASE 27-RELATED
Glyma.12G156466.Wm82.a4.v1	12.8921	-3.49798	1.5227	7.51773e-06	0.00154005	-
Glyma.12G156532.Wm82.a4.v1	71.0667	-0.868669	1.88789	0.000653994	0.042914	-
Glyma.12G156900.Wm82.a4.v1	619.654	-0.549192	0.246842	0.000143526	0.0155133	(1 of 16) PF04859 - Plant protein of unknown function (DUF641) (DUF641)
Glyma.12G158300.Wm82.a4.v1	161.727	10.1853	1.1777	2.18234e-19	2.48078e-16	(1 of 4) PTHR12777 - SMALL NUCLEAR RIBONUCLEOPROTEIN SM D2
Glyma.12G163850.Wm82.a4.v1	137.095	3.62613	0.31289	1.46078e-31	4.30458e-28	-
Glyma.12G164000.Wm82.a4.v1	249.586	1.09586	0.375942	1.22843e-05	0.00233938	-
Glyma.12G167200.Wm82.a4.v1	632.448	-5.43449	0.224866	1.85511e-129	7.10657e-125	(1 of 2) PTHR12357//PTHR12357:SF25 - YTH YT521-B HOMOLOGY DOMAIN-CONTAINING // EVOLUTIONARILY CONSERVED C-TERMINAL REGION 11 PROTEIN
Glyma.12G176900.Wm82.a4.v1	468.184	-11.618	1.21481	1.50266e-23	2.21399e-20	(1 of 5) K02575 - MFS transporter, NNP family, nitrate/nitrite transporter (NRT, narK, nrtP, nasA)
Glyma.12G178200.Wm82.a4.v1	573.109	0.621155	0.444337	0.000626023	0.041917	(1 of 13) PF07795 - Protein of unknown function (DUF1635) (DUF1635)
Glyma.12G178800.Wm82.a4.v1	27.0598	1.81681	0.82726	5.45725e-06	0.00116791	(1 of 3) PTHR10003//PTHR10003:SF34 - SUPEROXIDE DISMUTASE CU-ZN -RELATED // SUPEROXIDE DISMUTASE [CU-ZN] 2, CHLOROPLASTIC
Glyma.12G180200.Wm82.a4.v1	106.367	2.31319	0.324924	4.39055e-16	4.0046e-13	(1 of 4) PTHR22835//PTHR22835:SF191 - ZINC FINGER FYVE DOMAIN CONTAINING PROTEIN // SUBFAMILY NOT NAMED
Glyma.12G181100.Wm82.a4.v1	793.357	3.87473	0.374586	1.38683e-25	2.52985e-22	(1 of 8) PTHR22950//PTHR22950:SF319 - AMINO ACID TRANSPORTER // GABA TRANSPORTER 1
Glyma.12G181800.Wm82.a4.v1	1553.79	0.534781	0.264432	0.000229334	0.0211694	(1 of 4) PTHR21022//PTHR21022:SF5 - PREPHENATE DEHYDRATASE P PROTEIN // SUBFAMILY NOT NAMED
Glyma.12G183000.Wm82.a4.v1	108.533	1.16152	0.21463	2.21106e-09	1.08591e-06	-
Glyma.12G183900.Wm82.a4.v1	14.7838	1.83086	1.80242	8.86004e-05	0.0107749	(1 of 17) PTHR10593//PTHR10593:SF27 - SERINE/THREONINE-PROTEIN KINASE RIO // SUBFAMILY NOT NAMED
Glyma.12G221100.Wm82.a4.v1	164.854	1.20981	0.33982	1.7623e-06	0.000438379	(1 of 2) PTHR22953//PTHR22953:SF39 - ACID PHOSPHATASE RELATED // SUBFAMILY NOT NAMED
Glyma.13G051251.Wm82.a4.v1	13.5297	3.30513	2.46959	4.02278e-05	0.00601972	-
Glyma.13G067700.Wm82.a4.v1	431.452	1.09851	0.142943	1.23439e-15	1.07471e-12	(1 of 3) PTHR13208 - MEDIATOR OF RNA POLYMERASE II TRANSCRIPTION SUBUNIT 4
Glyma.13G071400.Wm82.a4.v1	46.2185	0.851484	0.581486	0.000180278	0.0184162	(1 of 2) PTHR11527//PTHR11527:SF170 - SMALL HEAT-SHOCK PROTEIN HSP20 FAMILY // SUBFAMILY NOT NAMED
Glyma.13G081100.Wm82.a4.v1	220.131	-1.20234	0.283963	2.6856e-07	8.50246e-05	(1 of 131) PF00892 - EamA-like transporter family (EamA)
Glyma.13G087100.Wm82.a4.v1	164.489	0.6763	0.461428	0.000454516	0.0337434	(1 of 8) K17469 - sulfate transporter 2, low-affinity (SULTR2)
Glyma.13G088700.Wm82.a4.v1	632.188	0.84366	0.303437	4.24876e-05	0.00630858	(1 of 3) PTHR10502:SF98 - ANNEXIN D1-RELATED
Glyma.13G091600.Wm82.a4.v1	450.41	0.68819	0.212952	1.90642e-05	0.00341268	(1 of 15) PF05703//PF08458 - Auxin canalisation (Auxin_canalis) // Plant pleckstrin homology-like region (PH_2)
Glyma.13G094200.Wm82.a4.v1	2167.7	0.635892	0.36099	0.000367368	0.0290767	(1 of 3) PTHR10334:SF204 - ALLERGEN V5/TPX-1-RELATED FAMILY PROTEIN-RELATED
Glyma.13G095300.Wm82.a4.v1	313.14	-1.12099	0.22922	4.0693e-08	1.54343e-05	(1 of 2) PTHR31062:SF47 - XYLOGLUCAN ENDOTRANSGLUCOSYLASE/HYDROLASE PROTEIN 21-RELATED
Glyma.13G106400.Wm82.a4.v1	2079.48	-0.99536	0.359924	2.52958e-05	0.00409589	(1 of 5) PTHR31388//PTHR31388:SF6 - FAMILY NOT NAMED // PEROXIDASE 59
Glyma.13G135900.Wm82.a4.v1	3009.34	-0.43916	0.268554	0.000586263	0.0406122	(1 of 2) PTHR26402//PTHR26402:SF525//PTHR26402:SF543 - RESPONSE REGULATOR OF TWO-COMPONENT SYSTEM // SUBFAMILY NOT NAMED // TWO-COMPONENT RESPONSE REGULATOR-LIKE APRR3
Glyma.13G150000.Wm82.a4.v1	2717.29	0.431146	0.255935	0.000509033	0.0363807	(1 of 33) PF00069//PF08263 - Protein kinase domain (Pkinase) // Leucine rich repeat N-terminal domain (LRRNT_2)
Glyma.13G150300.Wm82.a4.v1	7.61437	-4.808	2.4686	1.33624e-05	0.00250925	(1 of 42) PF01535//PF12854//PF13041 - PPR repeat (PPR) // PPR repeat (PPR_1) // PPR repeat family (PPR_2)
Glyma.13G159700.Wm82.a4.v1	1209.25	-0.791446	0.26093	2.93821e-05	0.00459417	-
Glyma.13G161900.Wm82.a4.v1	58.4317	0.606955	0.872381	0.000568821	0.0396189	(1 of 2) PTHR22953:SF13 - BIFUNCTIONAL PURPLE ACID PHOSPHATASE 26
Glyma.13G165633.Wm82.a4.v1	425.507	-2.64236	0.237964	1.05502e-29	2.88684e-26	-
Glyma.13G175300.Wm82.a4.v1	4566.19	0.885805	0.331624	4.49622e-05	0.00657409	-
Glyma.13G185200.Wm82.a4.v1	41.7667	1.56615	0.641515	4.08567e-06	0.000922066	(1 of 6) K01082 - 3'(2'), 5'-bisphosphate nucleotidase (E3.1.3.7, cysQ, MET22, BPNT1)
Glyma.13G199300.Wm82.a4.v1	1287.48	-0.791192	0.460419	0.000215334	0.0203679	-
Glyma.13G205200.Wm82.a4.v1	240.257	-0.59327	0.258172	0.000128477	0.0141428	-
Glyma.13G206400.Wm82.a4.v1	177.492	0.647244	0.311874	0.000203642	0.0196501	-
Glyma.13G213500.Wm82.a4.v1	281.094	0.843467	0.257784	1.715e-05	0.00312848	(1 of 11) K01662 - 1-deoxy-D-xylulose-5-phosphate synthase (dxs)
Glyma.13G217700.Wm82.a4.v1	617.861	0.800952	0.335481	8.98364e-05	0.0108563	(1 of 14) PF04862 - Protein of unknown function (DUF642) (DUF642)
Glyma.13G236100.Wm82.a4.v1	2482.04	0.737599	0.384093	0.000216335	0.0204122	-
Glyma.13G244800.Wm82.a4.v1	624.296	0.502042	0.310688	0.000604943	0.0411323	-
Glyma.13G256000.Wm82.a4.v1	52.2427	0.925713	0.499045	9.99658e-05	0.0116398	(1 of 1) KOG4090 - Uncharacterized conserved protein
Glyma.13G295000.Wm82.a4.v1	156.965	0.702325	0.377155	0.0002626	0.0233946	(1 of 3) 2.6.1.80 - Nicotianamine aminotransferase / Nicotianamine transaminase
Glyma.13G322300.Wm82.a4.v1	451.31	0.74511	0.445511	0.000278633	0.0239324	(1 of 13) PF07795 - Protein of unknown function (DUF1635) (DUF1635)
Glyma.13G323900.Wm82.a4.v1	67.7491	-0.721085	0.341633	0.000169664	0.0176138	-
Glyma.13G324200.Wm82.a4.v1	57.623	1.77813	1.05579	1.82861e-05	0.00330427	(1 of 4) PTHR11850//PTHR11850:SF125 - HOMEOBOX PROTEIN TRANSCRIPTION FACTORS // SUBFAMILY NOT NAMED
Glyma.13G327951.Wm82.a4.v1	69.9043	1.07875	0.27733	1.88179e-06	0.0004621	(1 of 5) PTHR31384//PTHR31384:SF20 - FAMILY NOT NAMED // AUXIN RESPONSE FACTOR 4
Glyma.13G347800.Wm82.a4.v1	76.5169	0.755111	0.67329	0.000301056	0.0252967	(1 of 32) 1.13.11.58 - Linoleate 9S-lipoxygenase / Linoleate 9-lipoxygenase
Glyma.13G360000.Wm82.a4.v1	465.098	0.93052	0.470163	8.79433e-05	0.0107291	(1 of 4) PTHR11814//PTHR11814:SF85 - SULFATE TRANSPORTER // SULFATE TRANSPORTER 3.4-RELATED
Glyma.13G369900.Wm82.a4.v1	213.142	0.540405	0.303547	0.000404776	0.0308274	(1 of 2) K03322 - manganese transport protein (mntH)
Glyma.13G371200.Wm82.a4.v1	381.731	-0.708572	0.286918	9.15455e-05	0.0108911	(1 of 78) PF00069//PF00560//PF08263//PF13855 - Protein kinase domain (Pkinase) // Leucine Rich Repeat (LRR_1) // Leucine rich repeat N-terminal domain (LRRNT_2) // Leucine rich repeat (LRR_8)
Glyma.14G011500.Wm82.a4.v1	365.761	0.925922	0.517992	0.000105098	0.0120992	(1 of 78) PF00069//PF08263//PF13855 - Protein kinase domain (Pkinase) // Leucine rich repeat N-terminal domain (LRRNT_2) // Leucine rich repeat (LRR_8)
Glyma.14G081300.Wm82.a4.v1	23.6922	-0.779342	1.03168	0.000339024	0.0273994	(1 of 20) KOG0513 - Ca2+-independent phospholipase A2
Glyma.14G098700.Wm82.a4.v1	338.28	0.438952	0.229325	0.000264808	0.0234821	-
Glyma.14G130300.Wm82.a4.v1	511.458	0.966336	0.413208	5.08808e-05	0.0070621	(1 of 4) PTHR32227//PTHR32227:SF48 - FAMILY NOT NAMED // GLUCAN ENDO-1,3-BETA-GLUCOSIDASE 4
Glyma.14G134100.Wm82.a4.v1	2130.17	0.518894	0.348687	0.000781229	0.0489809	(1 of 22) K01535 - H+-transporting ATPase (E3.6.3.6)
Glyma.14G148100.Wm82.a4.v1	4526.81	-1.00284	0.21469	2.20479e-07	7.2189e-05	(1 of 131) PF00892 - EamA-like transporter family (EamA)
Glyma.14G200100.Wm82.a4.v1	23.1055	0.820057	0.655943	0.000221735	0.0206967	(1 of 31) KOG1650 - Predicted K+/H+-antiporter
Glyma.14G200900.Wm82.a4.v1	581.702	0.993044	0.162113	1.20785e-10	6.80446e-08	(1 of 10) PTHR11746//PTHR11746:SF83 - O-METHYLTRANSFERASE // SUBFAMILY NOT NAMED
Glyma.14G210600.Wm82.a4.v1	678.517	0.648837	0.231929	4.63222e-05	0.00672164	(1 of 4) PTHR12802//PTHR12802:SF60 - SWI/SNF COMPLEX-RELATED // PROTEIN REVEILLE 1-RELATED
Glyma.14G215600.Wm82.a4.v1	423.542	1.13403	0.393113	1.04851e-05	0.002092	(1 of 5) PTHR23201//PTHR23201:SF1 - EXTENSIN, PROLINE-RICH PROTEIN // GIBBERELLIN-REGULATED PROTEIN 12-RELATED
Glyma.14G216200.Wm82.a4.v1	1125.26	0.859242	0.24782	1.11572e-05	0.00218066	(1 of 6) PTHR31218:SF53 - PROTEIN WALLS ARE THIN 1
Glyma.15G011900.Wm82.a4.v1	4428.78	-0.493587	0.242046	0.000207607	0.0199324	(1 of 5) 3.6.3.17 - Monosaccharide-transporting ATPase
Glyma.15G014000.Wm82.a4.v1	125.813	0.766679	0.544657	0.000282912	0.0241915	(1 of 4) PTHR11814//PTHR11814:SF85 - SULFATE TRANSPORTER // SULFATE TRANSPORTER 3.4-RELATED
Glyma.15G026000.Wm82.a4.v1	192.699	0.824146	0.259615	2.14331e-05	0.00366544	(1 of 23) PF12023 - Domain of unknown function (DUF3511) (DUF3511)
Glyma.15G038400.Wm82.a4.v1	645.246	-0.511104	0.342174	0.000784104	0.0490808	(1 of 2) PTHR21726//PTHR21726:SF39 - PHOSPHATIDYLINOSITOL N-ACETYLGLUCOSAMINYLTRANSFERASE SUBUNIT P DOWN SYNDROME CRITICAL REGION PROTEIN 5 -RELATED // SUBFAMILY NOT NAMED
Glyma.15G052700.Wm82.a4.v1	145.204	-0.993417	0.263877	3.90566e-06	0.000890584	(1 of 4) PTHR31235//PTHR31235:SF27 - FAMILY NOT NAMED // PEROXIDASE 62-RELATED
Glyma.15G057400.Wm82.a4.v1	13.082	0.647399	1.18177	0.0006334	0.0419798	-
Glyma.15G068700.Wm82.a4.v1	1013.61	0.616967	0.159982	3.18873e-06	0.000740328	(1 of 2) PTHR22950//PTHR22950:SF281 - AMINO ACID TRANSPORTER // LYSINE HISTIDINE TRANSPORTER-LIKE 8
Glyma.15G082800.Wm82.a4.v1	357.42	0.669294	0.420475	0.000420348	0.0317798	(1 of 25) PF04852 - Protein of unknown function (DUF640) (DUF640)
Glyma.15G117900.Wm82.a4.v1	71.6659	0.69628	0.500756	0.0004206	0.0317798	-
Glyma.15G129700.Wm82.a4.v1	561.371	0.536492	0.263445	0.000222051	0.0206967	(1 of 5) PTHR24326//PTHR24326:SF191 - FAMILY NOT NAMED // HOMEOBOX-LEUCINE ZIPPER PROTEIN ATHB-14-RELATED
Glyma.15G139400.Wm82.a4.v1	29.0774	0.604437	1.20046	0.000761666	0.0482279	-
Glyma.15G141600.Wm82.a4.v1	260.028	0.963596	0.670014	0.000113026	0.0127347	-
Glyma.15G141900.Wm82.a4.v1	1162.67	-0.634922	0.203846	2.21634e-05	0.00370757	-
Glyma.15G143900.Wm82.a4.v1	471.886	-0.60991	0.176537	8.89029e-06	0.00180195	-
Glyma.15G154700.Wm82.a4.v1	2518.97	-0.806594	0.176743	5.65325e-07	0.000166425	(1 of 2) PF05558 - DREPP plasma membrane polypeptide (DREPP)
Glyma.15G203600.Wm82.a4.v1	739.49	0.537446	0.249849	0.000168397	0.0175776	(1 of 24) PF00560//PF07714//PF08263//PF13855 - Leucine Rich Repeat (LRR_1) // Protein tyrosine kinase (Pkinase_Tyr) // Leucine rich repeat N-terminal domain (LRRNT_2) // Leucine rich repeat (LRR_8)
Glyma.15G211500.Wm82.a4.v1	28.574	-0.833974	1.2759	0.000375442	0.0295327	(1 of 44) PF00197 - Trypsin and protease inhibitor (Kunitz_legume)
Glyma.15G228300.Wm82.a4.v1	1538.08	-0.791301	0.453002	0.000210372	0.0200471	-
Glyma.15G234300.Wm82.a4.v1	1997.99	0.458641	0.302408	0.000797072	0.0495753	(1 of 4) PTHR13683//PTHR13683:SF258 - ASPARTYL PROTEASES // ASPARTYL PROTEASE FAMILY PROTEIN-RELATED
Glyma.15G237600.Wm82.a4.v1	951.559	-0.739053	0.429384	0.000273539	0.0236058	-
Glyma.15G248000.Wm82.a4.v1	277.171	0.594016	0.23497	7.66447e-05	0.00963206	-
Glyma.15G271000.Wm82.a4.v1	93.8087	1.8932	0.630575	4.80446e-07	0.000144921	(1 of 4) 3.2.1.119//3.2.1.21 - Vicianin beta-glucosidase // Beta-glucosidase / Gentobiase
Glyma.16G008500.Wm82.a4.v1	67.3588	-0.703967	0.497507	0.000400519	0.0306862	(1 of 2227) 2.7.11.1 - Non-specific serine/threonine protein kinase / Threonine-specific protein kinase
Glyma.16G011500.Wm82.a4.v1	195.978	-0.653269	0.345075	0.000282208	0.0241853	(1 of 233) PTHR24078 - DNAJ HOMOLOG SUBFAMILY C MEMBER
Glyma.16G013200.Wm82.a4.v1	166.01	-0.924668	0.41672	7.08776e-05	0.00911134	(1 of 11) PF03242 - Late embryogenesis abundant protein (LEA_3)
Glyma.16G028100.Wm82.a4.v1	83.9712	0.895149	0.592917	0.000143956	0.0155133	(1 of 2) PTHR23130//PTHR23130:SF78 - FAMILY NOT NAMED // CYTOCHROME B561/FERRIC REDUCTASE TRANSMEMBRANE WITH DOMON RELATED DOMAIN
Glyma.16G031700.Wm82.a4.v1	216.43	0.578046	0.427839	0.000797181	0.0495753	(1 of 12) PTHR23155//PTHR23155:SF590 - LEUCINE-RICH REPEAT-CONTAINING PROTEIN // SUBFAMILY NOT NAMED
Glyma.16G033000.Wm82.a4.v1	577.297	0.561893	0.304439	0.000346535	0.0278888	(1 of 5) PTHR31339:SF12 - POLYGALACTURONASE-LIKE PROTEIN
Glyma.16G043500.Wm82.a4.v1	337.106	1.16883	0.293222	7.82708e-07	0.000221293	(1 of 6) K14641 - apyrase (APY1_2)
Glyma.16G069700.Wm82.a4.v1	5.59545	-0.907545	1.99565	0.000638469	0.0421698	(1 of 12) PTHR31087:SF11 - PROTEIN LURP-ONE-RELATED 1-RELATED
Glyma.16G100100.Wm82.a4.v1	115.651	0.809452	0.678539	0.000235161	0.0216108	(1 of 2) PTHR33122//PTHR33122:SF8 - FAMILY NOT NAMED // NON-SPECIFIC LIPID-TRANSFER PROTEIN
Glyma.16G100400.Wm82.a4.v1	1085.5	0.576995	0.229647	7.66884e-05	0.00963206	(1 of 11) PF00304 - Gamma-thionin family (Gamma-thionin)
Glyma.16G125100.Wm82.a4.v1	1408.21	-0.801957	0.228796	1.09808e-05	0.00215719	(1 of 4) PTHR24423//PTHR24423:SF436 - TWO-COMPONENT SENSOR HISTIDINE KINASE // HISTIDINE KINASE 1
Glyma.16G133600.Wm82.a4.v1	20.7665	0.697028	0.88464	0.000404398	0.0308274	(1 of 2) PTHR23070//PTHR23070:SF24 - BCS1 AAA-TYPE ATPASE // SUBFAMILY NOT NAMED
Glyma.16G161300.Wm82.a4.v1	112.173	-0.556136	0.365264	0.000673131	0.0438542	(1 of 65) PF03140 - Plant protein of unknown function (DUF247)
Glyma.16G180200.Wm82.a4.v1	78.9141	0.663777	0.425641	0.0004453	0.0331878	(1 of 8) PTHR11206//PTHR11206:SF109 - MULTIDRUG RESISTANCE PROTEIN // MATE EFFLUX FAMILY PROTEIN
Glyma.16G185200.Wm82.a4.v1	15.4234	-6.83033	1.29222	2.01678e-08	8.21902e-06	(1 of 38) PF08263//PF13855 - Leucine rich repeat N-terminal domain (LRRNT_2) // Leucine rich repeat (LRR_8)
Glyma.16G189700.Wm82.a4.v1	700.761	-0.436487	0.238294	0.000335201	0.0272053	(1 of 2) PTHR13140//PTHR13140:SF422 - MYOSIN // SUBFAMILY NOT NAMED
Glyma.16G196300.Wm82.a4.v1	70.6922	0.710443	0.819762	0.00037225	0.0294024	(1 of 2) PTHR11362//PTHR11362:SF22 - PHOSPHATIDYLETHANOLAMINE-BINDING PROTEIN // PROTEIN BROTHER OF FT AND TFL 1
Glyma.16G208400.Wm82.a4.v1	478.4	-0.484334	0.265499	0.000360779	0.0288533	(1 of 3) PTHR11689:SF91 - CHLORIDE CHANNEL PROTEIN CLC-C
Glyma.16G218500.Wm82.a4.v1	1876.04	0.688106	0.335688	0.000201082	0.0194521	(1 of 2) PTHR11999:SF113 - GLUTAMATE DECARBOXYLASE 2
Glyma.17G025700.Wm82.a4.v1	363.001	-0.894897	0.245646	7.06033e-06	0.00146993	-
Glyma.17G026200.Wm82.a4.v1	57.7418	-1.88713	0.393315	6.67716e-11	3.93521e-08	(1 of 3) PTHR11777:SF7 - THREONYL AND ALANYL TRNA SYNTHETASE SECOND ADDITIONAL DOMAIN-CONTAINING PROTEIN
Glyma.17G026700.Wm82.a4.v1	57.4704	-1.04663	0.395081	2.33206e-05	0.00388419	(1 of 1) PTHR10903//PTHR10903:SF71 - GTPASE, IMAP FAMILY MEMBER-RELATED // SUBFAMILY NOT NAMED
Glyma.17G027300.Wm82.a4.v1	155.606	-1.39886	0.314985	1.4131e-08	6.01479e-06	(1 of 6) PTHR10366:SF465 - UDP-GLUCURONIC ACID DECARBOXYLASE 1
Glyma.17G030200.Wm82.a4.v1	8172.37	-0.531591	0.254471	0.000194338	0.0190913	(1 of 37) PF00407 - Pathogenesis-related protein Bet v I family (Bet_v_1)
Glyma.17G030300.Wm82.a4.v1	638.106	-0.84511	0.195642	1.24093e-06	0.000323385	(1 of 37) PF00407 - Pathogenesis-related protein Bet v I family (Bet_v_1)
Glyma.17G052900.Wm82.a4.v1	2556.86	-0.516079	0.342308	0.000754777	0.0480299	(1 of 5) PTHR31388//PTHR31388:SF6 - FAMILY NOT NAMED // PEROXIDASE 59
Glyma.17G085500.Wm82.a4.v1	1651.92	-0.807663	0.217545	6.7813e-06	0.00141955	(1 of 5) PTHR10638//PTHR10638:SF34 - COPPER AMINE OXIDASE // SUBFAMILY NOT NAMED
Glyma.17G087900.Wm82.a4.v1	193.024	0.889739	0.342135	4.94031e-05	0.00698352	(1 of 2) PTHR23336//PTHR23336:SF2 - ZINC FINGER CW-TYPE COILED-COIL DOMAIN PROTEIN 3. // MICRORCHIDIA ADENOSINE TRIPHOSPHATASE (ATPASE) FAMILY PROTEIN
Glyma.17G094600.Wm82.a4.v1	636.302	-0.638206	0.284879	0.000147833	0.0158632	-
Glyma.17G102900.Wm82.a4.v1	866.141	0.420091	0.214031	0.000219898	0.0205962	(1 of 3) PTHR24056//PTHR24056:SF196 - CELL DIVISION PROTEIN KINASE // SUBFAMILY NOT NAMED
Glyma.17G126500.Wm82.a4.v1	1953.88	0.765566	0.372561	0.000163789	0.017285	(1 of 4) PTHR31683//PTHR31683:SF28 - FAMILY NOT NAMED // PECTATE LYASE 22-RELATED
Glyma.17G154500.Wm82.a4.v1	1339.17	-0.425604	0.275544	0.000753787	0.0480299	(1 of 6) PTHR23155//PTHR23155:SF501 - LEUCINE-RICH REPEAT-CONTAINING PROTEIN // SUBFAMILY NOT NAMED
Glyma.17G161700.Wm82.a4.v1	151.988	-0.632029	0.442734	0.000580611	0.0402936	(1 of 3) 2.3.1.82 - Aminoglycoside 6'-N-acetyltransferase / Kanamycin 6'-N-acetyltransferase
Glyma.17G202100.Wm82.a4.v1	325.834	-1.00265	0.420601	4.05709e-05	0.00604743	(1 of 3) PTHR33433//PTHR33433:SF3 - FAMILY NOT NAMED // FLOWERING-PROMOTING FACTOR 1-LIKE PROTEIN 1-RELATED
Glyma.17G202900.Wm82.a4.v1	18.0907	0.738489	1.39676	0.000589302	0.0407491	(1 of 4) PTHR32227//PTHR32227:SF48 - FAMILY NOT NAMED // GLUCAN ENDO-1,3-BETA-GLUCOSIDASE 4
Glyma.17G203200.Wm82.a4.v1	245.27	-0.734589	0.382422	0.00021833	0.0204994	(1 of 7) PTHR31970:SF3 - MOLYBDATE TRANSPORTER 1
Glyma.17G206300.Wm82.a4.v1	2162.58	0.720513	0.348364	0.000182003	0.018543	(1 of 20) PTHR19241//PTHR19241:SF219 - ATP-BINDING CASSETTE TRANSPORTER // ABC TRANSPORTER G FAMILY MEMBER 38
Glyma.17G214600.Wm82.a4.v1	89.7565	-0.611133	0.531655	0.000681123	0.0442481	(1 of 73) 3.1.4.46 - Glycerophosphodiester phosphodiesterase / Glycerophosphoryl diester phosphodiesterase
Glyma.17G224300.Wm82.a4.v1	183.114	-1.22314	0.281175	1.45779e-07	4.94205e-05	(1 of 25) PTHR27007//PTHR27007:SF24 - FAMILY NOT NAMED // L-TYPE LECTIN-DOMAIN CONTAINING RECEPTOR KINASE IX.1-RELATED
Glyma.17G226000.Wm82.a4.v1	122.174	0.738403	0.344779	0.00015504	0.0165439	-
Glyma.17G227500.Wm82.a4.v1	577.897	0.421262	0.261263	0.00062311	0.041917	(1 of 1) 1.14.13.94 - Lithocholate 6-beta-hydroxylase / Lithocholate 6-beta-monooxygenase
Glyma.17G248100.Wm82.a4.v1	25.6695	-2.80953	0.807495	4.23242e-07	0.000128679	(1 of 74) PF00582 - Universal stress protein family (Usp)
Glyma.18G002500.Wm82.a4.v1	77.631	0.831032	0.543136	0.00019486	0.0190913	(1 of 4) PTHR33136:SF10 - PROTEIN RALF-LIKE 24-RELATED
Glyma.18G062600.Wm82.a4.v1	63.6603	1.21649	0.57655	2.17866e-05	0.00366724	(1 of 2) PTHR12203:SF13 - F10K1.7 PROTEIN
Glyma.18G081800.Wm82.a4.v1	146.747	0.762848	0.30436	8.01184e-05	0.00996486	(1 of 2) PTHR24106//PTHR24106:SF153 - FAMILY NOT NAMED // PROTEIN TORNADO 1
Glyma.18G082600.Wm82.a4.v1	168.609	-0.939159	0.247775	4.44841e-06	0.000978485	-
Glyma.18G090100.Wm82.a4.v1	6.90186	2.86135	2.92905	8.53682e-05	0.0104817	-
Glyma.18G120700.Wm82.a4.v1	456.871	-0.657315	0.214287	2.60111e-05	0.00416918	(1 of 4) PTHR11177//PTHR11177:SF158 - CHITINASE // SUBFAMILY NOT NAMED
Glyma.18G127400.Wm82.a4.v1	1093.23	0.540349	0.225385	9.24125e-05	0.0109602	(1 of 8) PTHR10438:SF278 - THIOREDOXIN H7-RELATED
Glyma.18G142900.Wm82.a4.v1	72.0681	0.771119	0.373594	0.000158824	0.0168538	(1 of 24) PF03080//PF14365 - Domain of unknown function (DUF239) (DUF239) // Domain of unknown function (DUF4409) (DUF4409)
Glyma.18G154700.Wm82.a4.v1	209.479	0.591062	0.400833	0.000654101	0.042914	(1 of 42) PF00651//PF03000 - BTB/POZ domain (BTB) // NPH3 family (NPH3)
Glyma.18G158900.Wm82.a4.v1	191.456	0.780364	0.211398	7.18024e-06	0.00148681	(1 of 5) 3.5.4.16 - GTP cyclohydrolase I
Glyma.18G159700.Wm82.a4.v1	313.125	0.834581	0.315771	5.46603e-05	0.00750511	-
Glyma.18G186000.Wm82.a4.v1	8.32232	0.809215	1.47158	0.000514173	0.0366796	(1 of 9) PTHR26374:SF167 - TRANSCRIPTIONAL REGULATOR SUPERMAN
Glyma.18G190400.Wm82.a4.v1	185.139	0.944454	0.190507	8.4698e-08	2.92307e-05	(1 of 6) PTHR24056//PTHR24056:SF178 - CELL DIVISION PROTEIN KINASE // CYCLIN-DEPENDENT KINASE B2-1-RELATED
Glyma.18G191600.Wm82.a4.v1	882.878	0.689767	0.596403	0.000422278	0.0318438	(1 of 5) PTHR33122:SF4 - BIFUNCTIONAL INHIBITOR/LIPID-TRANSFER PROTEIN/SEED STORAGE 2S ALBUMIN-LIKE PROTEIN
Glyma.18G197400.Wm82.a4.v1	111.992	1.60961	1.26223	4.89332e-05	0.00698283	(1 of 9) PTHR11709:SF103 - LACCASE-16
Glyma.18G212200.Wm82.a4.v1	310.091	-0.79688	0.30307	6.0906e-05	0.00804547	(1 of 7) PTHR24347//PTHR24347:SF215 - SERINE/THREONINE-PROTEIN KINASE // CBL-INTERACTING SERINE/THREONINE-PROTEIN KINASE 20
Glyma.18G226500.Wm82.a4.v1	12070.4	-0.425125	0.244072	0.000429637	0.0322716	(1 of 12) PTHR23155//PTHR23155:SF590 - LEUCINE-RICH REPEAT-CONTAINING PROTEIN // SUBFAMILY NOT NAMED
Glyma.18G249600.Wm82.a4.v1	389.621	-0.418832	0.226285	0.000308171	0.0257198	(1 of 4) PTHR12771:SF20 - ELMO/CED-12 DOMAIN-CONTAINING PROTEIN
Glyma.18G250100.Wm82.a4.v1	3536.77	0.827373	0.241985	1.29469e-05	0.00244321	(1 of 7) PTHR10795//PTHR10795:SF365 - PROPROTEIN CONVERTASE SUBTILISIN/KEXIN // SUBFAMILY NOT NAMED
Glyma.18G255200.Wm82.a4.v1	38.7187	-3.91091	0.668914	8.48929e-10	4.3947e-07	(1 of 6) PTHR10438//PTHR10438:SF243 - THIOREDOXIN // THIOREDOXIN H2
Glyma.18G266900.Wm82.a4.v1	1085.58	-0.564125	0.191223	2.54856e-05	0.00410211	(1 of 9) K01180 - endo-1,3(4)-beta-glucanase (E3.2.1.6)
Glyma.18G289100.Wm82.a4.v1	1145.49	-0.458252	0.282626	0.000608886	0.0412836	(1 of 7) PTHR19375:SF232 - MEDIATOR OF RNA POLYMERASE II TRANSCRIPTION SUBUNIT 37E-RELATED
Glyma.18G294200.Wm82.a4.v1	2800.78	0.732668	0.289514	7.99505e-05	0.00996486	(1 of 100) PF14368 - Probable lipid transfer (LTP_2)
Glyma.19G001000.Wm82.a4.v1	401.137	0.726271	0.294768	9.09704e-05	0.0108911	(1 of 11) PTHR22814//PTHR22814:SF47 - COPPER TRANSPORT PROTEIN ATOX1-RELATED // SUBFAMILY NOT NAMED
Glyma.19G008500.Wm82.a4.v1	292.027	0.905507	0.510429	0.000117209	0.0131673	(1 of 5) 1.3.1.105 - 2-methylene-furan-3-one reductase / Enone oxidoreductase
Glyma.19G009000.Wm82.a4.v1	410.162	0.865564	0.61379	0.000172173	0.0178259	(1 of 3) 1.2.1.2 - Formate dehydrogenase
Glyma.19G011700.Wm82.a4.v1	4885.67	-0.572353	0.409202	0.000774457	0.0487671	(1 of 3) K10529 - alpha-dioxygenase (DOX1)
Glyma.19G013400.Wm82.a4.v1	126.058	0.840029	0.311179	4.91081e-05	0.00698283	(1 of 4) PTHR31517:SF11 - PEROXIDASE 31-RELATED
Glyma.19G036400.Wm82.a4.v1	353.558	0.868137	0.324157	4.70251e-05	0.00677232	(1 of 4) PTHR31741:SF17 - O-FUCOSYLTRANSFERASE-LIKE PROTEIN
Glyma.19G070700.Wm82.a4.v1	171.327	0.456523	0.298845	0.000776545	0.0487671	(1 of 4) PTHR23180:SF268 - CALCIUM-DEPENDENT LIPID-BINDING DOMAIN-CONTAINING PROTEIN
Glyma.19G158400.Wm82.a4.v1	70.2452	0.648597	0.466166	0.000546912	0.038372	(1 of 100) PF14368 - Probable lipid transfer (LTP_2)
Glyma.19G167600.Wm82.a4.v1	308.288	0.572768	0.315553	0.000367226	0.0290767	(1 of 2) PTHR31284:SF15 - HAD SUPERFAMILY, SUBFAMILY IIIB ACID PHOSPHATASE
Glyma.19G167700.Wm82.a4.v1	131.018	0.713116	0.408176	0.000295433	0.0249833	-
Glyma.19G190200.Wm82.a4.v1	256.112	1.03033	0.281564	4.24188e-06	0.000944757	(1 of 78) PF00069//PF08263//PF13855 - Protein kinase domain (Pkinase) // Leucine rich repeat N-terminal domain (LRRNT_2) // Leucine rich repeat (LRR_8)
Glyma.19G190600.Wm82.a4.v1	263.405	1.00347	0.659174	9.13718e-05	0.0108911	(1 of 10) K13680 - beta-mannan synthase [EC:2.4.1.32] Man b1-4 Man (CSLA)
Glyma.19G192300.Wm82.a4.v1	151.7	0.992264	0.460635	5.5101e-05	0.0075386	(1 of 3) PTHR21654//PTHR21654:SF5 - FAMILY NOT NAMED // TRIHELIX TRANSCRIPTION FACTOR PTL
Glyma.19G205300.Wm82.a4.v1	39.6359	-1.22979	0.82828	5.01263e-05	0.00703384	(1 of 1) PTHR31235//PTHR31235:SF43 - FAMILY NOT NAMED // PEROXIDASE 24
Glyma.19G256400.Wm82.a4.v1	408.315	0.473257	0.264991	0.000395842	0.0304527	(1 of 4) PTHR13683:SF308 - ASPARTYL PROTEASE-RELATED
Glyma.19G257600.Wm82.a4.v1	1042.61	0.458347	0.161711	1.82582e-05	0.00330427	(1 of 2) 2.3.1.135 - Phosphatidylcholine--retinol O-acyltransferase / Retinyl ester synthase
Glyma.19G261600.Wm82.a4.v1	1338.44	0.81644	0.229812	9.77366e-06	0.00196026	(1 of 5) 1.3.1.22 - 3-oxo-5-alpha-steroid 4-dehydrogenase (NADP(+)) / Cholestenone 5-alpha-reductase
Glyma.20G036300.Wm82.a4.v1	29.1913	-1.268	0.903067	5.28089e-05	0.00727699	(1 of 1) PTHR22950//PTHR22950:SF246 - AMINO ACID TRANSPORTER // SUBFAMILY NOT NAMED
Glyma.20G062000.Wm82.a4.v1	57.0997	-1.17484	0.418788	9.53012e-06	0.00192147	(1 of 3) PTHR13994//PTHR13994:SF15 - NUDIX HYDROLASE RELATED // SUBFAMILY NOT NAMED
Glyma.20G069000.Wm82.a4.v1	76.9254	-1.68761	0.380777	9.5234e-10	4.8643e-07	(1 of 74) PTHR23273 - REPLICATION FACTOR A 1, RFA1
Glyma.20G077300.Wm82.a4.v1	1598.86	0.656611	0.392422	0.000397412	0.0305092	(1 of 4) PTHR31683:SF20 - PECTATE LYASE 1-RELATED
Glyma.20G102200.Wm82.a4.v1	155.47	-0.822817	0.215746	5.24439e-06	0.00112866	(1 of 10) PTHR31969//PTHR31969:SF1 - FAMILY NOT NAMED // GEM-LIKE PROTEIN 4-RELATED
Glyma.20G129300.Wm82.a4.v1	703.749	0.561818	0.323134	0.000435784	0.0326055	(1 of 1) 3.1.1.72 - Acetylxylan esterase
Glyma.20G145100.Wm82.a4.v1	668.53	0.693862	0.36513	0.000253906	0.022779	(1 of 3) PTHR10638//PTHR10638:SF35 - COPPER AMINE OXIDASE // SUBFAMILY NOT NAMED
Glyma.20G145200.Wm82.a4.v1	283.341	0.737577	0.4255	0.000271835	0.0236058	(1 of 3) PTHR10638//PTHR10638:SF35 - COPPER AMINE OXIDASE // SUBFAMILY NOT NAMED
Glyma.20G184200.Wm82.a4.v1	17.1901	0.741718	1.20004	0.000462692	0.0339664	(1 of 5) PTHR10641//PTHR10641:SF508 - MYB-LIKE DNA-BINDING PROTEIN MYB // SUBFAMILY NOT NAMED
Glyma.20G193700.Wm82.a4.v1	117.018	0.654156	0.490813	0.000540667	0.0380733	(1 of 13) PF07795 - Protein of unknown function (DUF1635) (DUF1635)
Glyma.20G196900.Wm82.a4.v1	279.396	0.607767	0.528519	0.000696474	0.0449924	(1 of 7) K04564 - superoxide dismutase, Fe-Mn family (SOD2)
Glyma.20G211000.Wm82.a4.v1	377.402	0.679393	0.279796	0.000100731	0.0116934	(1 of 21) PF04674 - Phosphate-induced protein 1 conserved region (Phi_1)
Glyma.20G219300.Wm82.a4.v1	417.132	-0.54823	0.256981	0.000178373	0.0182704	(1 of 23) PF05212 - Protein of unknown function (DUF707) (DUF707)
Glyma.20G220900.Wm82.a4.v1	2987.3	-0.471836	0.254759	0.000331266	0.0270578	(1 of 21) PTHR31238//PTHR31238:SF42 - FAMILY NOT NAMED // GERMIN-LIKE PROTEIN SUBFAMILY 1 MEMBER 10-RELATED
Glyma.20G224000.Wm82.a4.v1	97.9783	0.78876	0.316814	7.84281e-05	0.00981838	(1 of 4) PTHR21654//PTHR21654:SF22 - FAMILY NOT NAMED // TRIHELIX TRANSCRIPTION FACTOR GTL2
Glyma.20G226600.Wm82.a4.v1	123.415	0.873633	0.473721	0.000130201	0.0142916	(1 of 5) PTHR13140:SF390 - MYOSIN-11-RELATED
Glyma.20G240300.Wm82.a4.v1	3388.35	0.543542	0.181923	2.0911e-05	0.00361291	(1 of 4) 1.8.5.1 - Glutathione dehydrogenase (ascorbate)
Glyma.U000401.Wm82.a4.v1	70.312	7.35893	1.03502	2.44867e-13	1.83929e-10	(1 of 1) PF06414//PF11969 - Zeta toxin (Zeta_toxin) // Scavenger mRNA decapping enzyme C-term binding (DcpS_C)
Glyma.U000501.Wm82.a4.v1	7.31861	-4.87773	2.37462	1.14791e-05	0.00223218	(1 of 3) PTHR12486:SF4 - APRATAXIN
Glyma.U005000.Wm82.a4.v1	9.84285	-5.37567	2.34289	7.87149e-06	0.00160394	(1 of 49) PTHR11017//PTHR11017:SF163 - LEUCINE-RICH REPEAT-CONTAINING PROTEIN // SUBFAMILY NOT NAMED
Glyma.U018351.Wm82.a4.v1	99.8301	-5.13211	0.488611	2.95635e-26	6.29177e-23	(1 of 3) PTHR13273//PTHR13273:SF14 - FAMILY NOT NAMED // ANAMORSIN
Glyma.U031105.Wm82.a4.v1	400.523	2.8865	0.228145	2.92494e-37	9.33737e-34	(1 of 13) PTHR21495//PTHR21495:SF77 - NUCLEOPORIN-RELATED // DIRIGENT PROTEIN 19
Glyma.U031106.Wm82.a4.v1	176.611	-1.16616	0.211169	1.17142e-09	5.83273e-07	(1 of 36) PTHR23155//PTHR23155:SF562 - LEUCINE-RICH REPEAT-CONTAINING PROTEIN // SUBFAMILY NOT NAMED
Glyma.U031402.Wm82.a4.v1	334.274	-0.699386	0.18166	4.40782e-06	0.000976039	-
Glyma.U031424.Wm82.a4.v1	375.862	-0.776786	0.465829	0.000240086	0.0218981	(1 of 27) PTHR27002//PTHR27002:SF9 - FAMILY NOT NAMED // CYSTEINE-RICH RECEPTOR-LIKE PROTEIN KINASE 27-RELATED
Glyma.U031505.Wm82.a4.v1	291.118	-0.985006	0.221488	5.53351e-07	0.000164324	(1 of 13) PTHR21495//PTHR21495:SF77 - NUCLEOPORIN-RELATED // DIRIGENT PROTEIN 19
Glyma.U031602.Wm82.a4.v1	280.078	-3.18853	0.212247	1.70927e-51	8.18485e-48	(1 of 6) PTHR10108//PTHR10108:SF885 - METHYLTRANSFERASE // SUBFAMILY NOT NAMED
Glyma.U032305.Wm82.a4.v1	404.548	-1.0905	0.167949	6.49042e-12	4.28681e-09	(1 of 6) PTHR27001//PTHR27001:SF52 - FAMILY NOT NAMED // PROTEIN KINASE FAMILY PROTEIN-RELATED
Glyma.U032405.Wm82.a4.v1	311.164	2.23183	0.29795	1.09571e-17	1.10459e-14	(1 of 12) PF13191 - AAA ATPase domain (AAA_16)
Glyma.U032705.Wm82.a4.v1	267.94	-0.983738	0.192698	3.59574e-08	1.37746e-05	-
Glyma.U033005.Wm82.a4.v1	6.15118	2.71447	2.85594	9.3126e-05	0.0110107	(1 of 49) PTHR11017//PTHR11017:SF163 - LEUCINE-RICH REPEAT-CONTAINING PROTEIN // SUBFAMILY NOT NAMED
Glyma.U033205.Wm82.a4.v1	1759.51	6.74232	0.684664	1.98807e-23	2.8207e-20	(1 of 49) PTHR11017//PTHR11017:SF163 - LEUCINE-RICH REPEAT-CONTAINING PROTEIN // SUBFAMILY NOT NAMED
MSTRG.10073	62.7516	-8.83937	1.18695	9.58164e-15	7.80965e-12	-
MSTRG.10635	23.5772	-3.6028	0.760376	5.51873e-08	2.05254e-05	-
MSTRG.10951	49.4641	2.45443	0.619339	3.35723e-08	1.29908e-05	-
MSTRG.13367	154.614	-0.607921	0.262516	0.000125129	0.0139344	-
MSTRG.15350	101.404	1.17487	0.749014	5.08045e-05	0.0070621	-
MSTRG.17011	15.2852	6.77247	1.37517	8.02507e-08	2.82041e-05	-
MSTRG.17060	33.394	7.97383	1.20668	6.04862e-12	4.0651e-09	-
MSTRG.18412	23.7028	-7.46796	1.22569	2.07583e-10	1.13601e-07	-
MSTRG.18413	16.0374	-5.89997	1.42563	5.80042e-07	0.000168335	-
MSTRG.18414	17.0328	-4.6926	1.19772	7.85628e-07	0.000221293	-
MSTRG.18415	44.8501	-6.2378	0.903696	1.50473e-12	1.10852e-09	-
MSTRG.18625	303.029	10.1363	1.1716	2.2018e-19	2.48078e-16	-
MSTRG.18765	7.95615	-4.44072	2.71959	2.18265e-05	0.00366724	-
MSTRG.20631	2421	-0.672252	0.232153	3.87028e-05	0.00586019	-
MSTRG.20888	340.199	6.20803	0.336879	2.69271e-76	2.57881e-72	-
MSTRG.22699	49.7766	-8.50156	1.20624	2.18311e-13	1.67261e-10	-
MSTRG.22889	34.2638	7.99813	1.21482	7.02905e-12	4.56388e-09	-
MSTRG.22951	15.9056	5.89114	1.4475	6.55255e-07	0.000188733	-
MSTRG.23016	17.5283	-7.01465	1.27678	7.18846e-09	3.27828e-06	-
MSTRG.24076	6.2012	-3.21733	2.85259	6.01002e-05	0.00798618	-
MSTRG.283	23.8651	-7.44947	1.25854	5.93577e-10	3.15816e-07	-
MSTRG.30648	22.2535	7.29639	1.34105	8.5211e-09	3.79565e-06	-
MSTRG.34294	80.3465	4.90617	0.487708	2.88926e-24	4.61173e-21	-
MSTRG.34389	20.5607	7.21035	1.3174	7.48455e-09	3.37315e-06	-
MSTRG.36812	320.838	11.1502	1.17361	4.11427e-23	5.62891e-20	-
MSTRG.37211	41.5847	-1.38361	0.554209	6.20352e-06	0.00131295	-
MSTRG.37825	141.126	9.99674	1.17488	8.43051e-19	8.72854e-16	-
MSTRG.38603	9.86108	-6.03348	1.60807	1.08074e-06	0.000289517	-
MSTRG.6751	81.9864	-4.48179	0.471782	6.90486e-22	8.81704e-19	-
MSTRG.6816	62.5748	-8.82063	1.20204	2.19116e-14	1.74873e-11	-
MSTRG.736	11.9597	-6.42438	1.39664	2.11576e-07	6.98711e-05	-
