# Supplementary material for: The type III effector NopL interacts with GmREM1a and GmNFR5 to promote symbiosis in soybean
Source: Nat Commun. 2024 Jul 12;15:5852. doi: 10.1038/s41467-024-50228-w (PMC11239682; doi:10.1038/s41467-024-50228-w)
Supplement: Supplementary file 9 — Supplementary Data 6 [file 41467_2024_50228_MOESM9_ESM.xlsx]

## Sheet: Supplementary Data 6
Supplementary Data 6 Differentially expressed genes identified using RNA-seq of rem1a nopL vs WT HH103
gene	log2FoldChange	pvalue	padj	Gene Description
Glyma.01G003450.Wm82.a4.v1	3.36718	0.0169208	1	(1 of 2) PTHR24089//PTHR24089:SF245 - FAMILY NOT NAMED // MITOCHONDRIAL SUBSTRATE CARRIER FAMILY PROTEIN
Glyma.01G007500.Wm82.a4.v1	-1.03112	0.000684876	0.0286493	(1 of 35) PF00069//PF00560//PF08263 - Protein kinase domain (Pkinase) // Leucine Rich Repeat (LRR_1) // Leucine rich repeat N-terminal domain (LRRNT_2)
Glyma.01G012800.Wm82.a4.v1	-1.17452	0.0185749	0.153057	(1 of 10) PTHR21493//PTHR21493:SF2 - CGI-141-RELATED/LIPASE CONTAINING PROTEIN // SUBFAMILY NOT NAMED
Glyma.01G016500.Wm82.a4.v1	-2.93009	2.93241e-06	1	(1 of 3) PTHR24221:SF138 - LP14331P-RELATED
Glyma.01G018000.Wm82.a4.v1	-1.47964	7.79797e-06	0.00108687	-
Glyma.01G019000.Wm82.a4.v1	1.30447	2.65062e-16	2.48052e-13	(1 of 4) PTHR24089:SF341 - MITOCHONDRIAL CARNITINE/ACYLCARNITINE CARRIER-LIKE PROTEIN
Glyma.01G020700.Wm82.a4.v1	-4.60272	0.00826005	1	(1 of 81) PF00139 - Legume lectin domain (Lectin_legB)
Glyma.01G022300.Wm82.a4.v1	-2.66479	0.00037897	0.0189588	(1 of 10) 2.4.1.323 - 7-deoxyloganetic acid glucosyltransferase
Glyma.01G028200.Wm82.a4.v1	-2.33808	0.00460196	1	(1 of 2) K03183 - demethylmenaquinone methyltransferase / 2-methoxy-6-polyprenyl-1,4-benzoquinol methylase (ubiE)
Glyma.01G028500.Wm82.a4.v1	1.36482	0.00774248	0.103332	-
Glyma.01G030400.Wm82.a4.v1	-1.13162	4.3923e-06	0.000719326	(1 of 2) PTHR12947:SF9 - AMSH-LIKE UBIQUITIN THIOESTERASE 2
Glyma.01G030900.Wm82.a4.v1	1.18265	0.012609	0.128687	(1 of 23) PF03181 - BURP domain (BURP)
Glyma.01G032600.Wm82.a4.v1	1.66064	0.00881382	0.109726	(1 of 3) PTHR13902//PTHR13902:SF23 - SERINE/THREONINE-PROTEIN KINASE WNK WITH NO LYSINE -RELATED // SUBFAMILY NOT NAMED
Glyma.01G033200.Wm82.a4.v1	-3.38731	3.26767e-90	3.56765e-86	(1 of 55) PTHR11017//PTHR11017:SF155 - LEUCINE-RICH REPEAT-CONTAINING PROTEIN // SUBFAMILY NOT NAMED
Glyma.01G033300.Wm82.a4.v1	-3.9114	9.44184e-23	1.28857e-19	(1 of 55) PTHR11017//PTHR11017:SF155 - LEUCINE-RICH REPEAT-CONTAINING PROTEIN // SUBFAMILY NOT NAMED
Glyma.01G033500.Wm82.a4.v1	1.46983	0.0245929	1	(1 of 131) PF00892 - EamA-like transporter family (EamA)
Glyma.01G035100.Wm82.a4.v1	1.15918	0.00081454	0.0316858	(1 of 2) K14424 - 4-alpha-methyl-delta7-sterol-4alpha-methyl oxidase (SMO2)
Glyma.01G036600.Wm82.a4.v1	-1.31643	5.8587e-09	2.23135e-06	(1 of 86) PF13912 - C2H2-type zinc finger (zf-C2H2_6)
Glyma.01G036900.Wm82.a4.v1	1.4769	0.00640445	0.0944403	(1 of 6) 3.4.24.7 - Interstitial collagenase / Vertebrate collagenase
Glyma.01G046300.Wm82.a4.v1	1.48405	0.00148993	0.04525	(1 of 9) 2.4.1.272 - Soyasapogenol B glucuronide galactosyltransferase
Glyma.01G046600.Wm82.a4.v1	-1.07158	0.0115318	0.123637	(1 of 4) PTHR33781:SF4 - PROTEIN PHYTOCHROME KINASE SUBSTRATE 1-RELATED
Glyma.01G049400.Wm82.a4.v1	-1.03823	4.52444e-05	0.00421004	(1 of 15) PTHR31089:SF4 - CYCLIC DOF FACTOR 2-RELATED
Glyma.01G055200.Wm82.a4.v1	2.49726	0.00288702	1	(1 of 2) 3.2.1.14//3.2.1.17 - Chitinase / Poly-beta-glucosaminidase // Lysozyme / Muramidase
Glyma.01G061000.Wm82.a4.v1	-1.67017	0.0372027	1	-
Glyma.01G079250.Wm82.a4.v1	-3.54606	0.0103272	1	-
Glyma.01G081100.Wm82.a4.v1	-1.00117	0.0027279	0.0633853	(1 of 349) PF00847 - AP2 domain (AP2)
Glyma.01G084200.Wm82.a4.v1	-1.10881	0.00846286	0.107648	(1 of 3) PTHR22952//PTHR22952:SF209 - CAMP-RESPONSE ELEMENT BINDING PROTEIN-RELATED // BZIP TRANSCRIPTION FACTOR
Glyma.01G085700.Wm82.a4.v1	1.95321	0.00319183	1	(1 of 2) PTHR11926//PTHR11926:SF289 - GLUCOSYL/GLUCURONOSYL TRANSFERASES // SUBFAMILY NOT NAMED
Glyma.01G107901.Wm82.a4.v1	1.38392	0.015432	1	(1 of 3) PTHR27001:SF201 - PROTEIN KINASE PROTEIN WITH TETRATRICOPEPTIDE REPEAT DOMAIN
Glyma.01G121209.Wm82.a4.v1	-1.22025	0.000359357	0.018277	(1 of 7) PTHR10209:SF134 - 2-OXOGLUTARATE (2OG) AND FE(II)-DEPENDENT OXYGENASE-LIKE PROTEIN
Glyma.01G121600.Wm82.a4.v1	-5.85384	0.000429791	1	(1 of 20) PF02892//PF04937//PF05699 - BED zinc finger (zf-BED) // Protein of unknown function (DUF 659) (DUF659) // hAT family C-terminal dimerisation region (Dimer_Tnp_hAT)
Glyma.01G123400.Wm82.a4.v1	-1.13347	0.0487946	0.240442	(1 of 4) PTHR11730//PTHR11730:SF38 - AMMONIUM TRANSPORTER // AMMONIUM TRANSPORTER 2
Glyma.01G127100.Wm82.a4.v1	4.82849	0.00313267	1	(1 of 13) PTHR21495//PTHR21495:SF77 - NUCLEOPORIN-RELATED // DIRIGENT PROTEIN 19
Glyma.01G128100.Wm82.a4.v1	-1.02836	0.000352559	0.0180999	(1 of 8) K13424 - WRKY transcription factor 33 (WRKY33)
Glyma.01G141100.Wm82.a4.v1	-1.15291	0.006186	0.0933841	(1 of 7) PTHR33593:SF2 - F5O11.5
Glyma.01G146800.Wm82.a4.v1	3.73188	0.0104086	1	-
Glyma.01G151200.Wm82.a4.v1	1.30308	0.0162235	0.14375	(1 of 2) 2.4.1.57 - Phosphatidylinositol alpha-mannosyltransferase / Phosphatidyl-myo-inositol alpha-mannosyltransferase
Glyma.01G169200.Wm82.a4.v1	1.52153	0.00956872	0.113884	(1 of 3) K09755 - ferulate-5-hydroxylase (CYP84A, F5H)
Glyma.01G173900.Wm82.a4.v1	-2.41084	9.08931e-06	0.00122515	(1 of 20) PTHR24078:SF177 - PROTEIN DNJ-23-RELATED
Glyma.01G177900.Wm82.a4.v1	-1.38917	0.00817007	0.106149	(1 of 3) K12356 - coniferyl-alcohol glucosyltransferase (UGT72E)
Glyma.01G178500.Wm82.a4.v1	1.14123	0.0290498	0.189692	(1 of 11) KOG2966 - Uncharacterized conserved protein
Glyma.01G179100.Wm82.a4.v1	1.05062	0.00241717	0.0596522	(1 of 2227) 2.7.11.1 - Non-specific serine/threonine protein kinase / Threonine-specific protein kinase
Glyma.01G179400.Wm82.a4.v1	-1.45268	0.0486592	0.240236	(1 of 32) 1.14.13.121 - Premnaspirodiene oxygenase / Hyoscymus muticus premnaspirodiene oxygenase
Glyma.01G180500.Wm82.a4.v1	1.32397	0.0190396	0.154707	(1 of 80) PF14009 - Domain of unknown function (DUF4228) (DUF4228)
Glyma.01G190900.Wm82.a4.v1	1.04269	0.000253616	0.0145992	(1 of 4) PTHR37209//PTHR37209:SF2 - FAMILY NOT NAMED // LYSINE-RICH ARABINOGALACTAN PROTEIN 17-RELATED
Glyma.01G193700.Wm82.a4.v1	1.11155	5.9475e-07	0.000133428	(1 of 2) PTHR11743//PTHR11743:SF29 - VOLTAGE-DEPENDENT ANION-SELECTIVE CHANNEL // MITOCHONDRIAL OUTER MEMBRANE PROTEIN PORIN 2-RELATED
Glyma.01G198900.Wm82.a4.v1	1.08581	0.00910512	0.111488	(1 of 4) PTHR31500//PTHR31500:SF17 - FAMILY NOT NAMED // AT HOOK MOTIF DNA-BINDING FAMILY PROTEIN
Glyma.01G202150.Wm82.a4.v1	-1.89313	0.00163819	1	(1 of 3) PTHR11702//PTHR11702:SF31 - DEVELOPMENTALLY REGULATED GTP-BINDING PROTEIN-RELATED // MITOCHONDRIAL RIBOSOME-ASSOCIATED GTPASE 2
Glyma.01G202301.Wm82.a4.v1	-2.41412	0.00446579	1	(1 of 3) PTHR11702//PTHR11702:SF31 - DEVELOPMENTALLY REGULATED GTP-BINDING PROTEIN-RELATED // MITOCHONDRIAL RIBOSOME-ASSOCIATED GTPASE 2
Glyma.01G202800.Wm82.a4.v1	-1.87077	0.0159385	0.143124	-
Glyma.01G204800.Wm82.a4.v1	-1.21374	1.04149e-06	0.000218672	(1 of 12) PTHR31692:SF10 - EXPANSIN-LIKE B1
Glyma.01G205451.Wm82.a4.v1	1.415	0.00905838	1	-
Glyma.01G217600.Wm82.a4.v1	-1.02722	0.001915	0.0523571	(1 of 56) PF00314 - Thaumatin family (Thaumatin)
Glyma.01G223900.Wm82.a4.v1	1.21726	0.00236397	0.0590143	(1 of 2) PTHR11122//PTHR11122:SF25 - APOSPORY-ASSOCIATED PROTEIN C-RELATED // SUBFAMILY NOT NAMED
Glyma.01G230900.Wm82.a4.v1	1.02037	0.00563091	0.0895829	(1 of 2) PTHR11961//PTHR11961:SF10 - CYTOCHROME C // SUBFAMILY NOT NAMED
Glyma.01G234800.Wm82.a4.v1	-1.15175	0.0335276	1	(1 of 15) PF01918 - Alba (Alba)
Glyma.01G238800.Wm82.a4.v1	1.0436	0.0377944	0.214309	(1 of 6) PTHR23500:SF70 - SUGAR TRANSPORT PROTEIN 13
Glyma.01G241900.Wm82.a4.v1	4.41585	0.0276976	1	-
Glyma.02G013402.Wm82.a4.v1	1.8346	0.000113068	0.00822982	(1 of 4) PTHR22904//PTHR22904:SF7 - TPR REPEAT CONTAINING PROTEIN // T14P4.7 PROTEIN
Glyma.02G016400.Wm82.a4.v1	1.0857	0.0166265	0.145353	(1 of 5) PTHR22298:SF55 - ENDOGLUCANASE 1-RELATED
Glyma.02G016500.Wm82.a4.v1	1.14548	0.0135801	0.132377	(1 of 3) PTHR31707:SF25 - PECTINESTERASE/PECTINESTERASE INHIBITOR 39-RELATED
Glyma.02G019200.Wm82.a4.v1	-1.7739	0.029481	0.19125	(1 of 2) PTHR35688:SF2 - NAD(P)-LINKED OXIDOREDUCTASE-LIKE PROTEIN
Glyma.02G027400.Wm82.a4.v1	1.59297	0.000515552	0.0234859	(1 of 8) PTHR26402:SF526 - TWO-COMPONENT RESPONSE REGULATOR ARR15-RELATED
Glyma.02G037600.Wm82.a4.v1	2.3558	1.12383e-06	0.00023151	(1 of 6) 2.6.1.27 - Tryptophan transaminase / Tryptophan aminotransferase
Glyma.02G065100.Wm82.a4.v1	2.55432	0.0212542	1	(1 of 3) PTHR12542//PTHR12542:SF31 - EXOCYST COMPLEX PROTEIN EXO70 // SUBFAMILY NOT NAMED
Glyma.02G068900.Wm82.a4.v1	1.4595	0.0343885	0.205541	(1 of 6) PTHR31062//PTHR31062:SF15 - FAMILY NOT NAMED // XYLOGLUCAN ENDOTRANSGLUCOSYLASE/HYDROLASE PROTEIN 4-RELATED
Glyma.02G069500.Wm82.a4.v1	3.6112	0.0364558	1	(1 of 10) K16223 - protein FLOWERING LOCUS T (FT)
Glyma.02G070000.Wm82.a4.v1	-1.07965	0.000152598	0.0100347	(1 of 171) PF02365 - No apical meristem (NAM) protein (NAM)
Glyma.02G070800.Wm82.a4.v1	2.59668	0.0163612	1	(1 of 2) K03834 - tyrosine-specific transport protein (tyrP)
Glyma.02G081900.Wm82.a4.v1	-1.73459	0.0325209	1	(1 of 131) PF00892 - EamA-like transporter family (EamA)
Glyma.02G083500.Wm82.a4.v1	-1.73863	2.35873e-05	0.00257364	(1 of 3) PF04554 - Extensin-like region (Extensin_2)
Glyma.02G086850.Wm82.a4.v1	1.99769	0.0168835	1	(1 of 3) PTHR31321:SF11 - PECTINESTERASE 10-RELATED
Glyma.02G088200.Wm82.a4.v1	-1.59097	0.0302922	1	(1 of 8) 5.2.1.14 - Beta-carotene isomerase
Glyma.02G088700.Wm82.a4.v1	-1.31582	0.00610781	0.092838	(1 of 2) PTHR27005:SF13 - PROTEIN KINASE-LIKE PROTEIN-RELATED
Glyma.02G090100.Wm82.a4.v1	2.75839	0.000379946	1	(1 of 3) PTHR11206//PTHR11206:SF167 - MULTIDRUG RESISTANCE PROTEIN // SUBFAMILY NOT NAMED
Glyma.02G094600.Wm82.a4.v1	-1.3083	0.000927289	0.0345124	(1 of 273) PF00646 - F-box domain (F-box)
Glyma.02G100800.Wm82.a4.v1	1.31983	0.0163488	0.144229	(1 of 2) PTHR13683//PTHR13683:SF354 - ASPARTYL PROTEASES // ASPARTYL PROTEASE FAMILY PROTEIN
Glyma.02G100850.Wm82.a4.v1	1.31983	0.0163488	0.144229	(1 of 2) PTHR13683//PTHR13683:SF354 - ASPARTYL PROTEASES // ASPARTYL PROTEASE FAMILY PROTEIN
Glyma.02G106100.Wm82.a4.v1	3.68801	0.00151429	1	(1 of 5) PTHR24089:SF282 - PEROXISOMAL ADENINE NUCLEOTIDE CARRIER 1-RELATED
Glyma.02G108600.Wm82.a4.v1	-1.01672	0.000508084	0.0232304	(1 of 15) PTHR31089:SF4 - CYCLIC DOF FACTOR 2-RELATED
Glyma.02G111250.Wm82.a4.v1	-1.38436	0.00710282	0.0991668	-
Glyma.02G112900.Wm82.a4.v1	1.02815	0.00542049	0.088198	(1 of 39) PF04398 - Protein of unknown function, DUF538 (DUF538)
Glyma.02G124900.Wm82.a4.v1	-2.83058	0.0341173	1	(1 of 16) 1.14.11.31 - Thebaine 6-O-demethylase
Glyma.02G135100.Wm82.a4.v1	-1.25194	6.13577e-09	2.31001e-06	(1 of 4) PTHR31388//PTHR31388:SF35 - FAMILY NOT NAMED // PEROXIDASE 10
Glyma.02G151700.Wm82.a4.v1	1.03552	0.0105675	0.119013	(1 of 154) K00430 - peroxidase (E1.11.1.7)
Glyma.02G153000.Wm82.a4.v1	-3.84151	0.0241589	1	(1 of 4) PTHR10168//PTHR10168:SF57 - GLUTAREDOXIN // GLUTAREDOXIN-C13-RELATED
Glyma.02G172300.Wm82.a4.v1	-1.65105	0.00019741	0.0121541	(1 of 3) PTHR13500 - NUCLEOLAR PRERIBOSOMAL-ASSOCIATED PROTEIN 1
Glyma.02G172350.Wm82.a4.v1	-1.50711	0.0109363	1	-
Glyma.02G183000.Wm82.a4.v1	-1.42357	0.00880855	1	(1 of 4) PTHR31375//PTHR31375:SF3 - FAMILY NOT NAMED // POLYGALACTURONASE ADPG1-RELATED
Glyma.02G192200.Wm82.a4.v1	1.26421	0.044127	0.229973	(1 of 1) PTHR32440:SF11 - INACTIVE PURPLE ACID PHOSPHATASE 16-RELATED
Glyma.02G192700.Wm82.a4.v1	1.13045	0.0344524	1	(1 of 4) PTHR24349//PTHR24349:SF161 - SERINE/THREONINE-PROTEIN KINASE // CALCIUM-DEPENDENT PROTEIN KINASE 1-RELATED
Glyma.02G200300.Wm82.a4.v1	1.19141	0.00105548	0.037192	(1 of 4) K02962 - small subunit ribosomal protein S17e (RP-S17e, RPS17)
Glyma.02G202000.Wm82.a4.v1	3.20767	0.035841	1	-
Glyma.02G202900.Wm82.a4.v1	1.0407	0.000184191	0.0115575	(1 of 8) PTHR24347//PTHR24347:SF168 - SERINE/THREONINE-PROTEIN KINASE // CBL-INTERACTING SERINE/THREONINE-PROTEIN KINASE 12-RELATED
Glyma.02G204500.Wm82.a4.v1	1.97853	0.031351	1	(1 of 6) PTHR33021//PTHR33021:SF8 - FAMILY NOT NAMED // EARLY NODULIN-LIKE PROTEIN 1-RELATED
Glyma.02G206300.Wm82.a4.v1	-1.24465	0.00350714	0.0727044	(1 of 14) PF00069//PF00560//PF07714//PF08263//PF13855 - Protein kinase domain (Pkinase) // Leucine Rich Repeat (LRR_1) // Protein tyrosine kinase (Pkinase_Tyr) // Leucine rich repeat N-terminal domain (LRRNT_2) // Leucine rich repeat (LRR_8)
Glyma.02G219333.Wm82.a4.v1	5.25781	0.00649034	1	(1 of 3) PTHR10566//PTHR10566:SF41 - CHAPERONE-ACTIVITY OF BC1 COMPLEX CABC1 -RELATED // SUBFAMILY NOT NAMED
Glyma.02G226500.Wm82.a4.v1	-1.54414	0.0359688	1	(1 of 14) K07300 - Ca2+:H+ antiporter (chaA, CAX)
Glyma.02G226700.Wm82.a4.v1	7.1159	1.77178e-24	2.76348e-21	(1 of 1) PTHR15641:SF1 - ELONGATOR COMPLEX PROTEIN 5
Glyma.02G226800.Wm82.a4.v1	5.38549	0.000839406	1	(1 of 1) KOG0169 - Phosphoinositide-specific phospholipase C
Glyma.02G227200.Wm82.a4.v1	1.06081	0.00379778	0.0755875	(1 of 8) K10257 - omega-3 fatty acid desaturase (delta-15 desaturase) (FAD8, desB)
Glyma.02G232400.Wm82.a4.v1	1.85287	0.00649774	1	(1 of 6) PTHR22835//PTHR22835:SF261 - ZINC FINGER FYVE DOMAIN CONTAINING PROTEIN // SUBFAMILY NOT NAMED
Glyma.02G237300.Wm82.a4.v1	-1.91361	4.12013e-12	2.64609e-09	(1 of 9) PTHR27003//PTHR27003:SF36 - FAMILY NOT NAMED // LEUCINE-RICH REPEAT PROTEIN KINASE-LIKE PROTEIN
Glyma.02G240000.Wm82.a4.v1	1.17169	0.0337881	1	(1 of 6) 1.5.3.16//1.5.3.17 - Spermine oxidase / SMO // Non-specific polyamine oxidase / Polyamine oxidase
Glyma.02G246900.Wm82.a4.v1	-1.14703	0.0149926	1	-
Glyma.02G250700.Wm82.a4.v1	-1.04745	2.28005e-05	0.00250607	(1 of 1) PTHR22870//PTHR22870:SF202//PTHR22870:SF204 - REGULATOR OF CHROMOSOME CONDENSATION // SUBFAMILY NOT NAMED // REGULATOR OF CHROMOSOME CONDENSATION REPEAT-CONTAINING PROTEIN
Glyma.02G252500.Wm82.a4.v1	-1.7879	6.50505e-05	0.0055631	-
Glyma.02G254900.Wm82.a4.v1	1.39528	0.0439123	0.229578	(1 of 4) K03249 - translation initiation factor 3 subunit F (EIF3F)
Glyma.02G259700.Wm82.a4.v1	1.40271	0.0420488	1	(1 of 6) PF04588 - Hypoxia induced protein conserved region (HIG_1_N)
Glyma.02G274100.Wm82.a4.v1	1.26718	0.0293877	0.191061	(1 of 3) PTHR11695//PTHR11695:SF492 - ALCOHOL DEHYDROGENASE RELATED // ALCOHOL DEHYDROGENASE-LIKE 1-RELATED
Glyma.02G285000.Wm82.a4.v1	2.05996	0.0129022	1	(1 of 34) PF03188 - Eukaryotic cytochrome b561 (Cytochrom_B561)
Glyma.02G287300.Wm82.a4.v1	1.03878	0.0338278	0.204163	(1 of 3) 1.14.99.37 - Taxadiene 5-alpha-hydroxylase
Glyma.02G291200.Wm82.a4.v1	3.965	0.0179787	1	(1 of 249) PTHR14155 - RING FINGER DOMAIN-CONTAINING
Glyma.02G302700.Wm82.a4.v1	1.19474	0.0398543	1	(1 of 2) PTHR33602:SF1 - REGULATORY PROTEIN RECX
Glyma.02G306000.Wm82.a4.v1	1.04929	0.0222896	0.167256	(1 of 4) PTHR32227:SF60 - CARBOHYDRATE-BINDING X8 DOMAIN-CONTAINING PROTEIN
Glyma.02G311000.Wm82.a4.v1	2.11919	0.00300077	0.0669531	(1 of 4) PTHR32002//PTHR32002:SF3 - FAMILY NOT NAMED // PROTEIN NLP1-RELATED
Glyma.03G002700.Wm82.a4.v1	-1.46904	0.0119808	1	(1 of 25) PF00069//PF00954//PF01453 - Protein kinase domain (Pkinase) // S-locus glycoprotein domain (S_locus_glycop) // D-mannose binding lectin (B_lectin)
Glyma.03G009500.Wm82.a4.v1	3.40878	0.011384	1	(1 of 2) PTHR11514//PTHR11514:SF38 - MYC // TRANSCRIPTION FACTOR MYC1
Glyma.03G019800.Wm82.a4.v1	-1.17048	0.0145943	0.137126	(1 of 6) K05282 - gibberellin 20-oxidase (E1.14.11.12)
Glyma.03G021400.Wm82.a4.v1	1.25559	0.000663769	0.0280893	(1 of 4) PTHR13743//PTHR13743:SF16 - BEIGE/BEACH-RELATED // PROTEIN T01H10.8
Glyma.03G023700.Wm82.a4.v1	1.02621	0.00752169	0.101762	(1 of 11) PF00069//PF00560//PF13855 - Protein kinase domain (Pkinase) // Leucine Rich Repeat (LRR_1) // Leucine rich repeat (LRR_8)
Glyma.03G025600.Wm82.a4.v1	1.16068	0.00233135	0.0585142	(1 of 2) PTHR13105//PTHR13105:SF8 - MYELOID LEUKEMIA FACTOR // SUBFAMILY NOT NAMED
Glyma.03G028000.Wm82.a4.v1	1.91427	0.000653478	0.0277974	(1 of 3) 3.5.3.1 - Arginase / Canavanase
Glyma.03G031200.Wm82.a4.v1	-1.46234	0.0259024	1	(1 of 20) PTHR24298:SF86 - CYTOCHROME P450 71B21-RELATED
Glyma.03G038500.Wm82.a4.v1	-3.11002	0.00785545	1	(1 of 154) K00430 - peroxidase (E1.11.1.7)
Glyma.03G038700.Wm82.a4.v1	-1.59917	1.96402e-05	0.00225214	(1 of 154) K00430 - peroxidase (E1.11.1.7)
Glyma.03G040900.Wm82.a4.v1	-1.50263	0.0336556	1	(1 of 12) PTHR31087:SF11 - PROTEIN LURP-ONE-RELATED 1-RELATED
Glyma.03G042700.Wm82.a4.v1	-1.21884	7.57084e-05	0.00621492	(1 of 8) K13424 - WRKY transcription factor 33 (WRKY33)
Glyma.03G043020.Wm82.a4.v1	6.46865	6.67459e-06	1	(1 of 11) PTHR13832:SF199 - PROTEIN PHOSPHATASE 2C 65-RELATED
Glyma.03G043040.Wm82.a4.v1	1.17154	0.0123169	0.127425	(1 of 36) PTHR23155//PTHR23155:SF562 - LEUCINE-RICH REPEAT-CONTAINING PROTEIN // SUBFAMILY NOT NAMED
Glyma.03G043080.Wm82.a4.v1	2.81242	0.00366616	1	(1 of 36) PTHR23155//PTHR23155:SF562 - LEUCINE-RICH REPEAT-CONTAINING PROTEIN // SUBFAMILY NOT NAMED
Glyma.03G043100.Wm82.a4.v1	1.95711	6.79982e-19	7.68005e-16	(1 of 11) PTHR13832:SF199 - PROTEIN PHOSPHATASE 2C 65-RELATED
Glyma.03G043200.Wm82.a4.v1	1.42656	0.000267005	0.0149495	(1 of 36) PTHR23155//PTHR23155:SF562 - LEUCINE-RICH REPEAT-CONTAINING PROTEIN // SUBFAMILY NOT NAMED
Glyma.03G043400.Wm82.a4.v1	-1.0971	3.89016e-05	0.00379221	-
Glyma.03G043600.Wm82.a4.v1	3.81496	4.42702e-09	1.76832e-06	(1 of 36) PTHR23155//PTHR23155:SF562 - LEUCINE-RICH REPEAT-CONTAINING PROTEIN // SUBFAMILY NOT NAMED
Glyma.03G043625.Wm82.a4.v1	-4.42728	2.64482e-05	1	(1 of 312) PTHR23155 - LEUCINE-RICH REPEAT-CONTAINING PROTEIN
Glyma.03G043650.Wm82.a4.v1	-1.19414	6.9034e-13	4.81093e-10	(1 of 36) PTHR23155//PTHR23155:SF562 - LEUCINE-RICH REPEAT-CONTAINING PROTEIN // SUBFAMILY NOT NAMED
Glyma.03G043675.Wm82.a4.v1	3.05269	0.00258948	1	(1 of 11) PTHR13832:SF199 - PROTEIN PHOSPHATASE 2C 65-RELATED
Glyma.03G043900.Wm82.a4.v1	1.56436	0.0385021	1	(1 of 36) PTHR23155//PTHR23155:SF562 - LEUCINE-RICH REPEAT-CONTAINING PROTEIN // SUBFAMILY NOT NAMED
Glyma.03G044100.Wm82.a4.v1	2.07036	0.000242339	0.0141742	(1 of 11) PTHR13832:SF199 - PROTEIN PHOSPHATASE 2C 65-RELATED
Glyma.03G044125.Wm82.a4.v1	4.68806	3.26532e-44	1.78254e-40	(1 of 36) PTHR23155//PTHR23155:SF562 - LEUCINE-RICH REPEAT-CONTAINING PROTEIN // SUBFAMILY NOT NAMED
Glyma.03G044150.Wm82.a4.v1	4.84052	0.000317468	1	(1 of 36) PTHR23155//PTHR23155:SF562 - LEUCINE-RICH REPEAT-CONTAINING PROTEIN // SUBFAMILY NOT NAMED
Glyma.03G044300.Wm82.a4.v1	1.51866	5.68599e-26	1.09552e-22	(1 of 13) PTHR21495//PTHR21495:SF77 - NUCLEOPORIN-RELATED // DIRIGENT PROTEIN 19
Glyma.03G045400.Wm82.a4.v1	3.37063	1.11739e-49	7.3198e-46	(1 of 6) PTHR10108//PTHR10108:SF885 - METHYLTRANSFERASE // SUBFAMILY NOT NAMED
Glyma.03G047900.Wm82.a4.v1	9.63001	1.75358e-15	1.47274e-12	(1 of 49) PTHR11017//PTHR11017:SF163 - LEUCINE-RICH REPEAT-CONTAINING PROTEIN // SUBFAMILY NOT NAMED
Glyma.03G047950.Wm82.a4.v1	9.61442	3.06733e-15	2.51168e-12	(1 of 1) PF05212//PF13676 - Protein of unknown function (DUF707) (DUF707) // TIR domain (TIR_2)
Glyma.03G048000.Wm82.a4.v1	11.6867	9.39265e-23	1.28857e-19	-
Glyma.03G048250.Wm82.a4.v1	5.03256	2.87732e-05	1	(1 of 36) PTHR23155//PTHR23155:SF563 - LEUCINE-RICH REPEAT-CONTAINING PROTEIN // SUBFAMILY NOT NAMED
Glyma.03G048600.Wm82.a4.v1	-3.46816	3.72532e-07	9.24387e-05	(1 of 49) PTHR11017//PTHR11017:SF163 - LEUCINE-RICH REPEAT-CONTAINING PROTEIN // SUBFAMILY NOT NAMED
Glyma.03G048701.Wm82.a4.v1	1.36449	0.00921671	1	(1 of 4) PTHR10887//PTHR10887:SF5 - DNA2/NAM7 HELICASE FAMILY // INTRON-BINDING PROTEIN AQUARIUS
Glyma.03G050500.Wm82.a4.v1	1.2057	0.0439583	1	(1 of 5) K08059 - interferon, gamma-inducible protein 30 (IFI30, GILT)
Glyma.03G051100.Wm82.a4.v1	-1.89558	0.000388457	0.01935	(1 of 51) PF00069//PF00139 - Protein kinase domain (Pkinase) // Legume lectin domain (Lectin_legB)
Glyma.03G053100.Wm82.a4.v1	-3.04414	1.65488e-20	2.16816e-17	(1 of 49) PTHR11017//PTHR11017:SF163 - LEUCINE-RICH REPEAT-CONTAINING PROTEIN // SUBFAMILY NOT NAMED
Glyma.03G053602.Wm82.a4.v1	-5.90181	0.000105327	1	-
Glyma.03G054800.Wm82.a4.v1	2.7662	4.72272e-05	1	(1 of 24) PTHR27004:SF37 - DISEASE RESISTANCE FAMILY PROTEIN/LRR FAMILY PROTEIN-RELATED
Glyma.03G054900.Wm82.a4.v1	2.01071	3.26208e-05	0.00330646	(1 of 57) PF00954//PF01453//PF07714//PF08276 - S-locus glycoprotein domain (S_locus_glycop) // D-mannose binding lectin (B_lectin) // Protein tyrosine kinase (Pkinase_Tyr) // PAN-like domain (PAN_2)
Glyma.03G055401.Wm82.a4.v1	5.65711	0.000440205	1	(1 of 4) PTHR23138:SF93 - RAN-BINDING PROTEIN 1 HOMOLOG A-RELATED
Glyma.03G057100.Wm82.a4.v1	-1.0806	0.0135588	0.132371	(1 of 11) 1.14.11.19 - Leucocyanidin oxygenase / Leucoanthocyanidin dioxygenase
Glyma.03G061802.Wm82.a4.v1	-1.06015	0.0179751	0.150941	(1 of 13) 3.2.1.3 - Glucan 1,4-alpha-glucosidase / Lysosomal alpha-glucosidase
Glyma.03G063900.Wm82.a4.v1	3.21547	5.46926e-08	1.62855e-05	(1 of 5) PTHR22950//PTHR22950:SF256 - AMINO ACID TRANSPORTER // AUXIN TRANSPORTER PROTEIN 1-RELATED
Glyma.03G065500.Wm82.a4.v1	-4.04821	0.00298707	1	(1 of 1) PTHR10791//PTHR10791:SF29//PTHR31062//PTHR31062:SF34 - RAG1-ACTIVATING PROTEIN 1 // BIDIRECTIONAL SUGAR TRANSPORTER SWEET16-RELATED // FAMILY NOT NAMED // XYLOGLUCAN ENDOTRANSGLUCOSYLASE/HYDROLASE PROTEIN 15-RELATED
Glyma.03G073100.Wm82.a4.v1	1.22273	0.0397685	0.219696	(1 of 2) PTHR34558//PTHR34558:SF1 - FAMILY NOT NAMED // F3L24.15 PROTEIN
Glyma.03G073200.Wm82.a4.v1	-1.09684	0.0260072	1	-
Glyma.03G073776.Wm82.a4.v1	-1.34319	8.84737e-11	4.52792e-08	(1 of 10) PTHR11709:SF9 - LACCASE-7-RELATED
Glyma.03G090200.Wm82.a4.v1	-1.00826	0.0225202	0.167871	(1 of 9) PTHR27002//PTHR27002:SF34 - FAMILY NOT NAMED // G-TYPE LECTIN S-RECEPTOR-LIKE SERINE/THREONINE-PROTEIN KINASE RLK1
Glyma.03G118100.Wm82.a4.v1	2.26136	0.0109065	1	(1 of 2) PTHR10071:SF172 - GATA TRANSCRIPTION FACTOR 2
Glyma.03G146400.Wm82.a4.v1	1.8121	0.0010891	0.0379213	(1 of 2227) 2.7.11.1 - Non-specific serine/threonine protein kinase / Threonine-specific protein kinase
Glyma.03G151100.Wm82.a4.v1	4.0824	0.0271621	1	-
Glyma.03G157800.Wm82.a4.v1	-1.0098	0.00919134	0.111891	(1 of 4) PTHR23050//PTHR23050:SF211 - CALCIUM BINDING PROTEIN // SUBFAMILY NOT NAMED
Glyma.03G160200.Wm82.a4.v1	-1.12143	1.45585e-06	0.000286292	(1 of 129) KOG0157 - Cytochrome P450 CYP4/CYP19/CYP26 subfamilies
Glyma.03G184000.Wm82.a4.v1	1.07363	0.00236298	0.0590143	(1 of 4) PTHR11964:SF15 - S-ADENOSYLMETHIONINE SYNTHASE 3
Glyma.03G185600.Wm82.a4.v1	-1.39051	0.0271015	1	(1 of 6) PTHR18952//PTHR18952:SF100 - CARBONIC ANHYDRASE // ALPHA CARBONIC ANHYDRASE 5
Glyma.03G187900.Wm82.a4.v1	-2.09893	0.0326369	1	(1 of 5) PTHR10209//PTHR10209:SF152 - OXIDOREDUCTASE, 2OG-FE II OXYGENASE FAMILY PROTEIN // 1-AMINOCYCLOPROPANE-1-CARBOXYLATE OXIDASE-RELATED
Glyma.03G197500.Wm82.a4.v1	1.14285	0.0114678	0.123315	(1 of 7) K02912 - large subunit ribosomal protein L32e (RP-L32e, RPL32)
Glyma.03G218000.Wm82.a4.v1	2.47178	0.00612598	1	(1 of 23) PF12023 - Domain of unknown function (DUF3511) (DUF3511)
Glyma.03G222700.Wm82.a4.v1	1.15929	0.0126464	0.128799	(1 of 3) 1.1.1.145 - 3-beta-hydroxy-Delta(5)-steroid dehydrogenase / Progesterone reductase
Glyma.03G223600.Wm82.a4.v1	-1.21957	5.63769e-06	0.000871024	(1 of 7) PTHR24078:SF255 - DNAJ HOMOLOG DNJ-5
Glyma.03G227000.Wm82.a4.v1	1.5746	0.0428405	1	-
Glyma.03G229800.Wm82.a4.v1	1.47512	0.0175012	0.14858	(1 of 6) 2.4.1.123 - Inositol 3-alpha-galactosyltransferase / UDP-alpha-D-galactose:myo-inositol 3-alpha-D-galactosyltransferase
Glyma.03G232000.Wm82.a4.v1	1.19883	0.0034005	0.0715839	(1 of 6) K09584 - protein disulfide-isomerase A6 (PDIA6, TXNDC7)
Glyma.03G237300.Wm82.a4.v1	1.38678	0.0334086	0.202913	(1 of 20) K15718 - linoleate 9S-lipoxygenase (LOX1_5)
Glyma.03G240000.Wm82.a4.v1	1.01619	0.0369634	0.212252	(1 of 4) PTHR11969//PTHR11969:SF26 - MAX DIMERIZATION, MAD // TRANSCRIPTION FACTOR BHLH99
Glyma.03G247500.Wm82.a4.v1	-2.17836	0.0468931	1	(1 of 6) PTHR22595//PTHR22595:SF62 - CHITINASE-RELATED // HEVEIN-LIKE PREPROPROTEIN
Glyma.03G249000.Wm82.a4.v1	1.45613	0.010741	0.119831	(1 of 4) PTHR23107:SF6 - GRF1-INTERACTING FACTOR 1
Glyma.03G256900.Wm82.a4.v1	1.08382	0.0472218	0.236772	(1 of 3) PTHR21493//PTHR21493:SF124 - CGI-141-RELATED/LIPASE CONTAINING PROTEIN // SUBFAMILY NOT NAMED
Glyma.04G004300.Wm82.a4.v1	1.0218	0.00300582	0.0670203	(1 of 2) PTHR11071//PTHR11071:SF248 - PEPTIDYL-PROLYL CIS-TRANS ISOMERASE // SUBFAMILY NOT NAMED
Glyma.04G020200.Wm82.a4.v1	2.63154	0.0230096	0.169704	(1 of 2) 4.1.1.17 - Ornithine decarboxylase / L-ornithine carboxy-lyase
Glyma.04G021600.Wm82.a4.v1	1.23971	0.00220648	0.0566832	(1 of 5) PTHR31867//PTHR31867:SF4 - FAMILY NOT NAMED // EXPANSIN-A11
Glyma.04G033500.Wm82.a4.v1	-1.00844	0.0264919	0.180699	(1 of 2) PTHR23172//PTHR23172:SF36 - AUXILIN/CYCLIN G-ASSOCIATED KINASE-RELATED // CHAPERONE DNAJ-DOMAIN-CONTAINING PROTEIN-RELATED
Glyma.04G034400.Wm82.a4.v1	-1.36511	0.027643	0.185044	(1 of 4) PTHR11157:SF11 - F25A4.4
Glyma.04G035000.Wm82.a4.v1	-1.72881	0.0228097	1	(1 of 3) 4.2.1.92 - Hydroperoxide dehydratase / Hydroperoxide isomerase
Glyma.04G038000.Wm82.a4.v1	1.04473	0.00746065	0.101364	(1 of 4) PTHR13832//PTHR13832:SF25 - PROTEIN PHOSPHATASE 2C // PROTEIN PHOSPHATASE 2C 12-RELATED
Glyma.04G038300.Wm82.a4.v1	1.44063	0.00718545	1	(1 of 5) PTHR10891//PTHR10891:SF597 - EF-HAND CALCIUM-BINDING DOMAIN CONTAINING PROTEIN // SUBFAMILY NOT NAMED
Glyma.04G043700.Wm82.a4.v1	1.07878	0.0124018	0.127788	(1 of 16) K06627 - cyclin A (CCNA)
Glyma.04G049300.Wm82.a4.v1	-1.28367	0.00446036	0.0810798	(1 of 87) K09338 - homeobox-leucine zipper protein (HD-ZIP)
Glyma.04G049600.Wm82.a4.v1	-3.57908	0.0381477	1	-
Glyma.04G050300.Wm82.a4.v1	-1.9453	0.00422833	0.0791398	(1 of 94) PF00642 - Zinc finger C-x8-C-x5-C-x3-H type (and similar) (zf-CCCH)
Glyma.04G052950.Wm82.a4.v1	-1.26417	0.010479	0.118565	-
Glyma.04G054400.Wm82.a4.v1	1.46749	0.00974405	0.114767	(1 of 6) PTHR11527:SF93 - 17.6 KDA CLASS II HEAT SHOCK PROTEIN-RELATED
Glyma.04G060900.Wm82.a4.v1	1.36435	0.0278273	1	(1 of 2) K16860 - phospholipase D3/4 (PLD3_4)
Glyma.04G061400.Wm82.a4.v1	-1.58421	2.77646e-05	0.00293406	(1 of 8) PTHR31429:SF3 - WRKY TRANSCRIPTION FACTOR 40-RELATED
Glyma.04G069800.Wm82.a4.v1	1.02055	0.000781055	0.0308225	(1 of 2) PTHR19241//PTHR19241:SF281 - ATP-BINDING CASSETTE TRANSPORTER // SUBFAMILY NOT NAMED
Glyma.04G074100.Wm82.a4.v1	-1.46148	0.0126268	1	(1 of 30) PF06749 - Protein of unknown function (DUF1218) (DUF1218)
Glyma.04G077100.Wm82.a4.v1	2.57343	0.0314196	1	(1 of 27) PF07714//PF08263 - Protein tyrosine kinase (Pkinase_Tyr) // Leucine rich repeat N-terminal domain (LRRNT_2)
Glyma.04G084800.Wm82.a4.v1	1.1863	0.00658113	0.0956761	-
Glyma.04G086300.Wm82.a4.v1	1.73282	0.00435095	0.0803441	(1 of 2) PTHR23406//PTHR23406:SF31 - MALIC ENZYME-RELATED // NADP-DEPENDENT MALIC ENZYME 2-RELATED
Glyma.04G091066.Wm82.a4.v1	-2.48227	0.0108355	1	(1 of 3) PTHR32018//PTHR32018:SF8 - FAMILY NOT NAMED // RHAMNOGALACTURONATE LYASE-LIKE PROTEIN
Glyma.04G104700.Wm82.a4.v1	-8.08835	4.63775e-27	1.08503e-23	(1 of 3) PTHR22753//PTHR22753:SF1 - FAMILY NOT NAMED // TRANSMEMBRANE PROTEIN 68
Glyma.04G105500.Wm82.a4.v1	1.50661	0.00947843	0.11383	(1 of 32) 1.13.11.58 - Linoleate 9S-lipoxygenase / Linoleate 9-lipoxygenase
Glyma.04G105900.Wm82.a4.v1	3.4324	0.0200379	1	(1 of 32) 1.13.11.58 - Linoleate 9S-lipoxygenase / Linoleate 9-lipoxygenase
Glyma.04G121500.Wm82.a4.v1	4.30027	0.0196444	1	(1 of 5) 3.1.3.66 - Phosphatidylinositol-3,4-bisphosphate 4-phosphatase / Phosphoinositide 4-phosphatase
Glyma.04G121700.Wm82.a4.v1	-3.64137	0.0195206	1	(1 of 12) 1.10.3.1 - Catechol oxidase / Tyrosinase
Glyma.04G126400.Wm82.a4.v1	1.13536	0.0253853	1	(1 of 3) PTHR10145//PTHR10145:SF6 - TRANSCRIPTION ELONGATION FACTOR SPT6 // TRANSCRIPTION ELONGATION FACTOR SPT6
Glyma.04G141400.Wm82.a4.v1	-1.24045	0.00374709	0.0751017	-
Glyma.04G153100.Wm82.a4.v1	-2.07185	0.0143902	1	-
Glyma.04G171800.Wm82.a4.v1	1.79449	0.0033347	0.0709692	(1 of 3) PTHR24064//PTHR24064:SF242 - FAMILY NOT NAMED // ORGANIC CATION/CARNITINE TRANSPORTER 3
Glyma.04G185200.Wm82.a4.v1	-1.12195	0.000545668	0.024334	(1 of 1) PTHR11871//PTHR11871:SF12 - PROTEIN PHOSPHATASE PP2A REGULATORY SUBUNIT B // SUBFAMILY NOT NAMED
Glyma.04G186100.Wm82.a4.v1	-4.7382	0.00887987	1	(1 of 52) PF03101 - FAR1 DNA-binding domain (FAR1)
Glyma.04G200700.Wm82.a4.v1	1.07038	0.00576271	0.0905284	(1 of 4) K14563 - rRNA 2'-O-methyltransferase fibrillarin (NOP1, FBL)
Glyma.04G208450.Wm82.a4.v1	1.65997	0.00042795	0.0208277	(1 of 1) PTHR23421//PTHR23421:SF67//PTHR23421:SF73 - BETA-GALACTOSIDASE RELATED // BETA-GALACTOSIDASE 10 // BETA-GALACTOSIDASE 6
Glyma.04G221500.Wm82.a4.v1	-2.38366	0.0161953	1	-
Glyma.04G226800.Wm82.a4.v1	1.38177	0.00119016	0.0399822	(1 of 5) PTHR12121//PTHR12121:SF44 - CARBON CATABOLITE REPRESSOR PROTEIN 4 // SUBFAMILY NOT NAMED
Glyma.04G243000.Wm82.a4.v1	1.22132	0.0110004	0.120787	(1 of 3) K00166 - 2-oxoisovalerate dehydrogenase E1 component alpha subunit (BCKDHA, bkdA1)
Glyma.04G244200.Wm82.a4.v1	6.05682	0.0328244	1	(1 of 6) K05282 - gibberellin 20-oxidase (E1.14.11.12)
Glyma.04G250900.Wm82.a4.v1	-1.02685	8.59651e-10	3.96578e-07	(1 of 131) PF00892 - EamA-like transporter family (EamA)
Glyma.05G005800.Wm82.a4.v1	-1.09601	0.000306502	0.0164846	(1 of 2) PTHR31375//PTHR31375:SF34 - FAMILY NOT NAMED // PECTIN LYASE-LIKE SUPERFAMILY PROTEIN
Glyma.05G027250.Wm82.a4.v1	1.05608	0.016787	0.145871	-
Glyma.05G029000.Wm82.a4.v1	-1.0955	1.02405e-09	4.53265e-07	(1 of 176) PF03106 - WRKY DNA -binding domain (WRKY)
Glyma.05G029200.Wm82.a4.v1	1.36516	0.0040291	0.0773558	(1 of 3) 1.2.1.88//1.5.1.12 - L-glutamate gamma-semialdehyde dehydrogenase / Pyrroline-5-carboxylate dehydrogenase // Transferred entry: 1.2.1.88
Glyma.05G029900.Wm82.a4.v1	-1.08839	0.0477044	0.237861	(1 of 2) PTHR11654//PTHR11654:SF184 - OLIGOPEPTIDE TRANSPORTER-RELATED // PROTEIN NRT1/ PTR FAMILY 4.7
Glyma.05G035366.Wm82.a4.v1	-1.62987	0.0314171	1	(1 of 131) PF00892 - EamA-like transporter family (EamA)
Glyma.05G041202.Wm82.a4.v1	-1.27709	0.000528154	0.02373	(1 of 2) PTHR11972//PTHR11972:SF83 - NADPH OXIDASE // FERRIC REDUCTION OXIDASE 8, MITOCHONDRIAL
Glyma.05G042000.Wm82.a4.v1	3.30473	0.0152276	1	(1 of 30) PF05910 - Plant protein of unknown function (DUF868) (DUF868)
Glyma.05G048600.Wm82.a4.v1	1.02838	0.0498386	1	(1 of 3) K18801 - glucuronoxylan 4-O-methyltransferase (GXM)
Glyma.05G055700.Wm82.a4.v1	-1.25748	0.000172499	0.0108864	(1 of 2) PTHR12000:SF3 - LEGUMAIN
Glyma.05G056300.Wm82.a4.v1	1.24412	0.00464941	0.0825188	(1 of 4) PTHR31953:SF17 - ACID BETA-FRUCTOFURANOSIDASE 3, VACUOLAR-RELATED
Glyma.05G064050.Wm82.a4.v1	5.27578	0.0213791	1	-
Glyma.05G069200.Wm82.a4.v1	-1.59124	0.00259515	0.0615953	(1 of 90) PF12776 - Myb/SANT-like DNA-binding domain (Myb_DNA-bind_3)
Glyma.05G079651.Wm82.a4.v1	-4.6751	4.16698e-06	0.00068932	(1 of 10) PTHR11817//PTHR11817:SF33 - PYRUVATE KINASE // SUBFAMILY NOT NAMED
Glyma.05G084000.Wm82.a4.v1	1.21344	0.00703646	0.0987879	-
Glyma.05G095400.Wm82.a4.v1	-5.03682	6.96084e-06	1	(1 of 5) PTHR11431//PTHR11431:SF44 - FERRITIN // SUBFAMILY NOT NAMED
Glyma.05G095800.Wm82.a4.v1	1.40477	0.0284636	1	-
Glyma.05G099300.Wm82.a4.v1	-2.33026	0.0293628	1	-
Glyma.05G109200.Wm82.a4.v1	-1.00265	0.000133401	0.00916019	(1 of 3) PTHR10641//PTHR10641:SF565 - MYB-LIKE DNA-BINDING PROTEIN MYB // SUBFAMILY NOT NAMED
Glyma.05G114300.Wm82.a4.v1	1.02874	0.0239922	0.172613	(1 of 2) K18156 - mitochondrial inner membrane protease ATP23 [EC:3.4.24.-] (ATP23, XRCC6BP1)
Glyma.05G119100.Wm82.a4.v1	1.00928	7.39692e-05	0.00611815	(1 of 3) PTHR33044//PTHR33044:SF27 - FAMILY NOT NAMED // BIFUNCTIONAL INHIBITOR/LIPID-TRANSFER PROTEIN/SEED STORAGE 2S ALBUMIN SUPERFAMILY PROTEIN-RELATED
Glyma.05G120500.Wm82.a4.v1	-1.09605	0.00149265	0.04525	(1 of 171) PF02365 - No apical meristem (NAM) protein (NAM)
Glyma.05G124900.Wm82.a4.v1	-5.38598	0.00503088	1	(1 of 10) PTHR32448//PTHR32448:SF30 - FAMILY NOT NAMED // BERBERINE BRIDGE ENZYME-LIKE PROTEIN-RELATED
Glyma.05G130100.Wm82.a4.v1	1.51239	0.0436819	1	-
Glyma.05G133800.Wm82.a4.v1	-1.35846	1.86104e-08	6.22004e-06	(1 of 91) 3.2.1.15 - Polygalacturonase / Pectinase
Glyma.05G145000.Wm82.a4.v1	1.87164	1.22634e-05	0.00154856	(1 of 108) 3.6.3.44 - Xenobiotic-transporting ATPase / Steroid-transporting ATPase
Glyma.05G146000.Wm82.a4.v1	-1.23471	0.0224947	1	(1 of 2) K01427 - urease (URE)
Glyma.05G150600.Wm82.a4.v1	-1.26826	0.0230926	1	(1 of 5) 2.4.1.271 - Crocetin glucosyltransferase / UGT75L6
Glyma.05G159966.Wm82.a4.v1	-1.04362	0.0016365	0.0477743	(1 of 4) PTHR13301//PTHR13301:SF31 - X-BOX TRANSCRIPTION FACTOR-RELATED // CELLULOSE SYNTHASE A CATALYTIC SUBUNIT 8 [UDP-FORMING]
Glyma.05G172902.Wm82.a4.v1	-1.14708	0.031966	1	(1 of 4) PTHR10947 - PHENYLALANYL-TRNA SYNTHETASE BETA CHAIN AND LEUCINE-RICH REPEAT-CONTAINING PROTEIN 47
Glyma.05G175200.Wm82.a4.v1	1.99074	0.0252833	1	(1 of 18) PF04759 - Protein of unknown function, DUF617 (DUF617)
Glyma.05G178300.Wm82.a4.v1	1.03311	0.0393357	1	(1 of 9) K07893 - Ras-related protein Rab-6A (RAB6A)
Glyma.05G178500.Wm82.a4.v1	1.46877	0.0207711	1	(1 of 2) PTHR32370//PTHR32370:SF37 - FAMILY NOT NAMED // BTB/POZ DOMAIN-CONTAINING PROTEIN DOT3-RELATED
Glyma.05G184500.Wm82.a4.v1	-1.12327	0.00115678	0.0392228	(1 of 2) PTHR31221//PTHR31221:SF36 - FAMILY NOT NAMED // WRKY TRANSCRIPTION FACTOR 50-RELATED
Glyma.05G187200.Wm82.a4.v1	-1.5325	0.0120292	1	-
Glyma.05G191600.Wm82.a4.v1	1.14262	0.00181209	0.0505563	(1 of 20) K11000 - callose synthase [EC:2.4.1.-] Glc b1-3 Glc (CALS)
Glyma.05G195900.Wm82.a4.v1	-1.02839	0.0461682	0.234332	(1 of 10) PF03364 - Polyketide cyclase / dehydrase and lipid transport (Polyketide_cyc)
Glyma.05G230200.Wm82.a4.v1	3.25044	6.40013e-05	0.0055021	(1 of 5) PTHR10460//PTHR10460:SF11 - ABL INTERACTOR // SUBFAMILY NOT NAMED
Glyma.05G232300.Wm82.a4.v1	1.94907	0.000661147	0.0280508	(1 of 4) PTHR22814//PTHR22814:SF104 - COPPER TRANSPORT PROTEIN ATOX1-RELATED // SUBFAMILY NOT NAMED
Glyma.05G237200.Wm82.a4.v1	-1.1016	0.0103669	0.118296	(1 of 4) PTHR31713//PTHR31713:SF15 - FAMILY NOT NAMED // PROTEIN SAR DEFICIENT 1
Glyma.05G245800.Wm82.a4.v1	1.27566	0.0134839	0.132073	(1 of 2) PTHR31048//PTHR31048:SF1 - FAMILY NOT NAMED // PATHOGENESIS-RELATED THAUMATIN-LIKE PROTEIN-RELATED
Glyma.06G003900.Wm82.a4.v1	1.38873	0.00422154	0.0790579	(1 of 4) PTHR11913//PTHR11913:SF16 - COFILIN-RELATED // ACTIN-DEPOLYMERIZING FACTOR 5-RELATED
Glyma.06G015900.Wm82.a4.v1	-1.70366	0.0474015	0.237109	(1 of 4) 1.2.1.12//1.2.1.13 - Glyceraldehyde-3-phosphate dehydrogenase (phosphorylating) / Triosephosphate dehydrogenase // Glyceraldehyde-3-phosphate dehydrogenase (NADP(+)) (phosphorylating) / Triosephosphate dehydrogenase (NADP+)
Glyma.06G020300.Wm82.a4.v1	2.84435	0.00846046	0.107648	(1 of 2) 4.1.1.17 - Ornithine decarboxylase / L-ornithine carboxy-lyase
Glyma.06G021700.Wm82.a4.v1	2.46413	0.00073325	0.0297165	(1 of 5) PTHR31867//PTHR31867:SF4 - FAMILY NOT NAMED // EXPANSIN-A11
Glyma.06G026300.Wm82.a4.v1	1.8162	0.00921587	1	(1 of 3) PTHR32208:SF18 - GLYOXAL OXIDASE-RELATED PROTEIN
Glyma.06G028900.Wm82.a4.v1	1.63126	0.00108945	0.0379213	(1 of 2) PTHR13878:SF60 - CYTOKININ DEHYDROGENASE 5
Glyma.06G034700.Wm82.a4.v1	-1.41716	0.00951161	1	(1 of 3) PTHR10891//PTHR10891:SF568 - EF-HAND CALCIUM-BINDING DOMAIN CONTAINING PROTEIN // CALCIUM-BINDING PROTEIN CML41-RELATED
Glyma.06G037700.Wm82.a4.v1	-1.50452	0.00177469	0.0499383	(1 of 4) PTHR33348//PTHR33348:SF3 - FAMILY NOT NAMED // C-TERMINALLY ENCODED PEPTIDE 1
Glyma.06G038900.Wm82.a4.v1	1.2725	0.00740034	0.101165	(1 of 124) PF02362 - B3 DNA binding domain (B3)
Glyma.06G043000.Wm82.a4.v1	-1.80711	3.08591e-05	0.00318851	(1 of 5) 3.5.1.1 - Asparaginase / L-asparagine amidohydrolase
Glyma.06G053400.Wm82.a4.v1	-1.05318	0.00352814	0.0729609	-
Glyma.06G053500.Wm82.a4.v1	-4.08742	0.0223545	1	-
Glyma.06G054700.Wm82.a4.v1	1.07875	0.0125642	0.12868	(1 of 2) PTHR11527//PTHR11527:SF149 - SMALL HEAT-SHOCK PROTEIN HSP20 FAMILY // SUBFAMILY NOT NAMED
Glyma.06G060551.Wm82.a4.v1	-3.20696	0.0302949	1	(1 of 90) PF12776 - Myb/SANT-like DNA-binding domain (Myb_DNA-bind_3)
Glyma.06G061700.Wm82.a4.v1	2.9317	0.0169126	1	(1 of 4) PTHR21145//PTHR21145:SF1 - CHORISMATE MUTASE // CHORISMATE MUTASE 2
Glyma.06G061900.Wm82.a4.v1	-1.34254	0.00290144	0.0653742	(1 of 8) PTHR31429:SF3 - WRKY TRANSCRIPTION FACTOR 40-RELATED
Glyma.06G085400.Wm82.a4.v1	2.3225	0.0315455	1	(1 of 3) PTHR11062//PTHR11062:SF87 - EXOSTOSIN HEPARAN SULFATE GLYCOSYLTRANSFERASE -RELATED // SUBFAMILY NOT NAMED
Glyma.06G086300.Wm82.a4.v1	1.45778	8.48236e-05	0.00675989	-
Glyma.06G093600.Wm82.a4.v1	1.03543	0.0129813	0.130347	(1 of 4) PTHR13683//PTHR13683:SF259 - ASPARTYL PROTEASES // ASPARTYL PROTEASE-LIKE PROTEIN
Glyma.06G097300.Wm82.a4.v1	1.14235	0.0189473	0.154493	(1 of 2) PTHR31642//PTHR31642:SF12 - FAMILY NOT NAMED // PROTEIN ECERIFERUM 1
Glyma.06G099501.Wm82.a4.v1	-1.95414	0.00016575	0.010645	-
Glyma.06G100400.Wm82.a4.v1	1.09157	0.0476324	0.237647	-
Glyma.06G102400.Wm82.a4.v1	1.15042	0.00390668	0.0762571	(1 of 16) KOG0149 - Predicted RNA-binding protein SEB4 (RRM superfamily)
Glyma.06G103900.Wm82.a4.v1	-1.49704	8.32748e-05	0.0066689	(1 of 7) PTHR23500//PTHR23500:SF44 - FAMILY NOT NAMED // SUGAR TRANSPORT PROTEIN 5
Glyma.06G111300.Wm82.a4.v1	1.04558	0.027698	1	(1 of 4) PTHR31985:SF37 - ETHYLENE-RESPONSIVE TRANSCRIPTION FACTOR ERF014
Glyma.06G111702.Wm82.a4.v1	-1.87489	0.000245642	0.0142909	-
Glyma.06G111800.Wm82.a4.v1	-1.18393	7.21445e-08	2.07283e-05	(1 of 131) PF00892 - EamA-like transporter family (EamA)
Glyma.06G112700.Wm82.a4.v1	1.57538	0.00686271	0.0980131	(1 of 4) PTHR31964//PTHR31964:SF37 - FAMILY NOT NAMED // ADENINE NUCLEOTIDE ALPHA HYDROLASE-LIKE PROTEIN
Glyma.06G122950.Wm82.a4.v1	-1.10082	0.0412657	1	-
Glyma.06G123200.Wm82.a4.v1	-1.17533	1.16019e-05	0.00147863	(1 of 131) PF00892 - EamA-like transporter family (EamA)
Glyma.06G124300.Wm82.a4.v1	1.20365	0.0351731	1	(1 of 79) PF02701 - Dof domain, zinc finger (zf-Dof)
Glyma.06G125100.Wm82.a4.v1	1.05733	0.00920615	0.11193	(1 of 7) PTHR31194//PTHR31194:SF16 - SHN SHINE , DNA BINDING / TRANSCRIPTION FACTOR // SUBFAMILY NOT NAMED
Glyma.06G129400.Wm82.a4.v1	1.11421	0.00388594	0.0762189	(1 of 2) PTHR12526//PTHR12526:SF17 - GLYCOSYLTRANSFERASE // STARCH SYNTHASE 1, CHLOROPLASTIC/AMYLOPLASTIC
Glyma.06G131300.Wm82.a4.v1	1.61592	7.68303e-05	0.00627556	(1 of 2) PTHR14136:SF11 - THYLAKOID LUMENAL 17.4 KDA PROTEIN, CHLOROPLASTIC
Glyma.06G135900.Wm82.a4.v1	2.06374	0.0122494	1	-
Glyma.06G136600.Wm82.a4.v1	-1.57987	0.0370239	0.212276	(1 of 5) K12130 - pseudo-response regulator 5 (PRR5)
Glyma.06G144700.Wm82.a4.v1	1.33884	0.00694712	1	(1 of 4) PTHR11132//PTHR11132:SF98 - SOLUTE CARRIER FAMILY 35 // SUBFAMILY NOT NAMED
Glyma.06G146566.Wm82.a4.v1	4.40255	0.0287283	1	(1 of 6) 2.7.1.71 - Shikimate kinase
Glyma.06G147100.Wm82.a4.v1	-2.58931	0.00220026	1	(1 of 176) PF03106 - WRKY DNA -binding domain (WRKY)
Glyma.06G147200.Wm82.a4.v1	4.18229	0.0162535	1	(1 of 25) PF07816 - Protein of unknown function (DUF1645) (DUF1645)
Glyma.06G149600.Wm82.a4.v1	-1.22339	0.000107522	0.00792577	(1 of 131) PF00892 - EamA-like transporter family (EamA)
Glyma.06G150200.Wm82.a4.v1	-1.88635	0.00781633	1	-
Glyma.06G157200.Wm82.a4.v1	1.37952	3.94868e-05	0.0038152	(1 of 1) PTHR23421//PTHR23421:SF67 - BETA-GALACTOSIDASE RELATED // BETA-GALACTOSIDASE 10
Glyma.06G160300.Wm82.a4.v1	2.89141	0.0256368	0.178434	(1 of 5) PTHR33147//PTHR33147:SF3 - FAMILY NOT NAMED // DEFENSIN-LIKE PROTEIN 6
Glyma.06G170300.Wm82.a4.v1	2.65926	0.00309736	0.0682253	(1 of 3) PTHR22953//PTHR22953:SF33 - ACID PHOSPHATASE RELATED // SUBFAMILY NOT NAMED
Glyma.06G173133.Wm82.a4.v1	3.09418	0.0437392	1	(1 of 3) PTHR13932 - COPROPORPHYRINIGEN III OXIDASE
Glyma.06G184400.Wm82.a4.v1	-5.05771	3.02036e-13	2.24838e-10	(1 of 2227) 2.7.11.1 - Non-specific serine/threonine protein kinase / Threonine-specific protein kinase
Glyma.06G187300.Wm82.a4.v1	-1.21053	0.0141011	0.134773	(1 of 4) K18875 - enhanced disease susceptibility 1 protein (EDS1)
Glyma.06G192100.Wm82.a4.v1	2.57481	0.0161955	1	(1 of 3) PTHR24064//PTHR24064:SF242 - FAMILY NOT NAMED // ORGANIC CATION/CARNITINE TRANSPORTER 3
Glyma.06G193800.Wm82.a4.v1	1.48605	0.00762723	0.102681	(1 of 5) PTHR23201//PTHR23201:SF1 - EXTENSIN, PROLINE-RICH PROTEIN // GIBBERELLIN-REGULATED PROTEIN 12-RELATED
Glyma.06G200400.Wm82.a4.v1	-1.03459	0.041595	0.223823	(1 of 13) PTHR12542//PTHR12542:SF29 - EXOCYST COMPLEX PROTEIN EXO70 // SUBFAMILY NOT NAMED
Glyma.06G201100.Wm82.a4.v1	-1.16396	0.00317549	0.0689721	(1 of 13) PTHR12542//PTHR12542:SF29 - EXOCYST COMPLEX PROTEIN EXO70 // SUBFAMILY NOT NAMED
Glyma.06G233600.Wm82.a4.v1	-2.02481	0.00238042	1	(1 of 4) PTHR18966//PTHR18966:SF209 - IONOTROPIC GLUTAMATE RECEPTOR // SUBFAMILY NOT NAMED
Glyma.06G237366.Wm82.a4.v1	1.98043	0.0019087	1	(1 of 9) PTHR23201//PTHR23201:SF18 - EXTENSIN, PROLINE-RICH PROTEIN // SUBFAMILY NOT NAMED
Glyma.06G239800.Wm82.a4.v1	-1.55149	0.0109276	1	(1 of 5) PTHR10219:SF34 - GENOMIC DNA, CHROMOSOME 3, P1 CLONE: MXL8
Glyma.06G242900.Wm82.a4.v1	-1.20557	0.00287524	0.0651726	-
Glyma.06G244302.Wm82.a4.v1	-2.19472	0.000663496	1	(1 of 179) 3.6.4.12 - DNA helicase
Glyma.06G244900.Wm82.a4.v1	1.14203	0.00335837	0.0710559	-
Glyma.06G246400.Wm82.a4.v1	5.80146	0.00328816	1	(1 of 2) PTHR31867//PTHR31867:SF24 - FAMILY NOT NAMED // EXPANSIN-A12
Glyma.06G258000.Wm82.a4.v1	2.06085	0.00815406	1	(1 of 6) PTHR23050//PTHR23050:SF170 - CALCIUM BINDING PROTEIN // SUBFAMILY NOT NAMED
Glyma.06G259600.Wm82.a4.v1	-2.05269	0.0415869	1	(1 of 6) PTHR30546:SF6 - FLAVODOXIN-LIKE QUINONE REDUCTASE 1
Glyma.06G263700.Wm82.a4.v1	-1.39042	0.00890106	0.110392	(1 of 55) PTHR11017//PTHR11017:SF155 - LEUCINE-RICH REPEAT-CONTAINING PROTEIN // SUBFAMILY NOT NAMED
Glyma.06G264300.Wm82.a4.v1	7.69398	5.32531e-09	1	(1 of 55) PTHR11017//PTHR11017:SF155 - LEUCINE-RICH REPEAT-CONTAINING PROTEIN // SUBFAMILY NOT NAMED
Glyma.06G264900.Wm82.a4.v1	2.14373	0.000128582	0.00893406	-
Glyma.06G265400.Wm82.a4.v1	2.84385	1.2259e-10	6.08379e-08	(1 of 25) PF00931//PF07725//PF13676 - NB-ARC domain (NB-ARC) // Leucine Rich Repeat (LRR_3) // TIR domain (TIR_2)
Glyma.06G265420.Wm82.a4.v1	4.64043	0.0166569	1	(1 of 55) PTHR11017//PTHR11017:SF155 - LEUCINE-RICH REPEAT-CONTAINING PROTEIN // SUBFAMILY NOT NAMED
Glyma.06G266700.Wm82.a4.v1	-1.13386	0.0223507	0.167446	(1 of 7) PTHR10438:SF242 - THIOREDOXIN-LIKE PROTEIN CXXS1
Glyma.06G267400.Wm82.a4.v1	3.36397	3.74343e-35	1.36236e-31	(1 of 50) PTHR11017//PTHR11017:SF171 - LEUCINE-RICH REPEAT-CONTAINING PROTEIN // SUBFAMILY NOT NAMED
Glyma.06G268467.Wm82.a4.v1	2.82324	0.0104246	1	(1 of 5) PF01582//PF13676 - TIR domain (TIR) // TIR domain (TIR_2)
Glyma.06G268700.Wm82.a4.v1	-6.85567	8.0223e-130	2.62763e-125	(1 of 3) PF00931//PF13676//PF13855 - NB-ARC domain (NB-ARC) // TIR domain (TIR_2) // Leucine rich repeat (LRR_8)
Glyma.06G269300.Wm82.a4.v1	-1.4227	0.00787263	0.10406	(1 of 1) 2.7.1.24//3.6.3.44 - Dephospho-CoA kinase / Dephosphocoenzyme A kinase // Xenobiotic-transporting ATPase / Steroid-transporting ATPase
Glyma.06G269700.Wm82.a4.v1	1.52421	1.01841e-06	0.000218019	(1 of 4) K03146 - thiamine thiazole synthase (THI4, THI1)
Glyma.06G272500.Wm82.a4.v1	1.58402	2.61177e-10	1.26528e-07	(1 of 8) K02868 - large subunit ribosomal protein L11e (RP-L11e, RPL11)
Glyma.06G274200.Wm82.a4.v1	-1.03638	6.90079e-05	0.00578078	(1 of 8) K02868 - large subunit ribosomal protein L11e (RP-L11e, RPL11)
Glyma.06G275000.Wm82.a4.v1	-1.07761	2.18143e-05	0.00245535	(1 of 55) PTHR11017//PTHR11017:SF155 - LEUCINE-RICH REPEAT-CONTAINING PROTEIN // SUBFAMILY NOT NAMED
Glyma.06G275700.Wm82.a4.v1	1.18147	0.0047557	0.083254	(1 of 1) PTHR11879//PTHR11879:SF18 - ASPARTATE AMINOTRANSFERASE // SUBFAMILY NOT NAMED
Glyma.06G283900.Wm82.a4.v1	-1.06055	0.00562659	0.0895829	(1 of 7) PTHR23241//PTHR23241:SF49 - LATE EMBRYOGENESIS ABUNDANT PLANTS LEA-RELATED // COLD-REGULATED PROTEIN 15B
Glyma.06G286500.Wm82.a4.v1	-1.04921	0.00800377	0.104946	(1 of 12) 2.4.1.32 - Glucomannan 4-beta-mannosyltransferase / Glucomannan-synthase
Glyma.06G286600.Wm82.a4.v1	-1.09563	0.000683934	0.0286475	(1 of 10) PTHR11746//PTHR11746:SF83 - O-METHYLTRANSFERASE // SUBFAMILY NOT NAMED
Glyma.06G288300.Wm82.a4.v1	2.32447	0.000576997	1	(1 of 3) PTHR21096:SF0 - PROTEIN FAM136A
Glyma.06G288600.Wm82.a4.v1	-1.21199	0.0137829	1	(1 of 4) PTHR27000:SF215 - RECEPTOR-LIKE PROTEIN KINASE 5
Glyma.06G300100.Wm82.a4.v1	-2.58015	5.17886e-05	1	(1 of 10) PTHR10641//PTHR10641:SF584 - MYB-LIKE DNA-BINDING PROTEIN MYB // SUBFAMILY NOT NAMED
Glyma.06G303800.Wm82.a4.v1	1.36022	0.00305466	0.0676487	(1 of 2) PF10914 - Protein of unknown function (DUF2781) (DUF2781)
Glyma.06G306400.Wm82.a4.v1	12.4555	1.50627e-25	2.59665e-22	-
Glyma.06G307900.Wm82.a4.v1	2.56803	4.22479e-06	0.000695371	(1 of 8) PTHR13301//PTHR13301:SF53 - X-BOX TRANSCRIPTION FACTOR-RELATED // CELLULOSE SYNTHASE-LIKE PROTEIN B1-RELATED
Glyma.06G308400.Wm82.a4.v1	-2.26456	1.81345e-06	1	(1 of 3) PTHR23024//PTHR23024:SF189 - MEMBER OF 'GDXG' FAMILY OF LIPOLYTIC ENZYMES // SUBFAMILY NOT NAMED
Glyma.06G319200.Wm82.a4.v1	1.3336	0.000335357	0.0175468	(1 of 2) PTHR31080//PTHR31080:SF8 - FAMILY NOT NAMED // F23N19.12
Glyma.06G319640.Wm82.a4.v1	2.23123	0.0145863	1	(1 of 2) PTHR27000:SF52 - LEUCINE-RICH REPEAT (LRR) FAMILY PROTEIN-RELATED
Glyma.07G001400.Wm82.a4.v1	1.29312	0.00388771	0.0762189	(1 of 5) PTHR27003:SF95 - ADENINE NUCLEOTIDE ALPHA HYDROLASE DOMAIN-CONTAINING PROTEIN KINASE-RELATED
Glyma.07G007102.Wm82.a4.v1	2.06982	0.00506593	0.0857338	(1 of 32) 1.13.11.58 - Linoleate 9S-lipoxygenase / Linoleate 9-lipoxygenase
Glyma.07G009900.Wm82.a4.v1	1.20614	0.00389118	0.0762189	(1 of 4) K15403 - fatty acid omega-hydroxy dehydrogenase (ACE, HTH)
Glyma.07G011900.Wm82.a4.v1	-1.03531	2.64161e-05	0.00282756	(1 of 8) 3.1.3.75//3.6.1.1 - Phosphoethanolamine/phosphocholine phosphatase / PHOSPHO1 // Inorganic diphosphatase / Pyrophosphate phosphohydrolase
Glyma.07G016800.Wm82.a4.v1	1.00847	0.00664267	0.096144	(1 of 2) PTHR10071:SF197 - GATA TRANSCRIPTION FACTOR 9
Glyma.07G021500.Wm82.a4.v1	-1.05185	0.02443	1	-
Glyma.07G027300.Wm82.a4.v1	2.71065	0.00438818	1	(1 of 21) PTHR23042//PTHR23042:SF57 - CIRCADIAN PROTEIN CLOCK/ARNT/BMAL/PAS // SUBFAMILY NOT NAMED
Glyma.07G028500.Wm82.a4.v1	1.05078	0.00120691	0.040366	(1 of 18) K01507 - inorganic pyrophosphatase (ppa)
Glyma.07G034800.Wm82.a4.v1	2.45747	0.00585487	0.0909295	(1 of 3) 1.13.11.12//1.13.11.58 - Linoleate 13S-lipoxygenase / Lipoxidase // Linoleate 9S-lipoxygenase / Linoleate 9-lipoxygenase
Glyma.07G037700.Wm82.a4.v1	2.54277	0.0258008	1	(1 of 2) PTHR10641//PTHR10641:SF573 - MYB-LIKE DNA-BINDING PROTEIN MYB // SUBFAMILY NOT NAMED
Glyma.07G038700.Wm82.a4.v1	-1.57617	6.56662e-06	0.000962374	(1 of 57) PF07883 - Cupin domain (Cupin_2)
Glyma.07G038800.Wm82.a4.v1	3.14256	0.00498915	0.085115	(1 of 57) PF07883 - Cupin domain (Cupin_2)
Glyma.07G039050.Wm82.a4.v1	-2.27376	1.7426e-07	4.75643e-05	(1 of 37) PF00190 - Cupin (Cupin_1)
Glyma.07G039700.Wm82.a4.v1	-1.67598	5.72345e-12	3.53709e-09	(1 of 63) K04733 - interleukin-1 receptor-associated kinase 4 (IRAK4)
Glyma.07G046900.Wm82.a4.v1	1.07673	0.00648992	0.09511	(1 of 2) PTHR24012//PTHR24012:SF402 - FAMILY NOT NAMED // RNA RECOGNITION MOTIF RNP-1 DOMAIN-CONTAINING PROTEIN
Glyma.07G048702.Wm82.a4.v1	1.1433	1.74156e-05	0.00205932	(1 of 4) PTHR11746//PTHR11746:SF103 - O-METHYLTRANSFERASE // SUBFAMILY NOT NAMED
Glyma.07G057600.Wm82.a4.v1	1.89662	0.00353449	0.0729609	(1 of 4) PTHR32285:SF9 - PROTEIN TRICHOME BIREFRINGENCE-LIKE 25-RELATED
Glyma.07G060700.Wm82.a4.v1	-1.05165	0.0166746	0.145449	(1 of 2) PTHR33222//PTHR33222:SF4 - FAMILY NOT NAMED // PROTEIN CURVATURE THYLAKOID 1A, CHLOROPLASTIC
Glyma.07G061500.Wm82.a4.v1	1.71845	0.024823	1	(1 of 5) PTHR33322:SF4 - BAG FAMILY MOLECULAR CHAPERONE REGULATOR 6
Glyma.07G070300.Wm82.a4.v1	-1.2389	0.0292859	0.190816	(1 of 4) PTHR27003:SF52 - U-BOX DOMAIN-CONTAINING PROTEIN 33
Glyma.07G077500.Wm82.a4.v1	-2.80685	0.00845542	1	-
Glyma.07G088000.Wm82.a4.v1	1.57238	0.0396622	1	-
Glyma.07G089700.Wm82.a4.v1	2.35177	0.0244027	0.17406	(1 of 19) 1.14.13.109 - Abieta-7,13-dien-18-ol hydroxylase / CYP720B1
Glyma.07G092700.Wm82.a4.v1	1.09795	0.0407404	0.221958	(1 of 6) PTHR12565:SF94 - TRANSCRIPTION FACTOR BEE 3
Glyma.07G094800.Wm82.a4.v1	-1.53844	0.00760139	1	(1 of 36) PF14380 - Wall-associated receptor kinase C-terminal (WAK_assoc)
Glyma.07G108400.Wm82.a4.v1	-1.3877	0.00128914	0.0416827	(1 of 25) PF00069//PF00954//PF01453 - Protein kinase domain (Pkinase) // S-locus glycoprotein domain (S_locus_glycop) // D-mannose binding lectin (B_lectin)
Glyma.07G111300.Wm82.a4.v1	-1.68861	0.0418754	0.22448	(1 of 65) PF03140 - Plant protein of unknown function (DUF247)
Glyma.07G112000.Wm82.a4.v1	-1.21862	0.0317052	0.197877	(1 of 2) PTHR33399:SF3 - OXYGEN-EVOLVING ENHANCER PROTEIN 3-1, CHLOROPLASTIC-RELATED
Glyma.07G135300.Wm82.a4.v1	-1.1523	0.00795665	0.104857	(1 of 2) PTHR14154//PTHR14154:SF11 - UPF0041 BRAIN PROTEIN 44-RELATED // HIGH-LIGHT-INDUCED PROTEIN, CHLOROPLASTIC
Glyma.07G136500.Wm82.a4.v1	-1.14312	3.93029e-05	0.0038152	(1 of 2) PTHR22870//PTHR22870:SF202 - REGULATOR OF CHROMOSOME CONDENSATION // SUBFAMILY NOT NAMED
Glyma.07G137100.Wm82.a4.v1	1.17784	0.0155752	0.141434	(1 of 2) PTHR10826//PTHR10826:SF12 - COMPLEMENT COMPONENT 1 // SUBFAMILY NOT NAMED
Glyma.07G177100.Wm82.a4.v1	-1.30936	0.0058095	0.0907529	(1 of 331) PF01535//PF13041 - PPR repeat (PPR) // PPR repeat family (PPR_2)
Glyma.07G178200.Wm82.a4.v1	1.3359	0.0487643	1	(1 of 85) PF02298 - Plastocyanin-like domain (Cu_bind_like)
Glyma.07G181300.Wm82.a4.v1	2.53323	0.00121293	0.0404154	-
Glyma.07G193600.Wm82.a4.v1	6.0173	0.0346006	1	(1 of 3) 1.10.3.1//1.14.18.1 - Catechol oxidase / Tyrosinase // Tyrosinase / Tyrosine-dopa oxidase
Glyma.07G197500.Wm82.a4.v1	2.96125	0.0220336	1	(1 of 60) PF03087 - Arabidopsis protein of unknown function (DUF241)
Glyma.07G205000.Wm82.a4.v1	-1.76277	0.00817593	1	(1 of 4) PTHR31828:SF1 - PHOSPHOLIPASE A1-IIALPHA-RELATED
Glyma.07G211300.Wm82.a4.v1	1.2159	0.0270757	1	(1 of 2) PTHR10265//PTHR10265:SF22 - CYCLIN-DEPENDENT KINASE INHIBITOR 1 // CYCLIN-DEPENDENT KINASE INHIBITOR 7
Glyma.07G219000.Wm82.a4.v1	1.21213	0.0213867	0.163936	(1 of 2) PTHR10772//PTHR10772:SF9 - 10 KDA HEAT SHOCK PROTEIN // GROES-LIKE PROTEIN
Glyma.07G229700.Wm82.a4.v1	-2.47826	0.028434	1	-
Glyma.07G253500.Wm82.a4.v1	-1.18428	6.02125e-06	0.000911081	(1 of 4) PTHR31621//PTHR31621:SF1 - FAMILY NOT NAMED // DUF679 DOMAIN MEMBRANE PROTEIN 1
Glyma.07G253600.Wm82.a4.v1	-1.14783	0.005905	0.0912753	(1 of 4) PTHR31621//PTHR31621:SF1 - FAMILY NOT NAMED // DUF679 DOMAIN MEMBRANE PROTEIN 1
Glyma.07G254502.Wm82.a4.v1	9.00102	7.08123e-12	4.29516e-09	(1 of 5) PTHR31307:SF3 - ALCOHOL DEHYDROGENASE TRANSCRIPTION FACTOR MYB/SANT-LIKE PROTEIN
Glyma.07G265500.Wm82.a4.v1	1.07563	0.00235476	0.0589212	-
Glyma.08G000700.Wm82.a4.v1	-1.0268	8.0555e-05	0.00653294	-
Glyma.08G037700.Wm82.a4.v1	1.18368	0.0353461	0.207813	(1 of 5) PTHR10460//PTHR10460:SF11 - ABL INTERACTOR // SUBFAMILY NOT NAMED
Glyma.08G039400.Wm82.a4.v1	1.06274	0.00135323	0.0426328	(1 of 560) PF08263 - Leucine rich repeat N-terminal domain (LRRNT_2)
Glyma.08G039700.Wm82.a4.v1	1.06255	0.0362971	0.210464	(1 of 4) PTHR22814//PTHR22814:SF104 - COPPER TRANSPORT PROTEIN ATOX1-RELATED // SUBFAMILY NOT NAMED
Glyma.08G044300.Wm82.a4.v1	-1.20841	0.038778	1	(1 of 3) PF07714//PF14380 - Protein tyrosine kinase (Pkinase_Tyr) // Wall-associated receptor kinase C-terminal (WAK_assoc)
Glyma.08G047600.Wm82.a4.v1	-4.17928	0.00929823	1	(1 of 3) PTHR21717//PTHR21717:SF22 - TELOMERIC REPEAT BINDING PROTEIN // SUBFAMILY NOT NAMED
Glyma.08G050400.Wm82.a4.v1	2.90733	0.00280319	1	(1 of 8) PTHR10209//PTHR10209:SF193 - OXIDOREDUCTASE, 2OG-FE II OXYGENASE FAMILY PROTEIN // 1-AMINOCYCLOPROPANE-1-CARBOXYLATE OXIDASE 3-RELATED
Glyma.08G056400.Wm82.a4.v1	1.68891	0.00621743	1	(1 of 3) 1.11.1.7//3.1.3.2 - Peroxidase / Lactoperoxidase // Acid phosphatase / Phosphomonoesterase
Glyma.08G057700.Wm82.a4.v1	1.30658	0.00490872	1	(1 of 4) PTHR23180//PTHR23180:SF262 - CENTAURIN/ARF // ADP-RIBOSYLATION FACTOR GTPASE-ACTIVATING PROTEIN AGD15-RELATED
Glyma.08G068200.Wm82.a4.v1	-1.07263	0.0474945	1	(1 of 8) PTHR11945//PTHR11945:SF179 - MADS BOX PROTEIN // MADS-BOX PROTEIN SVP
Glyma.08G070000.Wm82.a4.v1	-2.60462	0.0291439	1	(1 of 8) PTHR10209//PTHR10209:SF167 - OXIDOREDUCTASE, 2OG-FE II OXYGENASE FAMILY PROTEIN // SUBFAMILY NOT NAMED
Glyma.08G070300.Wm82.a4.v1	1.05549	0.000141838	0.00952981	-
Glyma.08G070600.Wm82.a4.v1	-1.61308	0.0146668	1	(1 of 2) K02548 - 1,4-dihydroxy-2-naphthoate octaprenyltransferase (menA)
Glyma.08G073300.Wm82.a4.v1	-1.21735	2.9223e-05	0.00306269	(1 of 4) PTHR33334//PTHR33334:SF5 - FAMILY NOT NAMED // DENTIN SIALOPHOSPHOPROTEIN-LIKE PROTEIN
Glyma.08G074000.Wm82.a4.v1	-1.67848	0.0263831	0.180219	(1 of 3) K08917 - light-harvesting complex II chlorophyll a/b binding protein 6 (LHCB6)
Glyma.08G074100.Wm82.a4.v1	1.07102	4.72125e-06	0.000759089	(1 of 3) PTHR33044//PTHR33044:SF27 - FAMILY NOT NAMED // BIFUNCTIONAL INHIBITOR/LIPID-TRANSFER PROTEIN/SEED STORAGE 2S ALBUMIN SUPERFAMILY PROTEIN-RELATED
Glyma.08G076400.Wm82.a4.v1	1.93732	0.0146845	1	(1 of 6) K01590 - histidine decarboxylase (hdc, HDC)
Glyma.08G083700.Wm82.a4.v1	-4.41978	0.0226563	1	(1 of 4) 5.3.1.27 - 6-phospho-3-hexuloisomerase / Phospho-3-hexuloisomerase
Glyma.08G099800.Wm82.a4.v1	-1.84417	0.00617552	1	-
Glyma.08G106700.Wm82.a4.v1	1.17948	0.0461105	1	(1 of 4) PTHR10516//PTHR10516:SF324 - PEPTIDYL-PROLYL CIS-TRANS ISOMERASE // PEPTIDYL-PROLYL CIS-TRANS ISOMERASE FKBP62
Glyma.08G115251.Wm82.a4.v1	-6.11153	0.0305022	1	-
Glyma.08G116900.Wm82.a4.v1	2.62895	0.00565854	1	(1 of 11) PTHR12411:SF371 - CATHEPSIN O
Glyma.08G118300.Wm82.a4.v1	1.00047	0.0132625	0.131503	-
Glyma.08G121200.Wm82.a4.v1	1.48927	0.00167906	0.0487118	(1 of 5) PTHR31062//PTHR31062:SF34 - FAMILY NOT NAMED // XYLOGLUCAN ENDOTRANSGLUCOSYLASE/HYDROLASE PROTEIN 15-RELATED
Glyma.08G122167.Wm82.a4.v1	-1.02517	5.30336e-09	2.06793e-06	(1 of 8) PTHR14255//PTHR14255:SF6 - ATP-DEPENDENT PROTEASE CEREBLON // SUBFAMILY NOT NAMED
Glyma.08G125600.Wm82.a4.v1	-1.38533	0.00200118	0.0533334	(1 of 1) PTHR11926//PTHR11926:SF299 - GLUCOSYL/GLUCURONOSYL TRANSFERASES // SUBFAMILY NOT NAMED
Glyma.08G128800.Wm82.a4.v1	-1.17005	0.000713365	0.0294166	(1 of 78) PF00069//PF00560//PF08263//PF13855 - Protein kinase domain (Pkinase) // Leucine Rich Repeat (LRR_1) // Leucine rich repeat N-terminal domain (LRRNT_2) // Leucine rich repeat (LRR_8)
Glyma.08G137000.Wm82.a4.v1	1.02438	0.00159513	0.0469846	(1 of 3) PTHR31718//PTHR31718:SF0 - FAMILY NOT NAMED // EXPRESSED PROTEIN-RELATED
Glyma.08G141600.Wm82.a4.v1	1.37748	0.0255894	1	(1 of 331) PF01535//PF13041 - PPR repeat (PPR) // PPR repeat family (PPR_2)
Glyma.08G142400.Wm82.a4.v1	-1.11049	0.0125843	0.12868	(1 of 2) PTHR31221//PTHR31221:SF36 - FAMILY NOT NAMED // WRKY TRANSCRIPTION FACTOR 50-RELATED
Glyma.08G143100.Wm82.a4.v1	1.01036	0.0456536	0.233392	(1 of 4) K15111 - solute carrier family 25 (mitochondrial S-adenosylmethionine transporter), member 26 (SLC25A26)
Glyma.08G144500.Wm82.a4.v1	1.933	0.00423438	1	-
Glyma.08G145300.Wm82.a4.v1	-1.00917	0.0412582	1	(1 of 349) PF00847 - AP2 domain (AP2)
Glyma.08G145900.Wm82.a4.v1	1.23596	0.00400503	0.0772349	(1 of 2) PTHR11695//PTHR11695:SF567 - ALCOHOL DEHYDROGENASE RELATED // SUBFAMILY NOT NAMED
Glyma.08G150400.Wm82.a4.v1	2.31081	0.0306304	0.194512	(1 of 4) 3.2.1.119//3.2.1.21 - Vicianin beta-glucosidase // Beta-glucosidase / Gentobiase
Glyma.08G152800.Wm82.a4.v1	1.01703	0.0030422	0.0675095	(1 of 8) PTHR27000:SF151 - DNA-DAMAGE-REPAIR/TOLERATION PROTEIN DRT100-RELATED
Glyma.08G164500.Wm82.a4.v1	-1.06743	0.0152643	0.140323	(1 of 3) PTHR22750//PTHR22750:SF44 - G-PROTEIN COUPLED RECEPTOR // SUBFAMILY NOT NAMED
Glyma.08G166000.Wm82.a4.v1	1.57583	0.013212	0.131334	(1 of 17) PTHR13683:SF298 - ASPARTIC PROTEINASE CDR1-RELATED
Glyma.08G166500.Wm82.a4.v1	4.28532	0.0357849	1	-
Glyma.08G189500.Wm82.a4.v1	-1.57498	0.000146583	0.00975849	(1 of 20) K15718 - linoleate 9S-lipoxygenase (LOX1_5)
Glyma.08G193100.Wm82.a4.v1	1.76596	0.0013298	0.0422465	(1 of 4) K15403 - fatty acid omega-hydroxy dehydrogenase (ACE, HTH)
Glyma.08G204900.Wm82.a4.v1	1.05611	0.0175101	0.148582	(1 of 26) PF03759 - PRONE (Plant-specific Rop nucleotide exchanger) (PRONE)
Glyma.08G207900.Wm82.a4.v1	1.27456	0.0435979	0.228793	(1 of 4) PTHR31734:SF12 - AUXIN-RESPONSIVE PROTEIN IAA19-RELATED
Glyma.08G209800.Wm82.a4.v1	1.77227	0.0394704	0.218899	(1 of 8) K06130 - lysophospholipase II (LYPLA2)
Glyma.08G213900.Wm82.a4.v1	-1.98871	0.0249615	0.176324	(1 of 3) PTHR10992:SF730 - HYDROLASE-RELATED
Glyma.08G215200.Wm82.a4.v1	1.46248	0.0474066	1	(1 of 65) PF03140 - Plant protein of unknown function (DUF247)
Glyma.08G230100.Wm82.a4.v1	1.10481	0.00259298	0.0615953	(1 of 37) PF00407 - Pathogenesis-related protein Bet v I family (Bet_v_1)
Glyma.08G255800.Wm82.a4.v1	1.75865	0.0486994	1	(1 of 4) PTHR11570//PTHR11570:SF4 - S-ADENOSYLMETHIONINE DECARBOXYLASE // S-ADENOSYLMETHIONINE DECARBOXYLASE PROENZYME-RELATED
Glyma.08G262800.Wm82.a4.v1	1.179	0.0133561	0.131577	(1 of 3) 3.2.1.177//3.2.1.37//3.2.1.55 - Alpha-D-xyloside xylohydrolase / Alpha-xylosidase // Xylan 1,4-beta-xylosidase / Xylobiase // Non-reducing end alpha-L-arabinofuranosidase / Arabinosidase
Glyma.08G264800.Wm82.a4.v1	1.00563	0.0161338	0.143673	(1 of 8) K01937 - CTP synthase (pyrG, CTPS)
Glyma.08G270300.Wm82.a4.v1	-2.14634	0.0061762	1	(1 of 3) PTHR24221:SF138 - LP14331P-RELATED
Glyma.08G273100.Wm82.a4.v1	-1.16315	0.000965827	0.0354252	(1 of 8) 4.1.1.49 - Phosphoenolpyruvate carboxykinase (ATP) / Phosphopyruvate carboxylase
Glyma.08G274200.Wm82.a4.v1	1.06913	0.000772405	0.030659	(1 of 310) PF00010 - Helix-loop-helix DNA-binding domain (HLH)
Glyma.08G276202.Wm82.a4.v1	-2.34335	2.67191e-05	0.00285068	-
Glyma.08G282600.Wm82.a4.v1	-1.29727	0.0081582	1	(1 of 5) PTHR11206//PTHR11206:SF79 - MULTIDRUG RESISTANCE PROTEIN // MATE EFFLUX FAMILY PROTEIN
Glyma.08G306200.Wm82.a4.v1	1.20223	0.00181908	0.0506441	(1 of 4) 2.5.1.18//2.5.1.32 - Glutathione transferase / S-(hydroxyalkyl)glutathione lyase // 15-cis-phytoene synthase / PSase
Glyma.08G321200.Wm82.a4.v1	-1.47756	2.13974e-11	1.20836e-08	(1 of 7) PTHR13683:SF246 - ASPARTYL PROTEASE FAMILY PROTEIN
Glyma.08G321500.Wm82.a4.v1	-2.48588	0.000348935	0.0179849	(1 of 7) PTHR13683:SF246 - ASPARTYL PROTEASE FAMILY PROTEIN
Glyma.08G324500.Wm82.a4.v1	1.13449	0.00569039	0.0900244	(1 of 8) PTHR23344//PTHR23344:SF8 - GLYCEROPHOSPHORYL DIESTER PHOSPHODIESTERASE // GLYCEROPHOSPHODIESTER PHOSPHODIESTERASE-LIKE PROTEIN-RELATED
Glyma.08G328800.Wm82.a4.v1	-1.12528	2.62684e-10	1.26528e-07	(1 of 1) PF00931//PF01637//PF13855 - NB-ARC domain (NB-ARC) // Archaeal ATPase (Arch_ATPase) // Leucine rich repeat (LRR_8)
Glyma.08G330100.Wm82.a4.v1	-1.19725	2.77694e-05	0.00293406	(1 of 9) 3.6.1.13//3.6.1.22//3.6.1.53 - ADP-ribose diphosphatase / ADPR-PPase // NAD(+) diphosphatase / NADP pyrophosphatase // Mn(2+)-dependent ADP-ribose/CDP-alcohol diphosphatase / Mn(2+)-dependent ADP-ribose/CDP-alcohol pyrophosphatase
Glyma.08G339300.Wm82.a4.v1	-4.14066	0.0259616	1	-
Glyma.08G339500.Wm82.a4.v1	-1.73454	0.00076258	0.0305723	-
Glyma.08G350000.Wm82.a4.v1	5.66985	0.00982666	1	(1 of 3) PTHR31062:SF43 - XYLOGLUCAN ENDOTRANSGLUCOSYLASE/HYDROLASE PROTEIN 2-RELATED
Glyma.08G351800.Wm82.a4.v1	-1.09347	0.0379008	0.21462	(1 of 22) 1.14.11.20 - Deacetoxyvindoline 4-hydroxylase / Desacetyoxyvindoline-17-hydroxylase
Glyma.08G352100.Wm82.a4.v1	1.09503	0.0483622	1	(1 of 9) PTHR27002:SF84 - ATP BINDING / PROTEIN KINASE-RELATED
Glyma.08G352650.Wm82.a4.v1	-4.25873	0.00704146	1	-
Glyma.08G361400.Wm82.a4.v1	-2.05984	0.0320952	1	(1 of 2) PTHR22849//PTHR22849:SF44 - WDSAM1 PROTEIN // SUBFAMILY NOT NAMED
Glyma.09G000200.Wm82.a4.v1	1.80397	0.0469548	1	(1 of 12) PF04937//PF05699 - Protein of unknown function (DUF 659) (DUF659) // hAT family C-terminal dimerisation region (Dimer_Tnp_hAT)
Glyma.09G006700.Wm82.a4.v1	-3.21952	8.99407e-05	1	(1 of 17) PF14476 - Petal formation-expressed (Chloroplast_duf)
Glyma.09G008700.Wm82.a4.v1	-1.04842	0.000202445	0.0124174	(1 of 5) K13456 - RPM1-interacting protein 4 (RIN4)
Glyma.09G014900.Wm82.a4.v1	-1.28219	0.016612	0.145353	(1 of 8) PTHR27005//PTHR27005:SF7 - FAMILY NOT NAMED // WALL-ASSOCIATED RECEPTOR KINASE-LIKE 1-RELATED
Glyma.09G018800.Wm82.a4.v1	-1.02833	2.58193e-17	2.48731e-14	(1 of 7) PTHR27003:SF15 - LEUCINE-RICH REPEAT PROTEIN KINASE-LIKE PROTEIN
Glyma.09G029100.Wm82.a4.v1	1.04656	0.00280381	0.0641772	(1 of 2) PTHR31585//PTHR31585:SF2 - FAMILY NOT NAMED // FOLATE-BIOPTERIN TRANSPORTER 7-RELATED
Glyma.09G033500.Wm82.a4.v1	-1.75853	0.0230465	1	-
Glyma.09G036800.Wm82.a4.v1	-1.10817	0.0437159	1	-
Glyma.09G037100.Wm82.a4.v1	-1.25583	0.000376183	0.0189217	(1 of 122) 3.2.1.39 - Glucan endo-1,3-beta-D-glucosidase / Laminarinase
Glyma.09G039900.Wm82.a4.v1	-1.38815	0.0443562	1	(1 of 3) PTHR31052//PTHR31052:SF3 - FAMILY NOT NAMED // COBRA-LIKE PROTEIN 7-RELATED
Glyma.09G041800.Wm82.a4.v1	-2.35145	0.0495792	1	-
Glyma.09G045500.Wm82.a4.v1	-1.12384	0.0165286	0.145096	-
Glyma.09G051900.Wm82.a4.v1	-1.02873	0.0319432	0.198684	(1 of 74) PF05678 - VQ motif (VQ)
Glyma.09G052100.Wm82.a4.v1	1.08028	0.00354265	0.0730259	(1 of 4) K02901 - large subunit ribosomal protein L27e (RP-L27e, RPL27)
Glyma.09G053700.Wm82.a4.v1	-1.32893	0.00565462	0.0896907	(1 of 49) PF12796//PF13962 - Ankyrin repeats (3 copies) (Ank_2) // Domain of unknown function (PGG)
Glyma.09G062500.Wm82.a4.v1	4.08834	0.0488486	1	(1 of 2227) 2.7.11.1 - Non-specific serine/threonine protein kinase / Threonine-specific protein kinase
Glyma.09G064200.Wm82.a4.v1	-1.5184	0.0117805	1	(1 of 4) PTHR12565//PTHR12565:SF180 - STEROL REGULATORY ELEMENT-BINDING PROTEIN // SUBFAMILY NOT NAMED
Glyma.09G072700.Wm82.a4.v1	2.68444	0.00103726	0.0369287	(1 of 157) 3.1.1.11 - Pectinesterase / Pectin methylesterase
Glyma.09G073300.Wm82.a4.v1	2.05801	0.0481393	1	(1 of 4) PTHR31374//PTHR31374:SF22 - FAMILY NOT NAMED // AUXIN-RESPONSIVE PROTEIN-LIKE PROTEIN-RELATED
Glyma.09G077700.Wm82.a4.v1	1.39235	0.0235835	1	(1 of 4) PTHR33181//PTHR33181:SF10 - FAMILY NOT NAMED // GENOMIC DNA, CHROMOSOME 3, P1 CLONE: MKP6
Glyma.09G080900.Wm82.a4.v1	-2.44327	0.00665693	1	(1 of 4) PTHR12064//PTHR12064:SF35 - ANCIENT CONSERVED DOMAIN PROTEIN-RELATED // SUBFAMILY NOT NAMED
Glyma.09G096200.Wm82.a4.v1	4.15246	0.0114283	1	(1 of 90) PF12776 - Myb/SANT-like DNA-binding domain (Myb_DNA-bind_3)
Glyma.09G134800.Wm82.a4.v1	2.17367	0.0115273	1	(1 of 6) PTHR10283//PTHR10283:SF94 - SOLUTE CARRIER FAMILY 13 MEMBER // SUBFAMILY NOT NAMED
Glyma.09G143000.Wm82.a4.v1	2.00617	0.0203748	1	-
Glyma.09G144200.Wm82.a4.v1	1.07052	0.00240627	0.0594381	(1 of 4) PTHR10108//PTHR10108:SF861 - METHYLTRANSFERASE // SUBFAMILY NOT NAMED
Glyma.09G144700.Wm82.a4.v1	-1.37918	0.00286181	0.0649843	(1 of 22) 1.14.11.20 - Deacetoxyvindoline 4-hydroxylase / Desacetyoxyvindoline-17-hydroxylase
Glyma.09G151700.Wm82.a4.v1	-2.52107	0.00334676	0.0710405	(1 of 8) PF00069//PF01657//PF07714 - Protein kinase domain (Pkinase) // Salt stress response/antifungal (Stress-antifung) // Protein tyrosine kinase (Pkinase_Tyr)
Glyma.09G153900.Wm82.a4.v1	1.20827	5.44069e-05	0.00493641	(1 of 3) PTHR11902//PTHR11902:SF18 - ENOLASE // SUBFAMILY NOT NAMED
Glyma.09G155500.Wm82.a4.v1	1.05548	0.0126242	0.128734	(1 of 11) PTHR33107//PTHR33107:SF1 - FAMILY NOT NAMED // DR4 PROTEIN-RELATED
Glyma.09G172100.Wm82.a4.v1	-1.28031	0.00318851	0.0691633	(1 of 2) PTHR22849//PTHR22849:SF9 - WDSAM1 PROTEIN // SUBFAMILY NOT NAMED
Glyma.09G179100.Wm82.a4.v1	1.34161	0.00635214	0.0942886	(1 of 131) PF00892 - EamA-like transporter family (EamA)
Glyma.09G179700.Wm82.a4.v1	-1.57369	0.023349	1	-
Glyma.09G182200.Wm82.a4.v1	-1.29236	0.0223334	1	(1 of 73) 3.1.4.46 - Glycerophosphodiester phosphodiesterase / Glycerophosphoryl diester phosphodiesterase
Glyma.09G182400.Wm82.a4.v1	-1.79216	6.18291e-05	0.00535754	(1 of 4) PTHR31713//PTHR31713:SF15 - FAMILY NOT NAMED // PROTEIN SAR DEFICIENT 1
Glyma.09G186500.Wm82.a4.v1	3.82591	0.0332867	1	(1 of 399) PF00067 - Cytochrome P450 (p450)
Glyma.09G186800.Wm82.a4.v1	1.83763	0.0015781	0.0468198	(1 of 4) PTHR14207 - STEROL ISOMERASE
Glyma.09G187800.Wm82.a4.v1	-1.30709	0.00425126	0.0793949	(1 of 2) PTHR23264//PTHR23264:SF29 - NUCLEOTIDE-BINDING PROTEIN NBP35 YEAST -RELATED // PROTEIN HIGH CHLOROPHYLL FLUORESCENCE 101
Glyma.09G190100.Wm82.a4.v1	1.11294	1.34436e-05	0.00166792	(1 of 2) PTHR28524//PTHR28524:SF3 - FAMILY NOT NAMED // UPF0369 PROTEIN C6ORF57
Glyma.09G190500.Wm82.a4.v1	-1.75942	2.72056e-25	4.45546e-22	(1 of 1) KOG0240//KOG4280 - Kinesin (SMY1 subfamily) // Kinesin-like protein
Glyma.09G190700.Wm82.a4.v1	1.31428	0.00216988	0.0561836	(1 of 4) PTHR23023//PTHR23023:SF108 - DIMETHYLANILINE MONOOXYGENASE // SUBFAMILY NOT NAMED
Glyma.09G192500.Wm82.a4.v1	-2.00671	3.66687e-38	1.50131e-34	(1 of 2) PTHR23503//PTHR23503:SF37 - FAMILY NOT NAMED // PLASTIDIC GLUCOSE TRANSPORTER 2-RELATED
Glyma.09G196400.Wm82.a4.v1	2.0927	5.95877e-16	5.27496e-13	(1 of 1) 2.3.1.20//2.3.1.75 - Diacylglycerol O-acyltransferase / Diglyceride acyltransferase // Long-chain-alcohol O-fatty-acyltransferase / Wax synthase
Glyma.09G196700.Wm82.a4.v1	1.52416	0.000331086	0.0174347	(1 of 6) PTHR14155//PTHR14155:SF187 - RING FINGER DOMAIN-CONTAINING // SUBFAMILY NOT NAMED
Glyma.09G201900.Wm82.a4.v1	1.19534	0.0497351	1	-
Glyma.09G202200.Wm82.a4.v1	1.26016	0.000846673	0.032511	(1 of 2) K05752 - chromosome 3 open reading frame 10 (C3ORF10, HSPC300)
Glyma.09G202600.Wm82.a4.v1	-1.18245	2.57042e-11	1.42698e-08	(1 of 5) PF07173 - Protein of unknown function (DUF1399) (DUF1399)
Glyma.09G203200.Wm82.a4.v1	-1.02323	2.24366e-06	0.000403785	-
Glyma.09G205000.Wm82.a4.v1	-2.98995	0.000666225	0.0281205	-
Glyma.09G209400.Wm82.a4.v1	-1.07854	2.3398e-08	7.51351e-06	(1 of 1) K13806 - sn1-specific diacylglycerol lipase (DAGL)
Glyma.09G209501.Wm82.a4.v1	1.31165	0.00532869	0.0874459	(1 of 10) PTHR21493//PTHR21493:SF2 - CGI-141-RELATED/LIPASE CONTAINING PROTEIN // SUBFAMILY NOT NAMED
Glyma.09G212300.Wm82.a4.v1	1.12306	0.00179468	0.0501991	(1 of 39) PTHR23155//PTHR23155:SF592 - LEUCINE-RICH REPEAT-CONTAINING PROTEIN // SUBFAMILY NOT NAMED
Glyma.09G215500.Wm82.a4.v1	-1.01722	3.29858e-05	0.00332436	(1 of 2) KOG4118 - Uncharacterized conserved protein
Glyma.09G215900.Wm82.a4.v1	-1.39786	9.0091e-06	0.00122442	-
Glyma.09G216000.Wm82.a4.v1	-1.20974	0.00139654	0.0432755	-
Glyma.09G216400.Wm82.a4.v1	7.03255	3.54014e-20	4.29459e-17	(1 of 14) PF00069//PF00560//PF07714//PF08263//PF13855 - Protein kinase domain (Pkinase) // Leucine Rich Repeat (LRR_1) // Protein tyrosine kinase (Pkinase_Tyr) // Leucine rich repeat N-terminal domain (LRRNT_2) // Leucine rich repeat (LRR_8)
Glyma.09G216501.Wm82.a4.v1	6.07822	0.000121564	1	-
Glyma.09G217400.Wm82.a4.v1	5.53997	0.000486245	1	-
Glyma.09G217500.Wm82.a4.v1	-2.44583	0.00707785	1	(1 of 78) PF00069//PF00560//PF08263//PF13855 - Protein kinase domain (Pkinase) // Leucine Rich Repeat (LRR_1) // Leucine rich repeat N-terminal domain (LRRNT_2) // Leucine rich repeat (LRR_8)
Glyma.09G222300.Wm82.a4.v1	-1.02342	0.013361	0.131577	(1 of 155) K14488 - SAUR family protein (SAUR)
Glyma.09G223600.Wm82.a4.v1	-1.36713	0.0155803	0.141434	(1 of 2) K03086 - RNA polymerase primary sigma factor (SIG1, rpoD)
Glyma.09G223900.Wm82.a4.v1	1.25476	1.16508e-10	5.87091e-08	(1 of 2) PTHR14110:SF0 - MITOCHONDRIAL IMPORT INNER MEMBRANE TRANSLOCASE SUBUNIT TIM22
Glyma.09G227001.Wm82.a4.v1	-1.07857	0.0493434	1	(1 of 165) PF14432 - DYW family of nucleic acid deaminases (DYW_deaminase)
Glyma.09G227900.Wm82.a4.v1	-1.42262	8.37634e-11	4.3549e-08	(1 of 2) PTHR10209:SF216 - 2-OXOGLUTARATE (2OG) AND FE(II)-DEPENDENT OXYGENASE SUPERFAMILY PROTEIN
Glyma.09G228000.Wm82.a4.v1	1.46748	0.001962	0.0529295	(1 of 5) PTHR31265:SF2 - F17A17.37 PROTEIN
Glyma.09G228300.Wm82.a4.v1	1.03094	2.09202e-06	0.000382805	(1 of 4) PTHR12444:SF0 - PROTEIN EFR3 HOMOLOG CMP44E
Glyma.09G229100.Wm82.a4.v1	-2.05678	0.00148404	0.0452065	(1 of 21) K06966 - uncharacterized protein (K06966)
Glyma.09G229300.Wm82.a4.v1	-1.69539	3.50322e-05	0.0034666	-
Glyma.09G236600.Wm82.a4.v1	1.00387	0.0149197	0.138791	(1 of 1) 2.7.7.63 - Lipoate--protein ligase / LPL
Glyma.09G238300.Wm82.a4.v1	1.04589	0.00728461	0.100294	(1 of 4) PTHR23201:SF21 - GIBBERELLIN-REGULATED PROTEIN 4
Glyma.09G239800.Wm82.a4.v1	1.00591	5.42784e-06	0.000846588	(1 of 4) PTHR10091//PTHR10091:SF10 - ALDOSE-1-EPIMERASE // ALDOSE 1-EPIMERASE-RELATED
Glyma.09G240051.Wm82.a4.v1	1.78048	0.00338845	1	-
Glyma.09G242700.Wm82.a4.v1	1.73601	2.38999e-07	6.21285e-05	(1 of 2) 2.3.1.231 - tRNA(Phe) (7-(3-amino-3-(methoxycarbonyl)propyl)wyosine(37)-N)- methoxycarbonyltransferase / tRNA-yW synthesizing enzyme-4
Glyma.09G246800.Wm82.a4.v1	-2.25792	0.00442569	1	(1 of 21) PTHR23042//PTHR23042:SF57 - CIRCADIAN PROTEIN CLOCK/ARNT/BMAL/PAS // SUBFAMILY NOT NAMED
Glyma.09G248400.Wm82.a4.v1	1.18343	0.000878223	0.0333719	(1 of 2) 1.1.1.184//1.1.1.300 - Carbonyl reductase (NADPH) / Xenobiotic ketone reductase // NADP-retinol dehydrogenase / Retinol dehydrogenase (NADP(+))
Glyma.09G249400.Wm82.a4.v1	-2.38969	0.0404619	1	(1 of 11) PF10184 - Uncharacterized conserved protein (DUF2358) (DUF2358)
Glyma.09G250100.Wm82.a4.v1	1.63797	0.0420302	1	-
Glyma.09G259300.Wm82.a4.v1	2.03131	0.021314	1	-
Glyma.09G262900.Wm82.a4.v1	-1.1195	3.71375e-07	9.24387e-05	(1 of 5) K00028 - malate dehydrogenase (decarboxylating) (E1.1.1.39)
Glyma.09G264200.Wm82.a4.v1	1.35342	0.0234063	1	-
Glyma.09G269200.Wm82.a4.v1	4.30539	0.0349179	1	(1 of 3) K14423 - 4,4-dimethyl-9beta,19-cyclopropylsterol-4alpha-methyl oxidase (SMO1)
Glyma.09G272100.Wm82.a4.v1	-3.65296	1.738e-15	1.47274e-12	(1 of 224) KOG0472 - Leucine-rich repeat protein
Glyma.09G274000.Wm82.a4.v1	-1.17652	8.5054e-06	0.00116563	(1 of 176) PF03106 - WRKY DNA -binding domain (WRKY)
Glyma.09G276100.Wm82.a4.v1	2.32845	0.0179722	1	(1 of 4) PTHR11206:SF124 - MATE EFFLUX FAMILY PROTEIN
Glyma.09G276300.Wm82.a4.v1	3.08604	0.0044441	1	(1 of 4) PTHR13902//PTHR13902:SF68 - SERINE/THREONINE-PROTEIN KINASE WNK WITH NO LYSINE -RELATED // SUBFAMILY NOT NAMED
Glyma.09G276600.Wm82.a4.v1	-1.30923	4.86502e-09	1.91987e-06	(1 of 5) PTHR24347//PTHR24347:SF220 - SERINE/THREONINE-PROTEIN KINASE // CBL-INTERACTING SERINE/THREONINE-PROTEIN KINASE 11
Glyma.09G277800.Wm82.a4.v1	2.12171	1.38587e-05	0.0017001	(1 of 154) K00430 - peroxidase (E1.11.1.7)
Glyma.09G278700.Wm82.a4.v1	1.10697	0.0399181	1	-
Glyma.09G278900.Wm82.a4.v1	-1.53637	6.74323e-05	0.00567783	(1 of 3) K03006 - DNA-directed RNA polymerase II subunit RPB1 (RPB1, POLR2A)
Glyma.09G279350.Wm82.a4.v1	-1.29176	0.000119931	0.00854082	-
Glyma.09G284700.Wm82.a4.v1	-1.54827	0.000503799	0.0231594	(1 of 154) K00430 - peroxidase (E1.11.1.7)
Glyma.10G005400.Wm82.a4.v1	-2.55223	0.00683014	1	(1 of 5) PTHR11654//PTHR11654:SF73 - OLIGOPEPTIDE TRANSPORTER-RELATED // PROTEIN NRT1/ PTR FAMILY 5.2-RELATED
Glyma.10G008600.Wm82.a4.v1	-4.98063	0.0104429	1	-
Glyma.10G013700.Wm82.a4.v1	-1.03846	0.00608098	0.0926226	(1 of 3) PTHR31964//PTHR31964:SF52 - FAMILY NOT NAMED // DROUGHT RESPONSIVE ATP-BINDING MOTIF CONTAINING PROTEIN
Glyma.10G015000.Wm82.a4.v1	1.40834	0.00274929	0.0635706	(1 of 65) PF05553 - Cotton fibre expressed protein (DUF761)
Glyma.10G015200.Wm82.a4.v1	1.66465	0.0150959	0.139518	(1 of 23) PF12023 - Domain of unknown function (DUF3511) (DUF3511)
Glyma.10G016832.Wm82.a4.v1	2.05505	0.0391388	1	-
Glyma.10G018800.Wm82.a4.v1	-1.38184	0.000430619	0.0208934	(1 of 4) K16275 - E3 ubiquitin-protein ligase BAH [EC:6.3.2.19] (BAH, NLA)
Glyma.10G023300.Wm82.a4.v1	-1.11069	0.000464054	0.0220284	(1 of 4) PTHR27001:SF54 - RECEPTOR-LIKE CYTOPLASMIC KINASE VIA5
Glyma.10G025700.Wm82.a4.v1	-1.07647	0.000109189	0.00801879	(1 of 273) PF00646 - F-box domain (F-box)
Glyma.10G031800.Wm82.a4.v1	1.3563	0.0304941	0.194384	(1 of 55) K14484 - auxin-responsive protein IAA (IAA)
Glyma.10G036100.Wm82.a4.v1	1.33994	0.015463	1	(1 of 5) PTHR10209//PTHR10209:SF124 - OXIDOREDUCTASE, 2OG-FE II OXYGENASE FAMILY PROTEIN // SUBFAMILY NOT NAMED
Glyma.10G045300.Wm82.a4.v1	2.35325	0.0183103	1	(1 of 12) PTHR26374//PTHR26374:SF198 - FAMILY NOT NAMED // ZINC FINGER PROTEIN ZAT11
Glyma.10G061700.Wm82.a4.v1	-4.28822	0.00801175	1	(1 of 56) PF00314 - Thaumatin family (Thaumatin)
Glyma.10G076400.Wm82.a4.v1	1.01361	0.00077043	0.030659	(1 of 4) K02962 - small subunit ribosomal protein S17e (RP-S17e, RPS17)
Glyma.10G079400.Wm82.a4.v1	1.04038	3.45577e-06	0.000586478	(1 of 16) PTHR31415:SF4 - HARPIN-INDUCED PROTEIN-LIKE-RELATED
Glyma.10G084400.Wm82.a4.v1	-2.67769	0.0364723	1	(1 of 5) PTHR31338//PTHR31338:SF16 - FAMILY NOT NAMED // POLYKETIDE CYCLASE/DEHYDRASE AND LIPID TRANSPORT SUPERFAMILY PROTEIN
Glyma.10G087100.Wm82.a4.v1	1.70671	0.0332023	1	(1 of 1) PTHR24349:SF81 - CALCIUM-DEPENDENT PROTEIN KINASE 20
Glyma.10G090100.Wm82.a4.v1	1.13085	0.000228612	0.0135406	(1 of 5) PTHR31265:SF2 - F17A17.37 PROTEIN
Glyma.10G092100.Wm82.a4.v1	-1.12545	4.71435e-07	0.000112711	(1 of 2) PTHR22952//PTHR22952:SF204 - CAMP-RESPONSE ELEMENT BINDING PROTEIN-RELATED // SUBFAMILY NOT NAMED
Glyma.10G106600.Wm82.a4.v1	1.06449	0.00903533	0.111246	(1 of 5) PTHR30620//PTHR30620:SF51 - PERIPLASMIC BETA-GLUCOSIDASE-RELATED // BETA-D-GLUCAN EXOHYDROLASE-LIKE PROTEIN-RELATED
Glyma.10G108400.Wm82.a4.v1	1.34922	0.0171963	0.147563	(1 of 5) K13495 - cis-zeatin O-glucosyltransferase (CISZOG)
Glyma.10G111600.Wm82.a4.v1	3.38332	0.0379542	1	-
Glyma.10G119100.Wm82.a4.v1	-1.9613	0.00466928	0.082647	(1 of 3) PTHR31677//PTHR31677:SF24 - FAMILY NOT NAMED // ETHYLENE-RESPONSIVE TRANSCRIPTION FACTOR ERF106
Glyma.10G119300.Wm82.a4.v1	-1.71995	0.0287662	1	(1 of 14) PTHR10795//PTHR10795:SF348 - PROPROTEIN CONVERTASE SUBTILISIN/KEXIN // SUBFAMILY NOT NAMED
Glyma.10G122800.Wm82.a4.v1	8.47762	7.81236e-12	4.65247e-09	-
Glyma.10G128400.Wm82.a4.v1	1.23584	1.45982e-06	0.000286292	(1 of 1) K18010 - 7-hydroxymethyl chlorophyll a reductase (HCAR)
Glyma.10G128932.Wm82.a4.v1	-1.15672	6.86029e-05	0.00576158	-
Glyma.10G130400.Wm82.a4.v1	1.352	0.00329596	0.070698	(1 of 5) PTHR23111:SF23 - ZINC FINGER (RAN-BINDING) DOMAIN-CONTAINING PROTEIN
Glyma.10G130900.Wm82.a4.v1	-4.5401	0.0198841	1	-
Glyma.10G131000.Wm82.a4.v1	1.37581	0.00118874	0.0399822	(1 of 753) PF13041 - PPR repeat family (PPR_2)
Glyma.10G131100.Wm82.a4.v1	3.64035	0.000159007	1	(1 of 90) PF12776 - Myb/SANT-like DNA-binding domain (Myb_DNA-bind_3)
Glyma.10G139400.Wm82.a4.v1	-1.0485	5.96899e-06	0.000911081	(1 of 1) PTHR12725//PTHR12725:SF73 - HALOACID DEHALOGENASE-LIKE HYDROLASE // SUBFAMILY NOT NAMED
Glyma.10G142500.Wm82.a4.v1	2.17165	2.92122e-54	2.39204e-50	(1 of 1) PTHR37729//PTHR37729:SF1 - FAMILY NOT NAMED // NEUROFILAMENT PROTEIN-RELATED PROTEIN
Glyma.10G143300.Wm82.a4.v1	-1.14625	0.00656849	0.0955347	-
Glyma.10G147000.Wm82.a4.v1	1.17403	0.0373518	0.212806	(1 of 4) PTHR11850//PTHR11850:SF102 - HOMEOBOX PROTEIN TRANSCRIPTION FACTORS // SUBFAMILY NOT NAMED
Glyma.10G161000.Wm82.a4.v1	1.03544	0.00132866	0.0422465	(1 of 2) PTHR11034//PTHR11034:SF24 - N-MYC DOWNSTREAM REGULATED // SUBFAMILY NOT NAMED
Glyma.10G161200.Wm82.a4.v1	1.4465	0.0223487	0.167446	(1 of 4) PTHR21654//PTHR21654:SF22 - FAMILY NOT NAMED // TRIHELIX TRANSCRIPTION FACTOR GTL2
Glyma.10G161900.Wm82.a4.v1	4.26268	0.00839494	1	(1 of 4) PTHR23050//PTHR23050:SF177 - CALCIUM BINDING PROTEIN // CALMODULIN-LIKE PROTEIN 9
Glyma.10G176700.Wm82.a4.v1	-2.4766	9.09038e-07	0.000197183	(1 of 13) 2.1.1.150 - Isoflavone 7-O-methyltransferase
Glyma.10G185100.Wm82.a4.v1	-1.26507	0.040137	0.220467	-
Glyma.10G186800.Wm82.a4.v1	-1.16907	0.0297946	1	(1 of 2) PTHR31190:SF15 - ETHYLENE-RESPONSIVE TRANSCRIPTION FACTOR 1B
Glyma.10G193200.Wm82.a4.v1	1.09548	0.00453098	0.0816594	(1 of 4) PTHR11353//PTHR11353:SF80 - CHAPERONIN // SUBFAMILY NOT NAMED
Glyma.10G193400.Wm82.a4.v1	1.04246	0.00426051	0.0794696	(1 of 16) PTHR31657//PTHR31657:SF9 - FAMILY NOT NAMED // ETHYLENE-RESPONSIVE TRANSCRIPTION FACTOR CRF5-RELATED
Glyma.10G200800.Wm82.a4.v1	-2.25382	0.0054816	1	(1 of 14) 1.14.13.152 - Geraniol 8-hydroxylase / G10H
Glyma.10G205800.Wm82.a4.v1	-1.15928	1.09187e-06	0.00022635	-
Glyma.10G207100.Wm82.a4.v1	1.35788	7.29498e-05	0.00604911	(1 of 3) 3.4.22.15 - Cathepsin L
Glyma.10G223200.Wm82.a4.v1	-1.21225	0.0385064	1	(1 of 349) PF00847 - AP2 domain (AP2)
Glyma.10G225400.Wm82.a4.v1	1.61415	0.0423113	1	(1 of 8) K03841 - fructose-1,6-bisphosphatase I (FBP, fbp)
Glyma.10G229600.Wm82.a4.v1	1.15983	0.0381908	1	(1 of 6) PTHR10994:SF70 - RETICULON-LIKE PROTEIN B4
Glyma.10G230200.Wm82.a4.v1	-1.11683	0.0229479	1	(1 of 5) PTHR32096//PTHR32096:SF22 - FAMILY NOT NAMED // WRKY TRANSCRIPTION FACTOR 27-RELATED
Glyma.10G240700.Wm82.a4.v1	1.0895	0.000305523	0.0164678	-
Glyma.10G241000.Wm82.a4.v1	1.01935	0.0117436	0.124524	(1 of 2) 5.4.2.5 - Phosphoglucomutase (glucose-cofactor) / Glucose-1-phosphate phosphotransferase
Glyma.10G242300.Wm82.a4.v1	1.88813	0.0244788	1	(1 of 4) PTHR27000//PTHR27000:SF84 - FAMILY NOT NAMED // LRR RECEPTOR-LIKE SERINE/THREONINE-PROTEIN KINASE ERL1-RELATED
Glyma.10G245600.Wm82.a4.v1	3.27846	0.0320937	1	(1 of 4) PTHR23257//PTHR23257:SF429 - SERINE-THREONINE PROTEIN KINASE // SUBFAMILY NOT NAMED
Glyma.10G248900.Wm82.a4.v1	-1.11588	0.000322174	0.0171307	(1 of 2) PTHR12725//PTHR12725:SF81 - HALOACID DEHALOGENASE-LIKE HYDROLASE // SUBFAMILY NOT NAMED
Glyma.10G251700.Wm82.a4.v1	1.20257	0.00681562	0.0976121	(1 of 10) PTHR31062:SF1 - XYLOGLUCAN ENDOTRANSGLUCOSYLASE/HYDROLASE PROTEIN 8-RELATED
Glyma.10G252900.Wm82.a4.v1	-2.47814	0.0369032	1	(1 of 7) PTHR32099//PTHR32099:SF1 - CYSTEINE-RICH REPEAT SECRETORY PROTEIN // CYSTEINE-RICH RECEPTOR-LIKE PROTEIN KINASE 9-RELATED
Glyma.10G256800.Wm82.a4.v1	1.20365	0.024555	0.174615	-
Glyma.10G256900.Wm82.a4.v1	1.58784	0.047523	1	(1 of 5) PTHR31490:SF18 - 1,4-BETA-XYLAN ENDOHYDROLASE-RELATED
Glyma.10G259700.Wm82.a4.v1	-2.9621	0.0326179	1	-
Glyma.10G259800.Wm82.a4.v1	1.68363	0.000257178	0.0146498	(1 of 2) PTHR23201//PTHR23201:SF15 - EXTENSIN, PROLINE-RICH PROTEIN // GIBBERELLIN-REGULATED PROTEIN 7
Glyma.10G260900.Wm82.a4.v1	1.33794	0.0166166	0.145353	(1 of 5) K15923 - alpha-L-fucosidase 2 (AXY8, FUC95A, afcA)
Glyma.10G265200.Wm82.a4.v1	-1.2714	0.00123074	0.0407601	-
Glyma.10G266300.Wm82.a4.v1	1.31276	0.0221491	0.167036	(1 of 80) PF14009 - Domain of unknown function (DUF4228) (DUF4228)
Glyma.11G003600.Wm82.a4.v1	1.0716	0.00249804	0.060608	(1 of 8) K02957 - small subunit ribosomal protein S15Ae (RP-S15Ae, RPS15A)
Glyma.11G008500.Wm82.a4.v1	1.04742	0.000898284	0.0337628	(1 of 22) PF08879//PF08880 - WRC (WRC) // QLQ (QLQ)
Glyma.11G018800.Wm82.a4.v1	1.30356	0.000502457	0.0231594	(1 of 1) PTHR23257//PTHR23257:SF454 - SERINE-THREONINE PROTEIN KINASE // SERINE/THREONINE-PROTEIN KINASE QKGA-RELATED
Glyma.11G028600.Wm82.a4.v1	-1.06519	0.00707735	0.098938	(1 of 2) PF10693 - Protein of unknown function (DUF2499) (DUF2499)
Glyma.11G042900.Wm82.a4.v1	1.15117	0.00552815	0.0889336	(1 of 4) PTHR31500//PTHR31500:SF17 - FAMILY NOT NAMED // AT HOOK MOTIF DNA-BINDING FAMILY PROTEIN
Glyma.11G044200.Wm82.a4.v1	1.03616	0.00027891	0.0154371	(1 of 8) PTHR11588//PTHR11588:SF101 - TUBULIN // TUBULIN ALPHA-2 CHAIN-RELATED
Glyma.11G046400.Wm82.a4.v1	1.77013	0.0396771	0.219487	(1 of 74) PF05678 - VQ motif (VQ)
Glyma.11G051300.Wm82.a4.v1	1.0812	0.000639079	0.0272913	(1 of 4) PTHR37209//PTHR37209:SF2 - FAMILY NOT NAMED // LYSINE-RICH ARABINOGALACTAN PROTEIN 17-RELATED
Glyma.11G058100.Wm82.a4.v1	-1.06455	0.000207199	0.0126018	(1 of 154) K00430 - peroxidase (E1.11.1.7)
Glyma.11G062500.Wm82.a4.v1	-4.19581	0.00101259	1	(1 of 32) 1.14.13.121 - Premnaspirodiene oxygenase / Hyoscymus muticus premnaspirodiene oxygenase
Glyma.11G062600.Wm82.a4.v1	-2.07828	1.72912e-05	0.00205202	(1 of 32) 1.14.13.121 - Premnaspirodiene oxygenase / Hyoscymus muticus premnaspirodiene oxygenase
Glyma.11G062700.Wm82.a4.v1	-4.69934	0.00527899	1	(1 of 32) 1.14.13.121 - Premnaspirodiene oxygenase / Hyoscymus muticus premnaspirodiene oxygenase
Glyma.11G064400.Wm82.a4.v1	-2.17101	0.000529373	1	(1 of 3) K12356 - coniferyl-alcohol glucosyltransferase (UGT72E)
Glyma.11G069100.Wm82.a4.v1	-2.10887	3.09712e-05	0.00319004	(1 of 20) PTHR24078:SF177 - PROTEIN DNJ-23-RELATED
Glyma.11G071800.Wm82.a4.v1	1.50136	0.0190769	0.154855	(1 of 6) PTHR23070//PTHR23070:SF12 - BCS1 AAA-TYPE ATPASE // SUBFAMILY NOT NAMED
Glyma.11G083401.Wm82.a4.v1	1.76136	0.0166401	1	(1 of 60) PF03087 - Arabidopsis protein of unknown function (DUF241)
Glyma.11G108300.Wm82.a4.v1	1.71352	0.0219131	1	(1 of 14) 1.14.13.152 - Geraniol 8-hydroxylase / G10H
Glyma.11G113700.Wm82.a4.v1	-1.1892	0.00630042	1	(1 of 4) PTHR33923:SF2 - CALMODULIN-BINDING PROTEIN-LIKE PROTEIN
Glyma.11G116200.Wm82.a4.v1	1.48791	0.030094	1	(1 of 60) PF03087 - Arabidopsis protein of unknown function (DUF241)
Glyma.11G122000.Wm82.a4.v1	-1.68199	0.0313939	1	(1 of 3) PTHR13871//PTHR13871:SF51 - THIOREDOXIN // CYSTEINE/HISTIDINE-RICH C1 DOMAIN FAMILY PROTEIN
Glyma.11G129300.Wm82.a4.v1	-3.0416	0.00799536	1	(1 of 38) K01188 - beta-glucosidase (E3.2.1.21)
Glyma.11G129700.Wm82.a4.v1	-1.12673	9.53926e-06	0.0012753	(1 of 38) K01188 - beta-glucosidase (E3.2.1.21)
Glyma.11G129900.Wm82.a4.v1	-1.15088	0.00693006	0.0981722	(1 of 38) K01188 - beta-glucosidase (E3.2.1.21)
Glyma.11G135200.Wm82.a4.v1	3.90403	0.0479236	1	-
Glyma.11G136900.Wm82.a4.v1	-1.15822	0.00234549	0.0587789	(1 of 7) PTHR24350 - SERINE/THREONINE-PROTEIN KINASE IAL-RELATED
Glyma.11G142200.Wm82.a4.v1	1.0338	0.0158938	0.1429	-
Glyma.11G142500.Wm82.a4.v1	-4.17974	0.0434039	1	(1 of 4) PTHR26374//PTHR26374:SF162 - FAMILY NOT NAMED // C2H2-TYPE ZINC FINGER FAMILY PROTEIN-RELATED
Glyma.11G149198.Wm82.a4.v1	-1.11096	0.00524013	0.0867721	-
Glyma.11G153800.Wm82.a4.v1	1.17171	0.00997093	0.116099	(1 of 11) PTHR10502//PTHR10502:SF113 - ANNEXIN // SUBFAMILY NOT NAMED
Glyma.11G154700.Wm82.a4.v1	-1.29963	0.000452008	0.0216449	-
Glyma.11G156900.Wm82.a4.v1	-1.2754	0.0337321	1	(1 of 3) PF07714//PF08276 - Protein tyrosine kinase (Pkinase_Tyr) // PAN-like domain (PAN_2)
Glyma.11G158001.Wm82.a4.v1	4.27764	5.54861e-13	3.95085e-10	-
Glyma.11G168800.Wm82.a4.v1	1.47687	0.0372991	1	(1 of 6) PTHR23091//PTHR23091:SF221 - N-TERMINAL ACETYLTRANSFERASE // GCN5-RELATED N-ACETYLTRANSFERASE (GNAT) FAMILY PROTEIN
Glyma.11G171355.Wm82.a4.v1	-1.72261	0.000229918	1	(1 of 9) PTHR23155//PTHR23155:SF554 - LEUCINE-RICH REPEAT-CONTAINING PROTEIN // SUBFAMILY NOT NAMED
Glyma.11G174900.Wm82.a4.v1	1.5034	0.000145096	0.00969893	(1 of 2) PTHR12203:SF13 - F10K1.7 PROTEIN
Glyma.11G175537.Wm82.a4.v1	1.24289	0.0196375	0.156536	-
Glyma.11G176100.Wm82.a4.v1	-1.90366	0.0454312	1	(1 of 132) 3.4.19.12 - Ubiquitinyl hydrolase 1 / Ubiquitin thiolesterase
Glyma.11G178504.Wm82.a4.v1	-2.04363	0.0396088	1	(1 of 5) K03875 - F-box and leucine-rich repeat protein 1 (S-phase kinase-associated protein 2) (SKP2, FBXL1)
Glyma.11G182000.Wm82.a4.v1	-2.17825	0.00221279	1	(1 of 4) PTHR31989//PTHR31989:SF4 - FAMILY NOT NAMED // NAC DOMAIN-CONTAINING PROTEIN 61-RELATED
Glyma.11G183900.Wm82.a4.v1	-1.84697	0.00570947	1	(1 of 4) PTHR10992//PTHR10992:SF774 - ALPHA/BETA HYDROLASE FOLD-CONTAINING PROTEIN // ALPHA/BETA-HYDROLASES SUPERFAMILY PROTEIN-RELATED
Glyma.11G189500.Wm82.a4.v1	1.14584	0.00330914	0.0707953	(1 of 1) K11276 - nucleophosmin 1 (NPM1)
Glyma.11G193600.Wm82.a4.v1	1.7219	0.0131586	0.131042	(1 of 57) K08235 - xyloglucan:xyloglucosyl transferase (E2.4.1.207)
Glyma.11G203000.Wm82.a4.v1	-1.014	1.22924e-05	0.00154856	(1 of 4) PTHR31852//PTHR31852:SF1 - FAMILY NOT NAMED // LATE EMBRYOGENESIS ABUNDANT (LEA) HYDROXYPROLINE-RICH GLYCOPROTEIN-RELATED
Glyma.11G208100.Wm82.a4.v1	-1.50225	0.00741925	0.101212	(1 of 90) PF12776 - Myb/SANT-like DNA-binding domain (Myb_DNA-bind_3)
Glyma.11G212300.Wm82.a4.v1	1.14551	0.00277053	0.063753	(1 of 2) PTHR22870:SF177 - F12P19.9 PROTEIN
Glyma.11G214300.Wm82.a4.v1	-1.01442	1.52557e-05	0.00183707	-
Glyma.11G215100.Wm82.a4.v1	1.63784	2.3951e-06	0.000426354	(1 of 4) PTHR28620//PTHR28620:SF1 - FAMILY NOT NAMED // PROTEIN F25B4.8, ISOFORM A
Glyma.11G215800.Wm82.a4.v1	-1.18819	0.00022008	0.0131782	(1 of 3) PTHR10641:SF498 - MYB TRANSCRIPTION FACTOR
Glyma.11G216300.Wm82.a4.v1	1.70766	1.57273e-17	1.56101e-14	(1 of 1) PF00538//PF02178 - linker histone H1 and H5 family (Linker_histone) // AT hook motif (AT_hook)
Glyma.11G217600.Wm82.a4.v1	-1.25283	0.0075725	1	(1 of 12) PTHR11207 - RIBONUCLEASE III
Glyma.11G217700.Wm82.a4.v1	1.50877	0.0429066	0.22705	(1 of 4) PTHR16223:SF19 - TRANSCRIPTION FACTOR BHLH83-RELATED
Glyma.11G221900.Wm82.a4.v1	1.13783	1.46843e-06	0.000286292	(1 of 7) K18443 - golgi-specific brefeldin A-resistance guanine nucleotide exchange factor 1 (GBF1)
Glyma.11G223000.Wm82.a4.v1	-1.09269	0.0110887	0.121147	(1 of 3) PTHR22870//PTHR22870:SF204 - REGULATOR OF CHROMOSOME CONDENSATION // REGULATOR OF CHROMOSOME CONDENSATION REPEAT-CONTAINING PROTEIN
Glyma.11G224800.Wm82.a4.v1	-2.22341	4.35668e-07	0.000104925	-
Glyma.11G232100.Wm82.a4.v1	1.52037	6.92833e-06	0.000990963	(1 of 38) PF01190 - Pollen proteins Ole e I like (Pollen_Ole_e_I)
Glyma.11G239500.Wm82.a4.v1	-1.53774	0.000531786	0.0238278	(1 of 3) PTHR22904//PTHR22904:SF358 - TPR REPEAT CONTAINING PROTEIN // CC-TETRATRICOPEPTIDE REPEAT PROTEIN
Glyma.11G243200.Wm82.a4.v1	-1.88506	6.45931e-06	0.000953011	-
Glyma.11G244800.Wm82.a4.v1	4.14314	0.0220361	1	(1 of 5) PTHR31683//PTHR31683:SF26 - FAMILY NOT NAMED // PECTATE LYASE 5-RELATED
Glyma.11G248600.Wm82.a4.v1	-3.07302	0.011256	1	(1 of 12) PF12056 - Protein of unknown function (DUF3537) (DUF3537)
Glyma.12G000600.Wm82.a4.v1	-1.64898	0.0126712	1	-
Glyma.12G001000.Wm82.a4.v1	-1.19157	0.00316313	0.0689721	(1 of 7) PTHR24078//PTHR24078:SF231 - DNAJ HOMOLOG SUBFAMILY C MEMBER // CHAPERONE PROTEIN DNAJ
Glyma.12G002600.Wm82.a4.v1	1.43587	0.00016742	0.0107103	(1 of 1) K01514 - exopolyphosphatase (PRUNE, PPX1)
Glyma.12G004600.Wm82.a4.v1	-1.78536	6.71146e-11	3.5456e-08	(1 of 2) PTHR31080//PTHR31080:SF19 - FAMILY NOT NAMED // PLANT INVERTASE/PECTIN METHYLESTERASE INHIBITOR SUPERFAMILY PROTEIN
Glyma.12G006100.Wm82.a4.v1	-1.12116	0.000876041	0.0333649	-
Glyma.12G006800.Wm82.a4.v1	2.55762	0.0159011	1	(1 of 2) PTHR11732:SF230 - ALDO/KETO REDUCTASE FAMILY PROTEIN
Glyma.12G007500.Wm82.a4.v1	1.0913	2.86762e-06	0.000496962	(1 of 2) PTHR22953:SF22 - PURPLE ACID PHOSPHATASE 10
Glyma.12G011200.Wm82.a4.v1	2.55233	1.31367e-25	2.39044e-22	(1 of 9) K00006 - glycerol-3-phosphate dehydrogenase (NAD+) (GPD1)
Glyma.12G011700.Wm82.a4.v1	1.88456	5.35159e-08	1.60813e-05	(1 of 18) PTHR23155//PTHR23155:SF402 - LEUCINE-RICH REPEAT-CONTAINING PROTEIN // DISEASE RESISTANCE PROTEIN RPP13-RELATED
Glyma.12G012000.Wm82.a4.v1	-2.96136	3.56417e-26	7.29631e-23	(1 of 2) PTHR22953:SF18 - METALLOPHOSPHOESTERASE DOMAIN-CONTAINING PROTEIN
Glyma.12G012200.Wm82.a4.v1	-1.87122	2.76739e-16	2.51786e-13	(1 of 4) PTHR31375//PTHR31375:SF28 - FAMILY NOT NAMED // POLYGALACTURONASE QRT2
Glyma.12G014200.Wm82.a4.v1	1.09922	0.0267971	0.1819	(1 of 3) 2.1.1.95 - Tocopherol O-methyltransferase
Glyma.12G014400.Wm82.a4.v1	-4.86568	0.00236529	1	-
Glyma.12G015100.Wm82.a4.v1	-1.49998	0.0310011	0.195685	(1 of 3) PTHR11695//PTHR11695:SF568 - ALCOHOL DEHYDROGENASE RELATED // SUBFAMILY NOT NAMED
Glyma.12G016051.Wm82.a4.v1	1.59522	0.0303782	1	(1 of 2) PTHR12181//PTHR12181:SF35 - LIPIN // SUBFAMILY NOT NAMED
Glyma.12G017600.Wm82.a4.v1	1.50405	0.00354591	0.0730259	(1 of 1) PTHR13301//PTHR13301:SF32 - X-BOX TRANSCRIPTION FACTOR-RELATED // SUBFAMILY NOT NAMED
Glyma.12G032000.Wm82.a4.v1	-1.50179	0.00211565	0.0552599	(1 of 6) PTHR22950//PTHR22950:SF205 - AMINO ACID TRANSPORTER // AMINO ACID PERMEASE 3-RELATED
Glyma.12G037602.Wm82.a4.v1	-2.29994	0.0113119	1	-
Glyma.12G042100.Wm82.a4.v1	1.1927	0.00980278	0.11525	(1 of 60) PF03087 - Arabidopsis protein of unknown function (DUF241)
Glyma.12G053900.Wm82.a4.v1	-1.1273	0.00615079	0.0930674	(1 of 52) 3.2.1.21 - Beta-glucosidase / Gentobiase
Glyma.12G054100.Wm82.a4.v1	-1.20726	0.000164719	0.0105996	(1 of 38) K01188 - beta-glucosidase (E3.2.1.21)
Glyma.12G054200.Wm82.a4.v1	-2.02549	0.0252649	1	(1 of 38) K01188 - beta-glucosidase (E3.2.1.21)
Glyma.12G060200.Wm82.a4.v1	1.04785	0.0162947	0.143975	(1 of 562) PF00249 - Myb-like DNA-binding domain (Myb_DNA-binding)
Glyma.12G065500.Wm82.a4.v1	1.15756	1.10689e-05	0.00142737	-
Glyma.12G078700.Wm82.a4.v1	-1.16813	4.19246e-05	0.0040035	-
Glyma.12G086100.Wm82.a4.v1	1.4543	0.0373087	0.212695	(1 of 16) PF07876 - Stress responsive A/B Barrel Domain (Dabb)
Glyma.12G089100.Wm82.a4.v1	-1.00358	1.2577e-06	0.000251187	(1 of 6) PTHR31499//PTHR31499:SF4 - FAMILY NOT NAMED // MYB FAMILY TRANSCRIPTION FACTOR-RELATED
Glyma.12G097950.Wm82.a4.v1	-1.62245	0.0166335	1	-
Glyma.12G098000.Wm82.a4.v1	-1.04695	0.0202259	0.159209	-
Glyma.12G099300.Wm82.a4.v1	-3.46599	0.049813	1	(1 of 4) PTHR11206//PTHR11206:SF143 - MULTIDRUG RESISTANCE PROTEIN // SUBFAMILY NOT NAMED
Glyma.12G101800.Wm82.a4.v1	1.08342	0.0013807	0.0429473	(1 of 4) PTHR31062:SF11 - XYLOGLUCAN ENDOTRANSGLUCOSYLASE/HYDROLASE PROTEIN 9
Glyma.12G106800.Wm82.a4.v1	1.15644	0.0381486	0.214916	(1 of 7) PTHR10809//PTHR10809:SF48 - VESICLE-ASSOCIATED MEMBRANE PROTEIN-ASSOCIATED PROTEIN // VESICLE-ASSOCIATED PROTEIN 4-1
Glyma.12G113600.Wm82.a4.v1	-1.01864	0.0263025	1	-
Glyma.12G135000.Wm82.a4.v1	1.03619	0.00202662	0.0536355	(1 of 4) K03146 - thiamine thiazole synthase (THI4, THI1)
Glyma.12G141700.Wm82.a4.v1	-1.19694	4.78676e-07	0.000113083	(1 of 4) PTHR16223//PTHR16223:SF46 - FAMILY NOT NAMED // TRANSCRIPTION FACTOR BHLH123
Glyma.12G141900.Wm82.a4.v1	-1.6217	0.0377263	1	(1 of 19) K03809 - NAD(P)H dehydrogenase (quinone) (wrbA)
Glyma.12G142100.Wm82.a4.v1	1.13533	2.02193e-07	5.42839e-05	(1 of 2) KOG0580//KOG0984//KOG1187//KOG2345 - Serine/threonine protein kinase // Mitogen-activated protein kinase (MAPK) kinase MKK3/MKK6 // Serine/threonine protein kinase // Serine/threonine protein kinase/TGF-beta stimulated factor
Glyma.12G142200.Wm82.a4.v1	-1.15293	3.66084e-11	1.99845e-08	(1 of 8) PTHR27002//PTHR27002:SF129 - FAMILY NOT NAMED // INACTIVE G-TYPE LECTIN S-RECEPTOR-LIKE SERINE/THREONINE-PROTEIN KINASE SRK-RELATED
Glyma.12G142300.Wm82.a4.v1	-1.03323	1.87195e-05	0.00218978	(1 of 8) PTHR27002//PTHR27002:SF129 - FAMILY NOT NAMED // INACTIVE G-TYPE LECTIN S-RECEPTOR-LIKE SERINE/THREONINE-PROTEIN KINASE SRK-RELATED
Glyma.12G142900.Wm82.a4.v1	2.33638	1.16983e-05	0.00148514	(1 of 6) PTHR23050//PTHR23050:SF170 - CALCIUM BINDING PROTEIN // SUBFAMILY NOT NAMED
Glyma.12G143400.Wm82.a4.v1	-1.09794	0.00332416	0.0708845	(1 of 5) PTHR10366//PTHR10366:SF361 - NAD DEPENDENT EPIMERASE/DEHYDRATASE // SUBFAMILY NOT NAMED
Glyma.12G143900.Wm82.a4.v1	1.72985	0.0255329	1	(1 of 27) PTHR27002//PTHR27002:SF9 - FAMILY NOT NAMED // CYSTEINE-RICH RECEPTOR-LIKE PROTEIN KINASE 27-RELATED
Glyma.12G145300.Wm82.a4.v1	-6.45419	1.33585e-17	1.36733e-14	(1 of 27) PTHR27002//PTHR27002:SF9 - FAMILY NOT NAMED // CYSTEINE-RICH RECEPTOR-LIKE PROTEIN KINASE 27-RELATED
Glyma.12G145400.Wm82.a4.v1	-1.28904	4.91518e-10	2.33322e-07	(1 of 57) PF00954//PF01453//PF07714//PF08276 - S-locus glycoprotein domain (S_locus_glycop) // D-mannose binding lectin (B_lectin) // Protein tyrosine kinase (Pkinase_Tyr) // PAN-like domain (PAN_2)
Glyma.12G150900.Wm82.a4.v1	5.39896	8.32649e-07	0.000181817	(1 of 2) PTHR31867//PTHR31867:SF24 - FAMILY NOT NAMED // EXPANSIN-A12
Glyma.12G154300.Wm82.a4.v1	-1.68238	9.19392e-05	0.00715291	-
Glyma.12G156466.Wm82.a4.v1	-6.09235	3.95231e-06	1	-
Glyma.12G156532.Wm82.a4.v1	-8.59856	1.13137e-12	7.56261e-10	-
Glyma.12G158300.Wm82.a4.v1	10.942	6.51039e-20	7.61576e-17	(1 of 4) PTHR12777 - SMALL NUCLEAR RIBONUCLEOPROTEIN SM D2
Glyma.12G163850.Wm82.a4.v1	3.39278	2.95161e-29	8.05642e-26	-
Glyma.12G164000.Wm82.a4.v1	1.15128	0.00665876	0.0961561	-
Glyma.12G167200.Wm82.a4.v1	-5.63757	2.05409e-114	3.36399e-110	(1 of 2) PTHR12357//PTHR12357:SF25 - YTH YT521-B HOMOLOGY DOMAIN-CONTAINING // EVOLUTIONARILY CONSERVED C-TERMINAL REGION 11 PROTEIN
Glyma.12G174900.Wm82.a4.v1	-2.0217	0.00940135	1	(1 of 4) PTHR31223:SF23 - CYTOKININ RIBOSIDE 5'-MONOPHOSPHATE PHOSPHORIBOHYDROLASE LOG1
Glyma.12G175351.Wm82.a4.v1	1.04742	0.00382323	0.0758644	(1 of 6) PTHR10579//PTHR10579:SF61 - CALCIUM-ACTIVATED CHLORIDE CHANNEL REGULATOR // C3H4 TYPE ZINC FINGER PROTEIN-RELATED
Glyma.12G176900.Wm82.a4.v1	-12.3064	1.32814e-23	1.97735e-20	(1 of 5) K02575 - MFS transporter, NNP family, nitrate/nitrite transporter (NRT, narK, nrtP, nasA)
Glyma.12G178800.Wm82.a4.v1	1.54834	0.0133083	1	(1 of 3) PTHR10003//PTHR10003:SF34 - SUPEROXIDE DISMUTASE CU-ZN -RELATED // SUPEROXIDE DISMUTASE [CU-ZN] 2, CHLOROPLASTIC
Glyma.12G180067.Wm82.a4.v1	1.16847	0.00173589	0.0494851	(1 of 3) PTHR23424 - SERUM AMYLOID A
Glyma.12G180200.Wm82.a4.v1	2.17404	1.45983e-09	6.20976e-07	(1 of 4) PTHR22835//PTHR22835:SF191 - ZINC FINGER FYVE DOMAIN CONTAINING PROTEIN // SUBFAMILY NOT NAMED
Glyma.12G181000.Wm82.a4.v1	3.70216	0.0308178	1	(1 of 8) PTHR22950//PTHR22950:SF319 - AMINO ACID TRANSPORTER // GABA TRANSPORTER 1
Glyma.12G181100.Wm82.a4.v1	3.92998	7.77067e-39	3.63601e-35	(1 of 8) PTHR22950//PTHR22950:SF319 - AMINO ACID TRANSPORTER // GABA TRANSPORTER 1
Glyma.12G182300.Wm82.a4.v1	2.00808	0.00355789	0.07308	(1 of 16) PF07876 - Stress responsive A/B Barrel Domain (Dabb)
Glyma.12G183000.Wm82.a4.v1	1.06273	1.98027e-05	0.00225214	-
Glyma.12G183900.Wm82.a4.v1	2.83795	0.0149109	1	(1 of 17) PTHR10593//PTHR10593:SF27 - SERINE/THREONINE-PROTEIN KINASE RIO // SUBFAMILY NOT NAMED
Glyma.12G185200.Wm82.a4.v1	1.01031	0.00238408	0.059113	(1 of 4) PTHR32227:SF70 - GLUCAN ENDO-1,3-BETA-GLUCOSIDASE 14
Glyma.12G186300.Wm82.a4.v1	-1.62463	0.0415302	1	(1 of 5) 5.3.99.9 - Neoxanthin synthase / NSY
Glyma.12G191500.Wm82.a4.v1	1.03546	0.0109408	0.120658	(1 of 8) PTHR13301//PTHR13301:SF53 - X-BOX TRANSCRIPTION FACTOR-RELATED // CELLULOSE SYNTHASE-LIKE PROTEIN B1-RELATED
Glyma.12G192900.Wm82.a4.v1	1.69312	6.90372e-06	0.000990963	-
Glyma.12G197600.Wm82.a4.v1	1.33383	0.000448584	0.0215439	(1 of 4) PTHR31062:SF11 - XYLOGLUCAN ENDOTRANSGLUCOSYLASE/HYDROLASE PROTEIN 9
Glyma.12G198900.Wm82.a4.v1	-2.23259	0.00174403	1	-
Glyma.12G200500.Wm82.a4.v1	-1.19029	0.0437055	0.22904	(1 of 36) PF12609 - Wound-induced protein (DUF3774)
Glyma.12G203600.Wm82.a4.v1	1.01769	0.0355562	0.208263	(1 of 4) PTHR31692//PTHR31692:SF5 - FAMILY NOT NAMED // EXPANSIN-B1-RELATED
Glyma.12G208900.Wm82.a4.v1	-1.87887	0.000576828	0.0253321	(1 of 2) PTHR33869:SF5 - CLAVATA3/ESR (CLE)-RELATED PROTEIN 3
Glyma.12G219000.Wm82.a4.v1	-2.05331	0.0307895	1	(1 of 3) PTHR10217:SF476 - CYCLIC NUCLEOTIDE-GATED ION CHANNEL 4
Glyma.12G220200.Wm82.a4.v1	1.62779	0.0103691	0.118296	(1 of 9) PF06830 - Root cap (Root_cap)
Glyma.12G220300.Wm82.a4.v1	1.64585	0.0324889	0.200095	(1 of 9) PF06830 - Root cap (Root_cap)
Glyma.12G224000.Wm82.a4.v1	-1.86113	0.0141901	1	(1 of 9) PF11145 - Protein of unknown function (DUF2921) (DUF2921)
Glyma.12G224300.Wm82.a4.v1	-1.50939	0.000114038	0.00826226	-
Glyma.12G240100.Wm82.a4.v1	-1.2795	1.61965e-08	5.52604e-06	(1 of 36) PTHR11017//PTHR11017:SF162 - LEUCINE-RICH REPEAT-CONTAINING PROTEIN // SUBFAMILY NOT NAMED
Glyma.13G002700.Wm82.a4.v1	2.87245	0.0397671	1	(1 of 3) PTHR10791:SF41 - BIDIRECTIONAL SUGAR TRANSPORTER SWEET6-RELATED
Glyma.13G025300.Wm82.a4.v1	1.81852	0.00117773	1	(1 of 4) PTHR11785:SF367 - AMINO-ACID PERMEASE BAT1
Glyma.13G033300.Wm82.a4.v1	-1.93399	0.0209689	1	(1 of 73) 3.1.4.46 - Glycerophosphodiester phosphodiesterase / Glycerophosphoryl diester phosphodiesterase
Glyma.13G036200.Wm82.a4.v1	-1.2402	7.88981e-06	0.00109501	(1 of 2) PTHR10209//PTHR10209:SF166 - OXIDOREDUCTASE, 2OG-FE II OXYGENASE FAMILY PROTEIN // SUBFAMILY NOT NAMED
Glyma.13G039800.Wm82.a4.v1	-1.1794	0.0170037	1	(1 of 4) PTHR33143//PTHR33143:SF6 - FAMILY NOT NAMED // F16F4.1 PROTEIN-RELATED
Glyma.13G042500.Wm82.a4.v1	1.0663	7.08737e-05	0.00589187	-
Glyma.13G043800.Wm82.a4.v1	-1.17366	2.50178e-08	7.95565e-06	(1 of 6) 3.6.3.36 - Taurine-transporting ATPase
Glyma.13G045700.Wm82.a4.v1	-2.26638	0.0286159	1	(1 of 3) K01809 - mannose-6-phosphate isomerase (manA, MPI)
Glyma.13G049200.Wm82.a4.v1	1.21554	0.0145399	0.136997	(1 of 112) PF13839//PF14416 - GDSL/SGNH-like Acyl-Esterase family found in Pmr5 and Cas1p (PC-Esterase) // PMR5 N terminal Domain (PMR5N)
Glyma.13G051251.Wm82.a4.v1	5.61654	1.3268e-06	1	-
Glyma.13G053000.Wm82.a4.v1	1.0439	0.0194395	0.15616	(1 of 10) 5.4.99.30 - UDP-arabinopyranose mutase
Glyma.13G053600.Wm82.a4.v1	-1.42309	0.00161475	0.0473496	(1 of 35) PF07714//PF11721 - Protein tyrosine kinase (Pkinase_Tyr) // Di-glucose binding within endoplasmic reticulum (Malectin)
Glyma.13G059000.Wm82.a4.v1	-2.69135	0.0113492	1	(1 of 2) PF14234 - Domain of unknown function (DUF4336) (DUF4336)
Glyma.13G067700.Wm82.a4.v1	1.17693	1.37128e-11	8.0205e-09	(1 of 3) PTHR13208 - MEDIATOR OF RNA POLYMERASE II TRANSCRIPTION SUBUNIT 4
Glyma.13G078400.Wm82.a4.v1	-2.54919	0.0117709	0.12457	(1 of 4) 1.14.13.122 - Chlorophyllide-a oxygenase / Cholorophyll-b synthase
Glyma.13G081100.Wm82.a4.v1	-1.03008	0.000103779	0.00772541	(1 of 131) PF00892 - EamA-like transporter family (EamA)
Glyma.13G081800.Wm82.a4.v1	3.73487	0.00858864	1	-
Glyma.13G082600.Wm82.a4.v1	2.2895	0.0150694	1	-
Glyma.13G083700.Wm82.a4.v1	-1.12573	4.8529e-05	0.00445723	(1 of 107) PTHR10891 - EF-HAND CALCIUM-BINDING DOMAIN CONTAINING PROTEIN
Glyma.13G091100.Wm82.a4.v1	1.79234	0.0467148	0.235472	(1 of 131) PF00892 - EamA-like transporter family (EamA)
Glyma.13G095400.Wm82.a4.v1	-1.25515	0.00415708	0.0785019	(1 of 2) PTHR11615//PTHR11615:SF161 - NITRATE, FROMATE, IRON DEHYDROGENASE // SUBFAMILY NOT NAMED
Glyma.13G096200.Wm82.a4.v1	1.15311	0.000833432	0.0321156	(1 of 2) PTHR23070//PTHR23070:SF17 - BCS1 AAA-TYPE ATPASE // MITOCHONDRIAL CHAPERONE BCS1
Glyma.13G106400.Wm82.a4.v1	-1.16013	1.17477e-06	0.00024049	(1 of 5) PTHR31388//PTHR31388:SF6 - FAMILY NOT NAMED // PEROXIDASE 59
Glyma.13G107900.Wm82.a4.v1	-1.07244	0.00107009	0.0375083	(1 of 4) PTHR12632//PTHR12632:SF8 - TRANSCRIPTION FACTOR NF-Y ALPHA-RELATED // SUBFAMILY NOT NAMED
Glyma.13G110900.Wm82.a4.v1	1.45901	0.030352	1	(1 of 5) PTHR32378//PTHR32378:SF9 - FAMILY NOT NAMED // KERATIN-ASSOCIATED PROTEIN 29-1
Glyma.13G113500.Wm82.a4.v1	1.05059	0.0069225	0.0981722	(1 of 4) PTHR31374//PTHR31374:SF22 - FAMILY NOT NAMED // AUXIN-RESPONSIVE PROTEIN-LIKE PROTEIN-RELATED
Glyma.13G113800.Wm82.a4.v1	1.26712	0.0100719	0.116653	(1 of 235) PF02519 - Auxin responsive protein (Auxin_inducible)
Glyma.13G119000.Wm82.a4.v1	-1.0829	0.0082054	0.106322	(1 of 11) PTHR24221:SF205 - ABC TRANSPORTER B FAMILY MEMBER 11-RELATED
Glyma.13G119800.Wm82.a4.v1	-1.34208	0.0210731	1	(1 of 5) 2.7.11.2 - [Pyruvate dehydrogenase (acetyl-transferring)] kinase / Pyruvate dehydrogenase kinase (phosphorylating)
Glyma.13G139700.Wm82.a4.v1	-1.05235	0.0308698	1	-
Glyma.13G147200.Wm82.a4.v1	2.97754	0.0395662	1	-
Glyma.13G147600.Wm82.a4.v1	-1.07457	0.0335157	0.203066	(1 of 5) PTHR10209//PTHR10209:SF152 - OXIDOREDUCTASE, 2OG-FE II OXYGENASE FAMILY PROTEIN // 1-AMINOCYCLOPROPANE-1-CARBOXYLATE OXIDASE-RELATED
Glyma.13G152780.Wm82.a4.v1	-2.87215	0.0321299	1	(1 of 12) 2.5.1.36 - Trihydroxypterocarpan dimethylallyltransferase / Glyceollin synthase
Glyma.13G159301.Wm82.a4.v1	-1.08872	0.00152466	0.0458155	-
Glyma.13G159700.Wm82.a4.v1	-1.25705	2.93672e-13	2.23696e-10	-
Glyma.13G160400.Wm82.a4.v1	1.25892	0.00390373	0.0762571	(1 of 34) PF14547 - Hydrophobic seed protein (Hydrophob_seed)
Glyma.13G162100.Wm82.a4.v1	-2.07867	0.0176703	1	-
Glyma.13G165633.Wm82.a4.v1	-2.50846	1.73151e-29	5.15582e-26	-
Glyma.13G176500.Wm82.a4.v1	1.51425	0.0168539	1	(1 of 20) PTHR11527:SF158 - 17.6 KDA CLASS I HEAT SHOCK PROTEIN 1-RELATED
Glyma.13G177400.Wm82.a4.v1	1.43489	0.015734	0.142351	(1 of 45) PF03110 - SBP domain (SBP)
Glyma.13G181000.Wm82.a4.v1	-1.39107	0.00483539	0.0837458	(1 of 12) PTHR11772//PTHR11772:SF14 - ASPARAGINE SYNTHETASE // SUBFAMILY NOT NAMED
Glyma.13G182800.Wm82.a4.v1	2.11803	0.0270478	1	(1 of 30) PF06749 - Protein of unknown function (DUF1218) (DUF1218)
Glyma.13G184900.Wm82.a4.v1	-5.27086	0.0228607	1	(1 of 12) PF13191 - AAA ATPase domain (AAA_16)
Glyma.13G188900.Wm82.a4.v1	-1.13173	0.000135107	0.00921937	(1 of 10) PTHR27002//PTHR27002:SF95 - FAMILY NOT NAMED // G-TYPE LECTIN S-RECEPTOR-LIKE SERINE/THREONINE-PROTEIN KINASE B120
Glyma.13G189000.Wm82.a4.v1	-4.28229	0.0445527	1	(1 of 2) KOG0580//KOG1187//KOG2345 - Serine/threonine protein kinase // Serine/threonine protein kinase // Serine/threonine protein kinase/TGF-beta stimulated factor
Glyma.13G194000.Wm82.a4.v1	1.01909	0.00336001	0.0710559	(1 of 3) K02838 - ribosome recycling factor (frr, MRRF, RRF)
Glyma.13G197600.Wm82.a4.v1	1.86829	0.0405498	1	(1 of 4) PTHR26402//PTHR26402:SF574 - RESPONSE REGULATOR OF TWO-COMPONENT SYSTEM // SUBFAMILY NOT NAMED
Glyma.13G199300.Wm82.a4.v1	-1.33736	5.93484e-05	0.00523961	-
Glyma.13G203000.Wm82.a4.v1	1.70165	0.0196345	0.156536	(1 of 6) PTHR11206:SF156 - MATE EFFLUX FAMILY PROTEIN FRD3
Glyma.13G213200.Wm82.a4.v1	1.29244	0.00153187	0.0459898	(1 of 10) K08145 - MFS transporter, SP family, solute carrier family 2 (facilitated glucose transporter), member 8 (SLC2A8, GLUT8)
Glyma.13G221700.Wm82.a4.v1	-1.00933	9.80478e-05	0.00743393	-
Glyma.13G224400.Wm82.a4.v1	1.07571	0.0470462	1	(1 of 4) PTHR11566//PTHR11566:SF45 - DYNAMIN // DYNAMIN-RELATED PROTEIN 4C-RELATED
Glyma.13G228900.Wm82.a4.v1	-1.37672	0.00637784	1	(1 of 562) PF00249 - Myb-like DNA-binding domain (Myb_DNA-binding)
Glyma.13G229300.Wm82.a4.v1	2.38436	0.0107744	1	(1 of 2) PTHR31213:SF8 - ABSCISIC ACID RECEPTOR PYL11-RELATED
Glyma.13G236300.Wm82.a4.v1	1.05285	0.00689736	0.0980131	-
Glyma.13G237000.Wm82.a4.v1	-1.10353	6.08042e-05	0.00529676	(1 of 8) PF05564 - Dormancy/auxin associated protein (Auxin_repressed)
Glyma.13G246600.Wm82.a4.v1	2.40422	1.35087e-05	0.00166967	(1 of 12) K17871 - NADH:ubiquinone reductase (non-electrogenic) (ndh1)
Glyma.13G249700.Wm82.a4.v1	1.13123	0.0171133	0.147236	(1 of 19) K03809 - NAD(P)H dehydrogenase (quinone) (wrbA)
Glyma.13G255200.Wm82.a4.v1	-1.00448	0.00124673	0.0409581	(1 of 3) PTHR11945:SF172 - MADS-BOX TRANSCRIPTION FACTOR ANR1
Glyma.13G256000.Wm82.a4.v1	1.12428	0.0273485	0.184057	(1 of 1) KOG4090 - Uncharacterized conserved protein
Glyma.13G267100.Wm82.a4.v1	-1.14818	1.00559e-05	0.00132277	-
Glyma.13G267400.Wm82.a4.v1	-1.11315	0.0157657	0.142351	(1 of 176) PF03106 - WRKY DNA -binding domain (WRKY)
Glyma.13G267500.Wm82.a4.v1	-2.01357	0.0079455	1	(1 of 176) PF03106 - WRKY DNA -binding domain (WRKY)
Glyma.13G272100.Wm82.a4.v1	-1.12149	7.80573e-09	2.87268e-06	(1 of 3) PTHR10891:SF639 - CALCIUM-BINDING EF-HAND FAMILY PROTEIN-RELATED
Glyma.13G277000.Wm82.a4.v1	-1.00361	0.00175244	0.0497782	-
Glyma.13G281100.Wm82.a4.v1	1.63797	0.0346153	0.205994	(1 of 9) PF06830 - Root cap (Root_cap)
Glyma.13G281200.Wm82.a4.v1	1.7572	0.0277924	0.185733	(1 of 9) PF06830 - Root cap (Root_cap)
Glyma.13G291900.Wm82.a4.v1	1.49837	0.0054908	0.0887432	-
Glyma.13G292600.Wm82.a4.v1	-1.02039	0.0454821	0.233096	(1 of 6) K19038 - E3 ubiquitin-protein ligase ATL41 [EC:6.3.2.19] (ATL41)
Glyma.13G299100.Wm82.a4.v1	-1.10689	0.00234802	0.0587975	(1 of 4) PTHR31343//PTHR31343:SF3 - FAMILY NOT NAMED // GB|AAD11584.1
Glyma.13G303800.Wm82.a4.v1	-1.03529	0.000160167	0.0103883	(1 of 3) PF00954//PF01453//PF07714 - S-locus glycoprotein domain (S_locus_glycop) // D-mannose binding lectin (B_lectin) // Protein tyrosine kinase (Pkinase_Tyr)
Glyma.13G304400.Wm82.a4.v1	1.23314	0.00013268	0.0091298	(1 of 4) PTHR31062:SF11 - XYLOGLUCAN ENDOTRANSGLUCOSYLASE/HYDROLASE PROTEIN 9
Glyma.13G305900.Wm82.a4.v1	-3.5743	0.0404867	1	(1 of 132) PF01657 - Salt stress response/antifungal (Stress-antifung)
Glyma.13G308800.Wm82.a4.v1	1.1245	0.0486407	0.240236	-
Glyma.13G309600.Wm82.a4.v1	2.15943	0.0140612	0.134509	-
Glyma.13G318600.Wm82.a4.v1	2.00384	0.000446116	0.0214568	(1 of 16) PF07876 - Stress responsive A/B Barrel Domain (Dabb)
Glyma.13G322500.Wm82.a4.v1	1.4672	0.00099163	0.0360087	(1 of 57) K08235 - xyloglucan:xyloglucosyl transferase (E2.4.1.207)
Glyma.13G323900.Wm82.a4.v1	-1.11287	0.000286847	0.0157114	-
Glyma.13G331600.Wm82.a4.v1	1.74244	0.0357491	1	(1 of 6) PTHR31561:SF24 - 3-KETOACYL-COA SYNTHASE 12-RELATED
Glyma.13G337900.Wm82.a4.v1	1.93759	0.00856527	0.108277	(1 of 3) K07025 - putative hydrolase of the HAD superfamily (K07025)
Glyma.13G342600.Wm82.a4.v1	-1.06545	0.00203356	0.0537154	(1 of 2) PF00501//PF00550//PF01593 - AMP-binding enzyme (AMP-binding) // Phosphopantetheine attachment site (PP-binding) // Flavin containing amine oxidoreductase (Amino_oxidase)
Glyma.13G347800.Wm82.a4.v1	1.73233	0.0117379	0.124524	(1 of 32) 1.13.11.58 - Linoleate 9S-lipoxygenase / Linoleate 9-lipoxygenase
Glyma.13G350000.Wm82.a4.v1	1.01162	0.0402454	0.220536	(1 of 2227) 2.7.11.1 - Non-specific serine/threonine protein kinase / Threonine-specific protein kinase
Glyma.13G352700.Wm82.a4.v1	-1.14538	0.000365041	0.0185086	(1 of 2) PTHR27003//PTHR27003:SF44 - FAMILY NOT NAMED // LRR RECEPTOR-LIKE SERINE/THREONINE-PROTEIN KINASE MEE39-RELATED
Glyma.13G352800.Wm82.a4.v1	-1.05685	1.84103e-07	4.98357e-05	(1 of 23) PTHR27003//PTHR27003:SF105 - FAMILY NOT NAMED // LEUCINE-RICH REPEAT PROTEIN KINASE-RELATED
Glyma.13G358200.Wm82.a4.v1	2.63345	0.00772184	1	-
Glyma.13G362800.Wm82.a4.v1	1.30954	0.00253808	0.0611267	(1 of 14) PF04862 - Protein of unknown function (DUF642) (DUF642)
Glyma.13G370100.Wm82.a4.v1	-1.6571	0.0430069	1	(1 of 8) PTHR31429:SF3 - WRKY TRANSCRIPTION FACTOR 40-RELATED
Glyma.14G001100.Wm82.a4.v1	1.00596	0.0127661	0.129056	(1 of 7) PTHR18966//PTHR18966:SF222 - IONOTROPIC GLUTAMATE RECEPTOR // GLUTAMATE RECEPTOR 3.1-RELATED
Glyma.14G001600.Wm82.a4.v1	2.61577	0.01326	1	(1 of 4) PTHR32002//PTHR32002:SF3 - FAMILY NOT NAMED // PROTEIN NLP1-RELATED
Glyma.14G007000.Wm82.a4.v1	1.81898	0.0343035	1	(1 of 4) PTHR32227:SF60 - CARBOHYDRATE-BINDING X8 DOMAIN-CONTAINING PROTEIN
Glyma.14G011500.Wm82.a4.v1	1.09624	0.00209156	0.0548056	(1 of 78) PF00069//PF08263//PF13855 - Protein kinase domain (Pkinase) // Leucine rich repeat N-terminal domain (LRRNT_2) // Leucine rich repeat (LRR_8)
Glyma.14G013800.Wm82.a4.v1	1.07174	0.0254636	0.177681	-
Glyma.14G015001.Wm82.a4.v1	-1.58285	0.00948181	1	(1 of 399) PF00067 - Cytochrome P450 (p450)
Glyma.14G021000.Wm82.a4.v1	1.31745	0.012186	0.126884	(1 of 4) K00609 - aspartate carbamoyltransferase catalytic subunit (pyrB, PYR2)
Glyma.14G029100.Wm82.a4.v1	1.80371	0.000523279	0.0236691	(1 of 1) PTHR12526//PTHR12526:SF351 - GLYCOSYLTRANSFERASE // SUBFAMILY NOT NAMED
Glyma.14G029901.Wm82.a4.v1	1.06141	0.00040217	0.0198384	(1 of 6) K02882 - large subunit ribosomal protein L18Ae (RP-L18Ae, RPL18A)
Glyma.14G038400.Wm82.a4.v1	-4.44681	0.0122449	1	(1 of 2) PF13637//PF13962 - Ankyrin repeats (many copies) (Ank_4) // Domain of unknown function (PGG)
Glyma.14G041000.Wm82.a4.v1	1.26112	0.0208902	0.161912	(1 of 6) 4.2.1.119 - Enoyl-CoA hydratase 2 / ECH2
Glyma.14G042300.Wm82.a4.v1	1.21681	0.0368514	1	(1 of 38) PF08263//PF13855 - Leucine rich repeat N-terminal domain (LRRNT_2) // Leucine rich repeat (LRR_8)
Glyma.14G043700.Wm82.a4.v1	1.01859	0.0319723	0.198695	(1 of 3) PTHR11926//PTHR11926:SF298 - GLUCOSYL/GLUCURONOSYL TRANSFERASES // SUBFAMILY NOT NAMED
Glyma.14G049500.Wm82.a4.v1	1.05251	0.0372564	0.212558	(1 of 8) PTHR10209//PTHR10209:SF193 - OXIDOREDUCTASE, 2OG-FE II OXYGENASE FAMILY PROTEIN // 1-AMINOCYCLOPROPANE-1-CARBOXYLATE OXIDASE 3-RELATED
Glyma.14G053700.Wm82.a4.v1	1.36695	0.0159783	0.143267	(1 of 154) K00430 - peroxidase (E1.11.1.7)
Glyma.14G057600.Wm82.a4.v1	-1.24708	0.00323137	0.0696925	(1 of 4) PTHR31301//PTHR31301:SF24 - FAMILY NOT NAMED // LOB DOMAIN-CONTAINING PROTEIN 21
Glyma.14G065251.Wm82.a4.v1	2.89381	0.03254	1	-
Glyma.14G066000.Wm82.a4.v1	-1.03853	0.000441442	0.0212632	(1 of 3) PTHR22870//PTHR22870:SF204 - REGULATOR OF CHROMOSOME CONDENSATION // REGULATOR OF CHROMOSOME CONDENSATION REPEAT-CONTAINING PROTEIN
Glyma.14G073200.Wm82.a4.v1	-1.23578	0.00151732	0.0456785	-
Glyma.14G082400.Wm82.a4.v1	-1.01102	0.00285791	0.0649604	(1 of 21) 3.1.4.11 - Phosphoinositide phospholipase C / Triphosphoinositide phosphodiesterase
Glyma.14G085600.Wm82.a4.v1	-1.83128	0.0204542	1	(1 of 3) PTHR12411//PTHR12411:SF352 - CYSTEINE PROTEASE FAMILY C1-RELATED // SUBFAMILY NOT NAMED
Glyma.14G089060.Wm82.a4.v1	1.03315	0.000323818	0.0171902	(1 of 7) PTHR22849:SF6 - U-BOX DOMAIN-CONTAINING PROTEIN 30-RELATED
Glyma.14G100600.Wm82.a4.v1	-1.05528	0.0431185	0.22766	(1 of 25) PTHR27007//PTHR27007:SF24 - FAMILY NOT NAMED // L-TYPE LECTIN-DOMAIN CONTAINING RECEPTOR KINASE IX.1-RELATED
Glyma.14G110000.Wm82.a4.v1	-3.07116	0.0381365	1	(1 of 3) PTHR36033:SF1 - NUCLEIC ACID-BINDING PROTEIN-RELATED
Glyma.14G115500.Wm82.a4.v1	2.00816	0.0436495	1	(1 of 4) PTHR31731//PTHR31731:SF19 - FAMILY NOT NAMED // BIFUNCTIONAL INHIBITOR/LIPID-TRANSFER PROTEIN/SEED STORAGE 2S ALBUMIN SUPERFAMILY PROTEIN
Glyma.14G120600.Wm82.a4.v1	-2.9157	0.00613511	1	(1 of 12) PTHR12374//PTHR12374:SF19 - TRANSCRIPTIONAL ADAPTOR 2 ADA2 -RELATED // SUBFAMILY NOT NAMED
Glyma.14G124800.Wm82.a4.v1	-1.79254	0.00060858	1	(1 of 4) PTHR33143//PTHR33143:SF6 - FAMILY NOT NAMED // F16F4.1 PROTEIN-RELATED
Glyma.14G128400.Wm82.a4.v1	1.10529	0.02753	1	(1 of 4) PTHR10209:SF197 - GIBBERELLIN 3-BETA-DIOXYGENASE 3
Glyma.14G133300.Wm82.a4.v1	-1.34085	0.000262424	0.0148453	(1 of 3) PTHR33433//PTHR33433:SF3 - FAMILY NOT NAMED // FLOWERING-PROMOTING FACTOR 1-LIKE PROTEIN 1-RELATED
Glyma.14G148100.Wm82.a4.v1	-1.10204	4.13591e-08	1.26605e-05	(1 of 131) PF00892 - EamA-like transporter family (EamA)
Glyma.14G150600.Wm82.a4.v1	-1.60206	0.0352136	0.207353	(1 of 4) 1.14.13.122 - Chlorophyllide-a oxygenase / Cholorophyll-b synthase
Glyma.14G151600.Wm82.a4.v1	-1.53371	0.00562766	0.0895829	(1 of 131) PF00892 - EamA-like transporter family (EamA)
Glyma.14G152000.Wm82.a4.v1	1.32249	0.00400671	0.0772349	(1 of 6) PTHR18929//PTHR18929:SF109 - PROTEIN DISULFIDE ISOMERASE // SUBFAMILY NOT NAMED
Glyma.14G157800.Wm82.a4.v1	-2.36715	0.0010419	1	(1 of 63) K04733 - interleukin-1 receptor-associated kinase 4 (IRAK4)
Glyma.14G158600.Wm82.a4.v1	-3.11566	0.000951777	1	(1 of 6) PF00069//PF07645//PF13947 - Protein kinase domain (Pkinase) // Calcium-binding EGF domain (EGF_CA) // Wall-associated receptor kinase galacturonan-binding (GUB_WAK_bind)
Glyma.14G159500.Wm82.a4.v1	6.2245	0.00231497	1	-
Glyma.14G163600.Wm82.a4.v1	1.98874	0.000746183	0.0300251	-
Glyma.14G181200.Wm82.a4.v1	-1.98259	0.0316822	1	(1 of 4) PTHR31100:SF1 - AT-HOOK MOTIF NUCLEAR LOCALIZED PROTEIN 17-RELATED
Glyma.14G183400.Wm82.a4.v1	-2.06566	0.0233885	1	(1 of 1) PF06045//PF14686 - Rhamnogalacturonate lyase family (Rhamnogal_lyase) // Polysaccharide lyase family 4, domain II (fn3_3)
Glyma.14G189500.Wm82.a4.v1	1.2754	0.0312335	0.196471	(1 of 4) PTHR22814//PTHR22814:SF51 - COPPER TRANSPORT PROTEIN ATOX1-RELATED // HEAVY METAL TRANSPORT/DETOXIFICATION DOMAIN-CONTAINING PROTEIN
Glyma.14G189600.Wm82.a4.v1	1.44472	0.0129065	1	(1 of 2) PTHR22814:SF49 - HEAVY METAL ASSOCIATED DOMAIN-CONTAINING PROTEIN
Glyma.14G200100.Wm82.a4.v1	1.24296	0.0299708	1	(1 of 31) KOG1650 - Predicted K+/H+-antiporter
Glyma.14G209000.Wm82.a4.v1	-3.35052	0.0400782	1	-
Glyma.14G211300.Wm82.a4.v1	-1.23185	0.00811952	0.105786	(1 of 74) PF00582 - Universal stress protein family (Usp)
Glyma.14G220200.Wm82.a4.v1	-4.15244	0.0258244	1	(1 of 2) PTHR24221//PTHR24221:SF235 - FAMILY NOT NAMED // ABC TRANSPORTER B FAMILY MEMBER 13-RELATED
Glyma.14G223000.Wm82.a4.v1	1.02124	0.000516333	0.0234889	(1 of 4) PTHR11709:SF90 - MULTI-COPPER OXIDASE TYPE I FAMILY PROTEIN-RELATED
Glyma.15G009600.Wm82.a4.v1	1.20031	0.0470744	0.236231	(1 of 65) PF05553 - Cotton fibre expressed protein (DUF761)
Glyma.15G010100.Wm82.a4.v1	1.50351	0.0257177	1	(1 of 4) 5.1.1.13 - Aspartate racemase
Glyma.15G011000.Wm82.a4.v1	1.21776	0.00679954	0.0974244	(1 of 14) PF04862 - Protein of unknown function (DUF642) (DUF642)
Glyma.15G015200.Wm82.a4.v1	1.18442	0.0186972	1	(1 of 4) PTHR24089:SF270 - SOLUTE CARRIER FAMILY 25 MEMBER 48
Glyma.15G020700.Wm82.a4.v1	1.61438	0.0070038	0.0984825	(1 of 8) K05759 - profilin (PFN)
Glyma.15G021600.Wm82.a4.v1	-1.01888	0.0104959	0.11865	(1 of 455) PF00560 - Leucine Rich Repeat (LRR_1)
Glyma.15G024100.Wm82.a4.v1	-1.63955	0.0116415	1	(1 of 4) PTHR11649:SF62 - PROTEIN SEY1 HOMOLOG
Glyma.15G026400.Wm82.a4.v1	1.16021	0.0404109	0.221008	(1 of 20) K15718 - linoleate 9S-lipoxygenase (LOX1_5)
Glyma.15G026500.Wm82.a4.v1	1.5375	0.0321454	0.199229	(1 of 20) K15718 - linoleate 9S-lipoxygenase (LOX1_5)
Glyma.15G040700.Wm82.a4.v1	-1.62295	0.00499623	1	(1 of 4) PTHR26374//PTHR26374:SF162 - FAMILY NOT NAMED // C2H2-TYPE ZINC FINGER FAMILY PROTEIN-RELATED
Glyma.15G048800.Wm82.a4.v1	1.554	0.0031488	0.0687572	(1 of 3) PTHR31234//PTHR31234:SF8 - FAMILY NOT NAMED // EXPRESSED PROTEIN
Glyma.15G052700.Wm82.a4.v1	-1.0522	0.000611901	0.0265404	(1 of 4) PTHR31235//PTHR31235:SF27 - FAMILY NOT NAMED // PEROXIDASE 62-RELATED
Glyma.15G062800.Wm82.a4.v1	-6.01427	0.0342799	1	(1 of 10) K13449 - pathogenesis-related protein 1 (PR1)
Glyma.15G071000.Wm82.a4.v1	-1.26	5.74427e-09	2.21351e-06	(1 of 12) 1.10.3.1 - Catechol oxidase / Tyrosinase
Glyma.15G076500.Wm82.a4.v1	-1.15093	0.000102758	0.00770194	(1 of 8) PF05564 - Dormancy/auxin associated protein (Auxin_repressed)
Glyma.15G081500.Wm82.a4.v1	1.34317	0.0201233	1	-
Glyma.15G089100.Wm82.a4.v1	2.36854	0.0411979	1	(1 of 7) PTHR22835//PTHR22835:SF177 - ZINC FINGER FYVE DOMAIN CONTAINING PROTEIN // SUBFAMILY NOT NAMED
Glyma.15G090100.Wm82.a4.v1	-4.85442	0.00831614	1	(1 of 3) PTHR10209//PTHR10209:SF176 - OXIDOREDUCTASE, 2OG-FE II OXYGENASE FAMILY PROTEIN // SUBFAMILY NOT NAMED
Glyma.15G090500.Wm82.a4.v1	-1.14738	0.000676977	0.0284643	-
Glyma.15G093700.Wm82.a4.v1	1.59445	0.00376321	0.0752546	(1 of 4) PTHR32227//PTHR32227:SF85 - FAMILY NOT NAMED // GLYCOSYL HYDROLASES FAMILY PROTEIN
Glyma.15G098700.Wm82.a4.v1	1.37947	0.0123123	0.127418	(1 of 2) PTHR35725:SF2 - CLASSICAL ARABINOGALACTAN PROTEIN 25
Glyma.15G099200.Wm82.a4.v1	2.73051	0.0312227	1	-
Glyma.15G104700.Wm82.a4.v1	2.3169	0.00285588	0.0649595	(1 of 12) PTHR13683//PTHR13683:SF268 - ASPARTYL PROTEASES // EUKARYOTIC ASPARTYL PROTEASE FAMILY PROTEIN
Glyma.15G105900.Wm82.a4.v1	1.31762	0.0350894	0.207077	(1 of 4) PTHR11132:SF112 - GLUCOSE-6-PHOSPHATE/PHOSPHATE TRANSLOCATOR 1, CHLOROPLASTIC-RELATED
Glyma.15G107100.Wm82.a4.v1	3.35976	0.00263303	1	(1 of 1) PTHR11206//PTHR11206:SF140 - MULTIDRUG RESISTANCE PROTEIN // MATE EFFLUX FAMILY PROTEIN
Glyma.15G116700.Wm82.a4.v1	2.98105	0.0317358	1	-
Glyma.15G128200.Wm82.a4.v1	4.36851	0.000900888	1	(1 of 157) PF04043 - Plant invertase/pectin methylesterase inhibitor (PMEI)
Glyma.15G135200.Wm82.a4.v1	1.04613	0.0272549	0.183718	(1 of 3) K04123 - ent-kaurenoic acid hydroxylase (KAO)
Glyma.15G141500.Wm82.a4.v1	-2.44675	0.0089341	1	-
Glyma.15G141900.Wm82.a4.v1	-1.08825	5.29528e-10	2.47774e-07	-
Glyma.15G142000.Wm82.a4.v1	-1.45967	3.04843e-09	1.2639e-06	-
Glyma.15G142100.Wm82.a4.v1	-1.92283	0.00497912	1	-
Glyma.15G143700.Wm82.a4.v1	1.06009	0.00395732	0.0768334	(1 of 2) PTHR30620//PTHR30620:SF50 - PERIPLASMIC BETA-GLUCOSIDASE-RELATED // BETA-D-XYLOSIDASE 1
Glyma.15G151300.Wm82.a4.v1	-1.09629	0.00763637	0.102719	-
Glyma.15G154450.Wm82.a4.v1	-1.50325	0.0207782	1	-
Glyma.15G156100.Wm82.a4.v1	-2.09713	0.0493853	0.241507	(1 of 7) 1.14.13.89 - Isoflavone 2'-hydroxylase / Isoflavone 2'-monooxygenase
Glyma.15G156200.Wm82.a4.v1	-2.97018	0.0372208	1	(1 of 8) K16298 - serine carboxypeptidase-like clade IV [EC:3.4.16.-] (SCPL-IV)
Glyma.15G161900.Wm82.a4.v1	-2.39251	0.0403085	1	(1 of 2227) 2.7.11.1 - Non-specific serine/threonine protein kinase / Threonine-specific protein kinase
Glyma.15G170400.Wm82.a4.v1	-3.69546	0.0336997	1	(1 of 3) PTHR10992:SF847 - ALPHA/BETA-HYDROLASES SUPERFAMILY PROTEIN
Glyma.15G170500.Wm82.a4.v1	-1.59404	0.0157881	0.142498	(1 of 4) PTHR12565//PTHR12565:SF180 - STEROL REGULATORY ELEMENT-BINDING PROTEIN // SUBFAMILY NOT NAMED
Glyma.15G175500.Wm82.a4.v1	-1.45605	0.0303921	1	(1 of 21) PTHR22844//PTHR22844:SF206 - F-BOX AND WD40 DOMAIN PROTEIN // SUBFAMILY NOT NAMED
Glyma.15G176900.Wm82.a4.v1	-4.45632	0.027516	1	(1 of 4) PTHR31238//PTHR31238:SF21 - FAMILY NOT NAMED // GERMIN-LIKE PROTEIN SUBFAMILY 3 MEMBER 3
Glyma.15G182900.Wm82.a4.v1	-1.82417	0.00381835	1	(1 of 3) PTHR22835//PTHR22835:SF247 - ZINC FINGER FYVE DOMAIN CONTAINING PROTEIN // SUBFAMILY NOT NAMED
Glyma.15G185700.Wm82.a4.v1	1.44362	0.0388929	1	-
Glyma.15G192400.Wm82.a4.v1	-2.82138	0.046989	1	(1 of 4) PF00630 - Filamin/ABP280 repeat (Filamin)
Glyma.15G202700.Wm82.a4.v1	-1.69628	0.000713787	0.0294166	(1 of 35) PF00069//PF00560//PF08263 - Protein kinase domain (Pkinase) // Leucine Rich Repeat (LRR_1) // Leucine rich repeat N-terminal domain (LRRNT_2)
Glyma.15G206400.Wm82.a4.v1	-1.10456	0.000842848	0.0324022	(1 of 1) PTHR11177//PTHR11177:SF219//PTHR27002//PTHR27002:SF1 - CHITINASE // CHITINASE-LIKE PROTEIN-RELATED // FAMILY NOT NAMED // SUBFAMILY NOT NAMED
Glyma.15G211500.Wm82.a4.v1	-3.27823	0.000455122	0.0217622	(1 of 44) PF00197 - Trypsin and protease inhibitor (Kunitz_legume)
Glyma.15G213000.Wm82.a4.v1	1.61538	0.0116296	0.123872	(1 of 9) PTHR13140:SF384 - MYOSIN-2
Glyma.15G219400.Wm82.a4.v1	-1.06789	0.00325048	0.0699515	(1 of 1) PTHR14879 - CASPASE REGULATOR, RING FINGER DOMAIN-CONTAINING
Glyma.15G221800.Wm82.a4.v1	-1.07592	1.42385e-05	0.00173371	(1 of 27) PTHR27002//PTHR27002:SF9 - FAMILY NOT NAMED // CYSTEINE-RICH RECEPTOR-LIKE PROTEIN KINASE 27-RELATED
Glyma.15G228300.Wm82.a4.v1	-1.35121	4.62224e-05	0.00428886	-
Glyma.15G233800.Wm82.a4.v1	-4.43257	0.026023	1	(1 of 90) PF12776 - Myb/SANT-like DNA-binding domain (Myb_DNA-bind_3)
Glyma.15G236200.Wm82.a4.v1	1.10037	0.0200951	0.158583	(1 of 4) PTHR26402//PTHR26402:SF574 - RESPONSE REGULATOR OF TWO-COMPONENT SYSTEM // SUBFAMILY NOT NAMED
Glyma.15G237600.Wm82.a4.v1	-1.1844	4.78176e-05	0.00441188	-
Glyma.15G267100.Wm82.a4.v1	1.00901	0.00458722	0.0820598	(1 of 2) PTHR11489//PTHR11489:SF9 - 40S RIBOSOMAL PROTEIN SA // 40S RIBOSOMAL PROTEIN SA
Glyma.15G271000.Wm82.a4.v1	1.45179	0.0137303	0.133128	(1 of 4) 3.2.1.119//3.2.1.21 - Vicianin beta-glucosidase // Beta-glucosidase / Gentobiase
Glyma.15G276100.Wm82.a4.v1	1.16831	0.00970484	0.114549	(1 of 5) PTHR31265:SF2 - F17A17.37 PROTEIN
Glyma.16G008500.Wm82.a4.v1	-1.75721	6.00812e-05	0.00526177	(1 of 2227) 2.7.11.1 - Non-specific serine/threonine protein kinase / Threonine-specific protein kinase
Glyma.16G013200.Wm82.a4.v1	-1.49951	4.90251e-06	0.000783301	(1 of 11) PF03242 - Late embryogenesis abundant protein (LEA_3)
Glyma.16G040000.Wm82.a4.v1	1.95132	0.0189784	0.154571	(1 of 4) PTHR31194//PTHR31194:SF0 - SHN SHINE , DNA BINDING / TRANSCRIPTION FACTOR // ETHYLENE-RESPONSIVE TRANSCRIPTION FACTOR CRF3-RELATED
Glyma.16G043500.Wm82.a4.v1	1.03548	0.00781146	0.103544	(1 of 6) K14641 - apyrase (APY1_2)
Glyma.16G044300.Wm82.a4.v1	2.45294	0.0117686	1	(1 of 4) PTHR31642//PTHR31642:SF40 - FAMILY NOT NAMED // DUAL TRANSCRIPTION UNIT AND ALTERNATIVE SPLICING PROTEIN GLAUCE
Glyma.16G045000.Wm82.a4.v1	1.23783	0.00169953	0.0489645	(1 of 6) PTHR31062//PTHR31062:SF15 - FAMILY NOT NAMED // XYLOGLUCAN ENDOTRANSGLUCOSYLASE/HYDROLASE PROTEIN 4-RELATED
Glyma.16G054250.Wm82.a4.v1	-1.64024	0.00857848	1	-
Glyma.16G055900.Wm82.a4.v1	-1.1375	1.27138e-09	5.55235e-07	(1 of 2) PTHR31517//PTHR31517:SF7 - FAMILY NOT NAMED // PEROXIDASE 55
Glyma.16G059300.Wm82.a4.v1	-3.81518	0.00798582	1	(1 of 6) PTHR10891//PTHR10891:SF621 - EF-HAND CALCIUM-BINDING DOMAIN CONTAINING PROTEIN // SUBFAMILY NOT NAMED
Glyma.16G060700.Wm82.a4.v1	-1.76893	3.28104e-08	1.0235e-05	(1 of 21) PTHR31238//PTHR31238:SF42 - FAMILY NOT NAMED // GERMIN-LIKE PROTEIN SUBFAMILY 1 MEMBER 10-RELATED
Glyma.16G060800.Wm82.a4.v1	-1.23709	8.41806e-09	3.06361e-06	(1 of 21) PTHR31238//PTHR31238:SF42 - FAMILY NOT NAMED // GERMIN-LIKE PROTEIN SUBFAMILY 1 MEMBER 10-RELATED
Glyma.16G060900.Wm82.a4.v1	-1.08357	1.0584e-08	3.76813e-06	(1 of 21) PTHR31238//PTHR31238:SF42 - FAMILY NOT NAMED // GERMIN-LIKE PROTEIN SUBFAMILY 1 MEMBER 10-RELATED
Glyma.16G069500.Wm82.a4.v1	-3.3609	0.00504706	1	(1 of 12) PTHR31087:SF11 - PROTEIN LURP-ONE-RELATED 1-RELATED
Glyma.16G069700.Wm82.a4.v1	-5.92186	0.000604897	1	(1 of 12) PTHR31087:SF11 - PROTEIN LURP-ONE-RELATED 1-RELATED
Glyma.16G070101.Wm82.a4.v1	-3.51155	1.12766e-17	1.19146e-14	(1 of 12) PTHR31087:SF11 - PROTEIN LURP-ONE-RELATED 1-RELATED
Glyma.16G089700.Wm82.a4.v1	1.96049	0.0341155	0.204956	(1 of 2) K17961 - cytochrome P450, family 82, subfamily G, polypeptide 1 (CYP82G1)
Glyma.16G094400.Wm82.a4.v1	1.30276	0.0162253	0.14375	(1 of 13) PF07797 - Protein of unknown function (DUF1639) (DUF1639)
Glyma.16G107000.Wm82.a4.v1	1.0091	0.00559195	0.0893457	(1 of 4) PTHR21576:SF7 - MAJOR FACILITATOR PROTEIN-RELATED
Glyma.16G107600.Wm82.a4.v1	-1.24134	0.00104615	0.0370439	(1 of 7) PTHR21562//PTHR21562:SF4 - NOTUM-RELATED // PECTINACETYLESTERASE FAMILY PROTEIN
Glyma.16G133600.Wm82.a4.v1	2.00569	0.00676939	1	(1 of 2) PTHR23070//PTHR23070:SF24 - BCS1 AAA-TYPE ATPASE // SUBFAMILY NOT NAMED
Glyma.16G135500.Wm82.a4.v1	-1.11862	1.8018e-08	6.08413e-06	(1 of 50) PTHR11017//PTHR11017:SF171 - LEUCINE-RICH REPEAT-CONTAINING PROTEIN // SUBFAMILY NOT NAMED
Glyma.16G135700.Wm82.a4.v1	-3.08236	0.0405648	1	-
Glyma.16G136000.Wm82.a4.v1	-1.53791	0.00104032	0.0369975	(1 of 50) PTHR11017//PTHR11017:SF171 - LEUCINE-RICH REPEAT-CONTAINING PROTEIN // SUBFAMILY NOT NAMED
Glyma.16G137000.Wm82.a4.v1	-1.21968	0.00308314	0.0680492	(1 of 50) PTHR11017//PTHR11017:SF171 - LEUCINE-RICH REPEAT-CONTAINING PROTEIN // SUBFAMILY NOT NAMED
Glyma.16G137200.Wm82.a4.v1	-1.36101	0.00038769	0.01935	(1 of 50) PTHR11017//PTHR11017:SF171 - LEUCINE-RICH REPEAT-CONTAINING PROTEIN // SUBFAMILY NOT NAMED
Glyma.16G146800.Wm82.a4.v1	2.37992	0.0396652	1	-
Glyma.16G148700.Wm82.a4.v1	1.02964	0.0259265	0.179063	(1 of 3) PTHR31677//PTHR31677:SF5 - FAMILY NOT NAMED // ETHYLENE-RESPONSIVE TRANSCRIPTION FACTOR LEP
Glyma.16G158200.Wm82.a4.v1	1.59616	0.00667461	1	(1 of 8) PTHR21576//PTHR21576:SF40 - UNCHARACTERIZED NODULIN-LIKE PROTEIN // SUBFAMILY NOT NAMED
Glyma.16G162400.Wm82.a4.v1	-4.31028	0.0165002	1	(1 of 6) 4.4.1.4 - Alliin lyase / L-cysteine sulfoxide lyase
Glyma.16G165800.Wm82.a4.v1	2.48743	0.00951691	1	(1 of 5) K08912 - light-harvesting complex II chlorophyll a/b binding protein 1 (LHCB1)
Glyma.16G168700.Wm82.a4.v1	-1.22542	0.0375536	1	(1 of 120) PF00560//PF08263//PF13855 - Leucine Rich Repeat (LRR_1) // Leucine rich repeat N-terminal domain (LRRNT_2) // Leucine rich repeat (LRR_8)
Glyma.16G171000.Wm82.a4.v1	-1.95719	0.045305	1	(1 of 82) 2.7.10.1//2.7.11.1 - Receptor protein-tyrosine kinase / Receptor protein tyrosine kinase // Non-specific serine/threonine protein kinase / Threonine-specific protein kinase
Glyma.16G171200.Wm82.a4.v1	-1.23647	0.00507126	0.0857532	(1 of 9) 2.7.11.1//3.2.1.15 - Non-specific serine/threonine protein kinase / Threonine-specific protein kinase // Polygalacturonase / Pectinase
Glyma.16G175900.Wm82.a4.v1	1.10695	0.00370234	0.0747625	(1 of 2) K13263 - isoflavone 7-O-glucosyltransferase (IF7GT)
Glyma.16G180700.Wm82.a4.v1	1.17355	0.0153353	0.140619	(1 of 6) PTHR10283//PTHR10283:SF94 - SOLUTE CARRIER FAMILY 13 MEMBER // SUBFAMILY NOT NAMED
Glyma.16G185200.Wm82.a4.v1	-7.38582	1.89016e-08	1	(1 of 38) PF08263//PF13855 - Leucine rich repeat N-terminal domain (LRRNT_2) // Leucine rich repeat (LRR_8)
Glyma.16G187700.Wm82.a4.v1	-1.50671	0.0225083	1	(1 of 120) PF00560//PF08263//PF13855 - Leucine Rich Repeat (LRR_1) // Leucine rich repeat N-terminal domain (LRRNT_2) // Leucine rich repeat (LRR_8)
Glyma.16G196300.Wm82.a4.v1	1.75606	0.0112166	0.121566	(1 of 2) PTHR11362//PTHR11362:SF22 - PHOSPHATIDYLETHANOLAMINE-BINDING PROTEIN // PROTEIN BROTHER OF FT AND TFL 1
Glyma.16G201000.Wm82.a4.v1	1.26965	0.0104052	0.118333	(1 of 3) PTHR23024//PTHR23024:SF173 - MEMBER OF 'GDXG' FAMILY OF LIPOLYTIC ENZYMES // SUBFAMILY NOT NAMED
Glyma.16G202100.Wm82.a4.v1	4.27843	0.0438382	1	(1 of 7) PTHR32099//PTHR32099:SF1 - CYSTEINE-RICH REPEAT SECRETORY PROTEIN // CYSTEINE-RICH RECEPTOR-LIKE PROTEIN KINASE 9-RELATED
Glyma.16G202400.Wm82.a4.v1	-2.42847	0.0177925	1	(1 of 7) PTHR32099//PTHR32099:SF1 - CYSTEINE-RICH REPEAT SECRETORY PROTEIN // CYSTEINE-RICH RECEPTOR-LIKE PROTEIN KINASE 9-RELATED
Glyma.16G204600.Wm82.a4.v1	1.12537	0.000280616	0.0154476	(1 of 3) PTHR11902//PTHR11902:SF18 - ENOLASE // SUBFAMILY NOT NAMED
Glyma.16G206200.Wm82.a4.v1	2.44007	0.0161744	1	(1 of 7) PTHR11527:SF135 - 22.0 KDA HEAT SHOCK PROTEIN
Glyma.16G212600.Wm82.a4.v1	-1.74789	6.3283e-06	0.000946471	(1 of 36) PF02893 - GRAM domain (GRAM)
Glyma.16G214200.Wm82.a4.v1	-1.16672	0.0112581	0.121739	(1 of 2) PF00931//PF04450//PF13676 - NB-ARC domain (NB-ARC) // Peptidase of plants and bacteria (BSP) // TIR domain (TIR_2)
Glyma.16G218300.Wm82.a4.v1	-1.55297	6.57594e-05	0.00560907	(1 of 9) PTHR10217:SF475 - CYCLIC NUCLEOTIDE-GATED ION CHANNEL 19-RELATED
Glyma.17G004200.Wm82.a4.v1	2.77245	0.0392445	1	(1 of 3) PTHR10795//PTHR10795:SF3 - PROPROTEIN CONVERTASE SUBTILISIN/KEXIN // SUBFAMILY NOT NAMED
Glyma.17G008800.Wm82.a4.v1	1.59038	0.00217344	0.0562314	(1 of 6) PTHR10980//PTHR10980:SF18 - RHO GDP-DISSOCIATION INHIBITOR // IMMUNOGLOBULIN E-SET SUPERFAMILY PROTEIN
Glyma.17G011800.Wm82.a4.v1	-1.20419	0.0165006	0.145051	(1 of 17) PF14476 - Petal formation-expressed (Chloroplast_duf)
Glyma.17G013700.Wm82.a4.v1	1.44153	0.020306	0.159624	-
Glyma.17G019300.Wm82.a4.v1	1.4708	0.0366277	0.211514	(1 of 4) PTHR10638//PTHR10638:SF36 - COPPER AMINE OXIDASE // AMINE OXIDASE-RELATED
Glyma.17G026200.Wm82.a4.v1	-2.99331	1.81627e-14	1.45098e-11	(1 of 3) PTHR11777:SF7 - THREONYL AND ALANYL TRNA SYNTHETASE SECOND ADDITIONAL DOMAIN-CONTAINING PROTEIN
Glyma.17G026700.Wm82.a4.v1	-1.21019	9.14159e-05	0.00714615	(1 of 1) PTHR10903//PTHR10903:SF71 - GTPASE, IMAP FAMILY MEMBER-RELATED // SUBFAMILY NOT NAMED
Glyma.17G034650.Wm82.a4.v1	-1.31358	0.0445356	1	-
Glyma.17G037500.Wm82.a4.v1	-1.08045	0.0346347	0.206046	(1 of 2) PTHR10641//PTHR10641:SF594 - MYB-LIKE DNA-BINDING PROTEIN MYB // SUBFAMILY NOT NAMED
Glyma.17G049450.Wm82.a4.v1	1.22979	0.0342273	0.204969	(1 of 1) PTHR39113//PTHR39113:SF1 - FAMILY NOT NAMED // MEMBRANE LIPOPROTEIN-RELATED
Glyma.17G054500.Wm82.a4.v1	2.31967	0.022011	1	(1 of 7) PTHR13878//PTHR13878:SF14 - GULONOLACTONE OXIDASE // SUBFAMILY NOT NAMED
Glyma.17G064900.Wm82.a4.v1	-1.07772	0.0256951	0.17854	(1 of 2) PTHR31062:SF47 - XYLOGLUCAN ENDOTRANSGLUCOSYLASE/HYDROLASE PROTEIN 21-RELATED
Glyma.17G066800.Wm82.a4.v1	1.75692	0.00659243	0.0957591	(1 of 63) K04733 - interleukin-1 receptor-associated kinase 4 (IRAK4)
Glyma.17G067200.Wm82.a4.v1	-1.53205	0.0465317	1	(1 of 5) PTHR18966//PTHR18966:SF204 - IONOTROPIC GLUTAMATE RECEPTOR // GLUTAMATE RECEPTOR 2.5-RELATED
Glyma.17G085500.Wm82.a4.v1	-1.03697	4.45017e-05	0.00416459	(1 of 5) PTHR10638//PTHR10638:SF34 - COPPER AMINE OXIDASE // SUBFAMILY NOT NAMED
Glyma.17G087900.Wm82.a4.v1	1.00248	0.000243771	0.0142072	(1 of 2) PTHR23336//PTHR23336:SF2 - ZINC FINGER CW-TYPE COILED-COIL DOMAIN PROTEIN 3. // MICRORCHIDIA ADENOSINE TRIPHOSPHATASE (ATPASE) FAMILY PROTEIN
Glyma.17G090000.Wm82.a4.v1	2.36091	0.0299759	1	(1 of 9) PTHR23257//PTHR23257:SF475 - SERINE-THREONINE PROTEIN KINASE // SUBFAMILY NOT NAMED
Glyma.17G091100.Wm82.a4.v1	1.29687	0.00821257	0.106322	(1 of 4) PTHR11558//PTHR11558:SF28 - SPERMIDINE/SPERMINE SYNTHASE // SUBFAMILY NOT NAMED
Glyma.17G092800.Wm82.a4.v1	-1.76664	0.0122996	0.127395	(1 of 9) PTHR23201//PTHR23201:SF18 - EXTENSIN, PROLINE-RICH PROTEIN // SUBFAMILY NOT NAMED
Glyma.17G098300.Wm82.a4.v1	1.82645	0.0207774	1	(1 of 5) PTHR19229//PTHR19229:SF127 - ATP-BINDING CASSETTE TRANSPORTER SUBFAMILY A ABCA // SUBFAMILY NOT NAMED
Glyma.17G098700.Wm82.a4.v1	1.34098	0.0155808	0.141434	(1 of 5) K10436 - microtubule-associated protein, RP/EB family (MAPRE)
Glyma.17G100000.Wm82.a4.v1	-4.15143	0.0133012	1	(1 of 6) PTHR31948:SF12 - MINI ZINC FINGER PROTEIN 2
Glyma.17G104900.Wm82.a4.v1	-1.35175	0.0165832	1	-
Glyma.17G111100.Wm82.a4.v1	1.04516	0.023401	0.170864	(1 of 34) PF14547 - Hydrophobic seed protein (Hydrophob_seed)
Glyma.17G117400.Wm82.a4.v1	1.02172	0.0039997	0.0772349	-
Glyma.17G120100.Wm82.a4.v1	2.51935	0.0385247	1	(1 of 2) PTHR19241:SF280 - ABC TRANSPORTER G FAMILY MEMBER 32
Glyma.17G122900.Wm82.a4.v1	-2.58221	0.0187464	1	-
Glyma.17G127600.Wm82.a4.v1	1.13139	0.0295362	0.191456	-
Glyma.17G133500.Wm82.a4.v1	1.27716	0.0482193	1	(1 of 5) PTHR10795//PTHR10795:SF369 - PROPROTEIN CONVERTASE SUBTILISIN/KEXIN // SUBFAMILY NOT NAMED
Glyma.17G140300.Wm82.a4.v1	1.71314	0.0499119	0.242765	(1 of 8) PTHR31731//PTHR31731:SF7 - FAMILY NOT NAMED // BIFUNCTIONAL INHIBITOR/LIPID-TRANSFER PROTEIN/SEED STORAGE 2S ALBUMIN SUPERFAMILY PROTEIN
Glyma.17G141000.Wm82.a4.v1	-1.93036	0.000119919	0.00854082	(1 of 2) PTHR22814//PTHR22814:SF78 - COPPER TRANSPORT PROTEIN ATOX1-RELATED // SUBFAMILY NOT NAMED
Glyma.17G158100.Wm82.a4.v1	1.62835	0.000456733	0.0218073	(1 of 5) PTHR11751//PTHR11751:SF431 - SUBGROUP I AMINOTRANSFERASE RELATED // 1-AMINOCYCLOPROPANE-1-CARBOXYLATE SYNTHASE 4-RELATED
Glyma.17G171400.Wm82.a4.v1	-2.64601	0.00397895	1	(1 of 6) PTHR32258//PTHR32258:SF0 - FAMILY NOT NAMED // CENTROMERE PROTEIN-RELATED
Glyma.17G176700.Wm82.a4.v1	3.13086	0.0443722	1	-
Glyma.17G194800.Wm82.a4.v1	4.14271	0.00272379	1	(1 of 12) PF12056 - Protein of unknown function (DUF3537) (DUF3537)
Glyma.17G201850.Wm82.a4.v1	-4.29313	0.0466885	1	-
Glyma.17G202100.Wm82.a4.v1	-1.1868	0.000259412	0.0147425	(1 of 3) PTHR33433//PTHR33433:SF3 - FAMILY NOT NAMED // FLOWERING-PROMOTING FACTOR 1-LIKE PROTEIN 1-RELATED
Glyma.17G203200.Wm82.a4.v1	-1.21114	2.02986e-06	0.000375555	(1 of 7) PTHR31970:SF3 - MOLYBDATE TRANSPORTER 1
Glyma.17G214600.Wm82.a4.v1	-1.70769	4.44998e-05	0.00416459	(1 of 73) 3.1.4.46 - Glycerophosphodiester phosphodiesterase / Glycerophosphoryl diester phosphodiesterase
Glyma.17G217300.Wm82.a4.v1	1.00442	0.0426265	1	(1 of 1) PTHR10799:SF788 - CHROMODOMAIN-HELICASE-DNA-BINDING PROTEIN MI-2 HOMOLOG
Glyma.17G224300.Wm82.a4.v1	-1.70912	3.04041e-06	0.000521391	(1 of 25) PTHR27007//PTHR27007:SF24 - FAMILY NOT NAMED // L-TYPE LECTIN-DOMAIN CONTAINING RECEPTOR KINASE IX.1-RELATED
Glyma.17G227002.Wm82.a4.v1	-1.00704	0.0112147	0.121566	(1 of 4) PTHR33193:SF8 - GENOMIC DNA, CHROMOSOME 3, P1 CLONE: MDC16
Glyma.17G237700.Wm82.a4.v1	-1.49275	0.00574574	1	-
Glyma.17G242701.Wm82.a4.v1	-4.29649	0.0302018	1	(1 of 2) PTHR10891:SF592 - CALCIUM-BINDING PROTEIN CML38-RELATED
Glyma.17G248100.Wm82.a4.v1	-2.35858	2.43484e-06	0.000431085	(1 of 74) PF00582 - Universal stress protein family (Usp)
Glyma.17G251800.Wm82.a4.v1	-1.1968	0.000524314	0.0236691	-
Glyma.18G001300.Wm82.a4.v1	1.0741	0.0125395	0.128618	(1 of 1) 3.1.3.2//3.1.3.26 - Acid phosphatase / Phosphomonoesterase // 4-phytase / Phytate 6-phosphatase
Glyma.18G024800.Wm82.a4.v1	1.02934	0.000171256	0.0108831	(1 of 1) PTHR10602:SF0 - EUKARYOTIC TRANSLATION INITIATION FACTOR 2 SUBUNIT 1
Glyma.18G025200.Wm82.a4.v1	1.1444	0.000705754	0.0292918	(1 of 38) PF01190 - Pollen proteins Ole e I like (Pollen_Ole_e_I)
Glyma.18G028400.Wm82.a4.v1	-1.09977	0.0436074	0.228793	(1 of 2) PTHR21649//PTHR21649:SF32 - CHLOROPHYLL A/B BINDING PROTEIN // CHLOROPHYLL A-B BINDING PROTEIN CP29.3, CHLOROPLASTIC
Glyma.18G033302.Wm82.a4.v1	-1.19679	2.60118e-05	0.00279341	-
Glyma.18G034600.Wm82.a4.v1	-1.06287	0.0281686	0.187317	(1 of 3) PTHR22870//PTHR22870:SF204 - REGULATOR OF CHROMOSOME CONDENSATION // REGULATOR OF CHROMOSOME CONDENSATION REPEAT-CONTAINING PROTEIN
Glyma.18G036500.Wm82.a4.v1	-3.14377	0.0428357	1	-
Glyma.18G037100.Wm82.a4.v1	2.46919	0.00255963	1	(1 of 3) PTHR13683//PTHR13683:SF347 - ASPARTYL PROTEASES // CYSTEINE-RICH PEPTIDE FAMILY PROTEIN
Glyma.18G045200.Wm82.a4.v1	-1.53224	0.0127027	0.128812	-
Glyma.18G046300.Wm82.a4.v1	-1.03161	0.00451561	0.0816594	(1 of 32) PF00069//PF01657 - Protein kinase domain (Pkinase) // Salt stress response/antifungal (Stress-antifung)
Glyma.18G056600.Wm82.a4.v1	-1.13533	1.53543e-06	0.000295832	(1 of 8) K13424 - WRKY transcription factor 33 (WRKY33)
Glyma.18G062000.Wm82.a4.v1	1.20402	0.0261627	0.179797	(1 of 8) K10257 - omega-3 fatty acid desaturase (delta-15 desaturase) (FAD8, desB)
Glyma.18G063500.Wm82.a4.v1	-1.33323	0.000138227	0.00941268	(1 of 1) PTHR15315//PTHR15315:SF33 - RING FINGER PROTEIN 41, 151 // SUBFAMILY NOT NAMED
Glyma.18G066000.Wm82.a4.v1	1.90723	0.00234235	1	(1 of 2) PTHR11662//PTHR11662:SF312 - SODIUM-DEPENDENT PHOSPHATE TRANSPORTERS // SUBFAMILY NOT NAMED
Glyma.18G070200.Wm82.a4.v1	-1.13162	0.000512068	0.0233597	-
Glyma.18G071700.Wm82.a4.v1	1.47066	0.00112316	0.0385617	(1 of 4) PTHR22950//PTHR22950:SF277 - AMINO ACID TRANSPORTER // SUBFAMILY NOT NAMED
Glyma.18G077951.Wm82.a4.v1	-4.65308	0.0115673	1	-
Glyma.18G086900.Wm82.a4.v1	-1.69061	0.00170989	0.0490163	(1 of 20) PTHR23155//PTHR23155:SF603 - LEUCINE-RICH REPEAT-CONTAINING PROTEIN // SUBFAMILY NOT NAMED
Glyma.18G090100.Wm82.a4.v1	5.13777	0.00446506	1	-
Glyma.18G091300.Wm82.a4.v1	3.51209	0.02737	1	(1 of 6) PTHR10366:SF362 - ALCOHOL DEHYDROGENASE-RELATED
Glyma.18G103000.Wm82.a4.v1	-1.14299	0.00640674	0.0944403	(1 of 6) PTHR32285//PTHR32285:SF47 - FAMILY NOT NAMED // PROTEIN TRICHOME BIREFRINGENCE-LIKE 43
Glyma.18G110000.Wm82.a4.v1	1.04591	0.00213514	0.0556802	(1 of 6) K02882 - large subunit ribosomal protein L18Ae (RP-L18Ae, RPL18A)
Glyma.18G137500.Wm82.a4.v1	1.51299	0.000878262	0.0333719	(1 of 2) PTHR31062:SF25 - XYLOGLUCAN ENDOTRANSGLUCOSYLASE/HYDROLASE PROTEIN 33-RELATED
Glyma.18G168966.Wm82.a4.v1	-3.97932	0.0160581	1	-
Glyma.18G176950.Wm82.a4.v1	-1.82672	0.00342057	0.0717608	-
Glyma.18G184551.Wm82.a4.v1	3.00479	0.000394963	1	(1 of 6) PTHR10209//PTHR10209:SF184 - OXIDOREDUCTASE, 2OG-FE II OXYGENASE FAMILY PROTEIN // SUBFAMILY NOT NAMED
Glyma.18G186000.Wm82.a4.v1	3.95903	0.000287538	1	(1 of 9) PTHR26374:SF167 - TRANSCRIPTIONAL REGULATOR SUPERMAN
Glyma.18G186400.Wm82.a4.v1	-1.72613	0.0186474	0.153482	(1 of 16) K08081 - Tropinone reductase 1 (TR1)
Glyma.18G187100.Wm82.a4.v1	-1.09582	0.00312158	0.0684753	(1 of 2) PTHR22870//PTHR22870:SF202 - REGULATOR OF CHROMOSOME CONDENSATION // SUBFAMILY NOT NAMED
Glyma.18G187800.Wm82.a4.v1	1.24015	0.00350091	0.0726638	(1 of 2) PTHR10826//PTHR10826:SF12 - COMPLEMENT COMPONENT 1 // SUBFAMILY NOT NAMED
Glyma.18G204750.Wm82.a4.v1	-1.16616	0.0480508	1	(1 of 5) PTHR12329:SF15 - BAG FAMILY MOLECULAR CHAPERONE REGULATOR 4
Glyma.18G209900.Wm82.a4.v1	-1.30498	0.00835496	0.107107	(1 of 12) PTHR31087:SF11 - PROTEIN LURP-ONE-RELATED 1-RELATED
Glyma.18G212200.Wm82.a4.v1	-1.11163	1.39985e-06	0.000277882	(1 of 7) PTHR24347//PTHR24347:SF215 - SERINE/THREONINE-PROTEIN KINASE // CBL-INTERACTING SERINE/THREONINE-PROTEIN KINASE 20
Glyma.18G213200.Wm82.a4.v1	-1.25258	0.00408239	0.0777862	(1 of 176) PF03106 - WRKY DNA -binding domain (WRKY)
Glyma.18G249800.Wm82.a4.v1	3.65099	0.0371391	1	(1 of 7) PTHR10795//PTHR10795:SF365 - PROPROTEIN CONVERTASE SUBTILISIN/KEXIN // SUBFAMILY NOT NAMED
Glyma.18G255200.Wm82.a4.v1	-4.30467	2.51961e-14	1.96494e-11	(1 of 6) PTHR10438//PTHR10438:SF243 - THIOREDOXIN // THIOREDOXIN H2
Glyma.18G259400.Wm82.a4.v1	1.2997	0.000624428	0.0269091	(1 of 4) PTHR23201:SF21 - GIBBERELLIN-REGULATED PROTEIN 4
Glyma.18G271900.Wm82.a4.v1	1.131	0.0341872	0.204969	(1 of 7) PTHR31673:SF3 - COBRA-LIKE EXTRACELLULAR GLYCOSYL-PHOSPHATIDYL INOSITOL-ANCHORED FAMILY PROTEIN-RELATED
Glyma.18G277500.Wm82.a4.v1	1.19904	0.00359696	0.0735442	-
Glyma.18G280800.Wm82.a4.v1	1.68559	0.00334024	1	(1 of 3) PTHR33102//PTHR33102:SF6 - FAMILY NOT NAMED // DVL1-RELATED
Glyma.18G284400.Wm82.a4.v1	1.51478	0.00561992	1	-
Glyma.19G001200.Wm82.a4.v1	1.08449	0.0212834	0.163567	(1 of 5) K03262 - translation initiation factor 5 (EIF5)
Glyma.19G001600.Wm82.a4.v1	1.43105	0.0216881	0.165395	(1 of 18) PTHR11206:SF87 - MATE EFFLUX FAMILY PROTEIN-RELATED
Glyma.19G009000.Wm82.a4.v1	1.53415	0.00527168	0.0869428	(1 of 3) 1.2.1.2 - Formate dehydrogenase
Glyma.19G027400.Wm82.a4.v1	-1.49573	0.0442348	0.230235	(1 of 2) PF14234 - Domain of unknown function (DUF4336) (DUF4336)
Glyma.19G029700.Wm82.a4.v1	-2.94239	0.00843658	1	(1 of 6) PTHR11926//PTHR11926:SF400 - GLUCOSYL/GLUCURONOSYL TRANSFERASES // SUBFAMILY NOT NAMED
Glyma.19G030700.Wm82.a4.v1	2.13594	0.029995	0.19297	(1 of 14) 2.3.1.115 - Isoflavone-7-O-beta-glucoside 6''-O-malonyltransferase / Flavone/flavonol 7-O-beta-D-glucoside malonyltransferase
Glyma.19G041800.Wm82.a4.v1	1.46537	0.0139667	0.134058	(1 of 112) PF13839//PF14416 - GDSL/SGNH-like Acyl-Esterase family found in Pmr5 and Cas1p (PC-Esterase) // PMR5 N terminal Domain (PMR5N)
Glyma.19G045800.Wm82.a4.v1	-1.44199	0.0325244	0.200095	(1 of 1) KOG2289//KOG2632 - Rhomboid family proteins // Rhomboid family proteins
Glyma.19G058900.Wm82.a4.v1	-1.81915	0.0011075	0.0382309	(1 of 21) PTHR31238//PTHR31238:SF42 - FAMILY NOT NAMED // GERMIN-LIKE PROTEIN SUBFAMILY 1 MEMBER 10-RELATED
Glyma.19G059200.Wm82.a4.v1	-1.16726	0.00117842	0.0398329	(1 of 21) PTHR31238//PTHR31238:SF42 - FAMILY NOT NAMED // GERMIN-LIKE PROTEIN SUBFAMILY 1 MEMBER 10-RELATED
Glyma.19G061400.Wm82.a4.v1	-5.03827	0.00100993	1	(1 of 2) PTHR11178//PTHR11178:SF1 - IRON-SULFUR CLUSTER SCAFFOLD PROTEIN NFU-RELATED // NFU1 IRON-SULFUR CLUSTER SCAFFOLD HOMOLOG, MITOCHONDRIAL
Glyma.19G061500.Wm82.a4.v1	-4.90228	0.00629685	1	-
Glyma.19G067600.Wm82.a4.v1	-1.52635	0.0209222	1	-
Glyma.19G083900.Wm82.a4.v1	-1.22339	0.00245945	0.0600723	(1 of 8) PTHR22950//PTHR22950:SF298 - AMINO ACID TRANSPORTER // SUBFAMILY NOT NAMED
Glyma.19G086000.Wm82.a4.v1	-1.85502	0.00273569	0.0633853	(1 of 21) PTHR31238//PTHR31238:SF42 - FAMILY NOT NAMED // GERMIN-LIKE PROTEIN SUBFAMILY 1 MEMBER 10-RELATED
Glyma.19G086100.Wm82.a4.v1	-1.24287	5.38005e-07	0.00012153	(1 of 21) PTHR31238//PTHR31238:SF42 - FAMILY NOT NAMED // GERMIN-LIKE PROTEIN SUBFAMILY 1 MEMBER 10-RELATED
Glyma.19G086200.Wm82.a4.v1	-1.33367	5.02315e-06	0.000798681	(1 of 21) PTHR31238//PTHR31238:SF42 - FAMILY NOT NAMED // GERMIN-LIKE PROTEIN SUBFAMILY 1 MEMBER 10-RELATED
Glyma.19G086500.Wm82.a4.v1	-1.71952	0.000358019	0.0182372	(1 of 21) PTHR31238//PTHR31238:SF42 - FAMILY NOT NAMED // GERMIN-LIKE PROTEIN SUBFAMILY 1 MEMBER 10-RELATED
Glyma.19G087000.Wm82.a4.v1	-1.08339	0.00620683	0.0935508	(1 of 2) PTHR12585//PTHR12585:SF29//PTHR12585:SF31 - SCC1 / RAD21 FAMILY MEMBER // FI11703P // SISTER CHROMATID COHESION 1 PROTEIN 2
Glyma.19G088300.Wm82.a4.v1	1.00921	0.0231915	0.170393	(1 of 1) PTHR27001:SF120 - PROTEIN LYK2
Glyma.19G090900.Wm82.a4.v1	1.32526	0.0355815	1	(1 of 51) PF01535//PF13041//PF13812 - PPR repeat (PPR) // PPR repeat family (PPR_2) // Pentatricopeptide repeat domain (PPR_3)
Glyma.19G094600.Wm82.a4.v1	2.01083	0.0358652	1	-
Glyma.19G098500.Wm82.a4.v1	1.03146	0.0160643	0.143673	(1 of 2) PTHR22958 - RELATED TO MULTIFUNCTIONAL CYCLIN-DEPENDENT KINASE-RELATED
Glyma.19G100300.Wm82.a4.v1	-4.00991	0.0286215	1	(1 of 24) PF01107 - Viral movement protein (MP) (MP)
Glyma.19G106700.Wm82.a4.v1	1.15639	0.00160138	0.0471263	(1 of 6) PTHR31062//PTHR31062:SF15 - FAMILY NOT NAMED // XYLOGLUCAN ENDOTRANSGLUCOSYLASE/HYDROLASE PROTEIN 4-RELATED
Glyma.19G111500.Wm82.a4.v1	-1.56148	0.0345076	1	(1 of 7) PTHR11480 - SAPOSIN-RELATED
Glyma.19G116500.Wm82.a4.v1	3.22135	0.00120453	1	(1 of 4) K13863 - solute carrier family 7 (cationic amino acid transporter), member 1 (SLC7A1, ATRC1)
Glyma.19G132700.Wm82.a4.v1	-1.34196	0.0347324	1	-
Glyma.19G148500.Wm82.a4.v1	-1.78158	0.0236155	1	-
Glyma.19G161100.Wm82.a4.v1	1.17678	0.0046463	0.0825188	(1 of 55) K14484 - auxin-responsive protein IAA (IAA)
Glyma.19G174900.Wm82.a4.v1	1.38019	0.0101034	1	-
Glyma.19G178100.Wm82.a4.v1	1.28042	0.000330102	0.0174109	(1 of 4) K02930 - large subunit ribosomal protein L4e (RP-L4e, RPL4)
Glyma.19G178600.Wm82.a4.v1	1.02758	0.00359705	0.0735442	(1 of 2) K10737 - DNA helicase MCM8 [EC:3.6.4.12] (MCM8)
Glyma.19G180300.Wm82.a4.v1	-1.12087	2.08839e-07	5.56124e-05	(1 of 171) PF02365 - No apical meristem (NAM) protein (NAM)
Glyma.19G181000.Wm82.a4.v1	1.0771	2.74308e-06	0.000477908	(1 of 4) PTHR33597//PTHR33597:SF4 - FAMILY NOT NAMED // CONSERVED PEPTIDE UPSTREAM OPEN READING FRAME 47
Glyma.19G182400.Wm82.a4.v1	1.68564	0.000634506	0.0271668	(1 of 4) K00856 - adenosine kinase (E2.7.1.20, ADK)
Glyma.19G185000.Wm82.a4.v1	-1.04473	0.0307633	1	(1 of 3) PTHR16047 - RFWD3 PROTEIN
Glyma.19G185900.Wm82.a4.v1	-1.71889	0.00407839	0.0777862	(1 of 6) PTHR18952//PTHR18952:SF100 - CARBONIC ANHYDRASE // ALPHA CARBONIC ANHYDRASE 5
Glyma.19G192100.Wm82.a4.v1	-1.01054	0.000246081	0.014291	(1 of 2) PTHR31972:SF16 - EXPRESSED PROTEIN
Glyma.19G193400.Wm82.a4.v1	1.90198	0.0374804	1	(1 of 4) PTHR22952//PTHR22952:SF208 - CAMP-RESPONSE ELEMENT BINDING PROTEIN-RELATED // BZIP TRANSCRIPTION FACTOR-LIKE PROTEIN
Glyma.19G197100.Wm82.a4.v1	1.12335	0.0037179	0.0748931	(1 of 6) 1.1.1.331 - Secoisolariciresinol dehydrogenase
Glyma.19G200200.Wm82.a4.v1	1.98327	0.00232364	1	(1 of 6) PTHR22849:SF38 - E3 UBIQUITIN-PROTEIN LIGASE PUB22-RELATED
Glyma.19G200500.Wm82.a4.v1	-3.59899	0.0433985	1	(1 of 6) PTHR19957:SF69 - SYNTAXIN-121-RELATED
Glyma.19G203800.Wm82.a4.v1	-1.11005	0.0125875	0.12868	(1 of 24) PF00917 - MATH domain (MATH)
Glyma.19G207400.Wm82.a4.v1	-4.66461	0.0380323	1	(1 of 4) PTHR10168//PTHR10168:SF118 - GLUTAREDOXIN // GLUTAREDOXIN-C11-RELATED
Glyma.19G212400.Wm82.a4.v1	1.71958	8.14603e-08	2.32013e-05	(1 of 4) PTHR31707//PTHR31707:SF33 - FAMILY NOT NAMED // INVERTASE/PECTIN METHYLESTERASE INHIBITOR FAMILY PROTEIN
Glyma.19G212600.Wm82.a4.v1	1.39275	0.00060529	0.0263639	(1 of 3) PTHR31707:SF25 - PECTINESTERASE/PECTINESTERASE INHIBITOR 39-RELATED
Glyma.19G224400.Wm82.a4.v1	2.03132	0.00227662	0.0577018	(1 of 4) PTHR11654//PTHR11654:SF110 - OLIGOPEPTIDE TRANSPORTER-RELATED // SUBFAMILY NOT NAMED
Glyma.19G243500.Wm82.a4.v1	1.95151	0.0391466	0.217988	(1 of 4) PTHR21654//PTHR21654:SF22 - FAMILY NOT NAMED // TRIHELIX TRANSCRIPTION FACTOR GTL2
Glyma.19G250000.Wm82.a4.v1	2.12552	0.0161456	1	(1 of 14) PTHR22835//PTHR22835:SF160 - ZINC FINGER FYVE DOMAIN CONTAINING PROTEIN // GDSL ESTERASE/LIPASE LTL1
Glyma.19G255100.Wm82.a4.v1	1.12555	0.00479802	0.0833268	(1 of 3) PTHR21493//PTHR21493:SF124 - CGI-141-RELATED/LIPASE CONTAINING PROTEIN // SUBFAMILY NOT NAMED
Glyma.19G255300.Wm82.a4.v1	-1.39524	8.89292e-08	2.51102e-05	(1 of 8) PTHR10217//PTHR10217:SF465 - VOLTAGE AND LIGAND GATED POTASSIUM CHANNEL // CYCLIC NUCLEOTIDE-GATED ION CHANNEL 11-RELATED
Glyma.19G255500.Wm82.a4.v1	-1.30402	0.018911	0.154298	(1 of 8) PTHR10217//PTHR10217:SF465 - VOLTAGE AND LIGAND GATED POTASSIUM CHANNEL // CYCLIC NUCLEOTIDE-GATED ION CHANNEL 11-RELATED
Glyma.19G259300.Wm82.a4.v1	-1.04465	5.90707e-08	1.74306e-05	(1 of 8) 1.1.3.37//1.1.3.8 - D-arabinono-1,4-lactone oxidase / D-arabinono-gamma-lactone oxidase // L-gulonolactone oxidase / L-gulono-gamma-lactone oxidase
Glyma.19G260400.Wm82.a4.v1	-1.29298	0.041071	0.222648	(1 of 5) K12130 - pseudo-response regulator 5 (PRR5)
Glyma.20G001100.Wm82.a4.v1	2.21575	0.0465282	1	(1 of 273) PF00646 - F-box domain (F-box)
Glyma.20G001400.Wm82.a4.v1	-1.94393	2.22567e-08	7.3636e-06	(1 of 154) K00430 - peroxidase (E1.11.1.7)
Glyma.20G008400.Wm82.a4.v1	-1.55469	0.0158034	0.142547	-
Glyma.20G009300.Wm82.a4.v1	1.08632	0.00246964	0.0601863	(1 of 2) PTHR10209//PTHR10209:SF142 - OXIDOREDUCTASE, 2OG-FE II OXYGENASE FAMILY PROTEIN // SUBFAMILY NOT NAMED
Glyma.20G010000.Wm82.a4.v1	3.95914	0.0201937	1	(1 of 85) PF02298 - Plastocyanin-like domain (Cu_bind_like)
Glyma.20G010600.Wm82.a4.v1	-1.86433	0.0374287	1	(1 of 331) PF01535//PF13041 - PPR repeat (PPR) // PPR repeat family (PPR_2)
Glyma.20G015900.Wm82.a4.v1	1.24136	0.00481473	0.08344	(1 of 2) PTHR11527//PTHR11527:SF149 - SMALL HEAT-SHOCK PROTEIN HSP20 FAMILY // SUBFAMILY NOT NAMED
Glyma.20G017200.Wm82.a4.v1	1.05304	0.00587373	0.0910929	(1 of 2) PTHR10772//PTHR10772:SF9 - 10 KDA HEAT SHOCK PROTEIN // GROES-LIKE PROTEIN
Glyma.20G020200.Wm82.a4.v1	-1.34545	0.00941151	1	(1 of 49) PTHR11017//PTHR11017:SF163 - LEUCINE-RICH REPEAT-CONTAINING PROTEIN // SUBFAMILY NOT NAMED
Glyma.20G021200.Wm82.a4.v1	-1.01668	0.0190568	0.15478	(1 of 31) PF14299 - Phloem protein 2 (PP2)
Glyma.20G029700.Wm82.a4.v1	2.22963	0.0380239	1	(1 of 8) PTHR31080//PTHR31080:SF18 - FAMILY NOT NAMED // CELL WALL / VACUOLAR INHIBITOR OF FRUCTOSIDASE 1-RELATED
Glyma.20G032800.Wm82.a4.v1	1.14829	0.00544279	0.0883593	(1 of 1) PTHR34357:SF2 - F7A19.14 PROTEIN-RELATED
Glyma.20G036200.Wm82.a4.v1	1.58883	0.0448184	0.231762	(1 of 7) PTHR11240:SF19 - F7A19.32 PROTEIN-RELATED
Glyma.20G036300.Wm82.a4.v1	-2.85928	8.05797e-05	0.00653294	(1 of 1) PTHR22950//PTHR22950:SF246 - AMINO ACID TRANSPORTER // SUBFAMILY NOT NAMED
Glyma.20G041450.Wm82.a4.v1	-1.28289	0.0492383	1	-
Glyma.20G042000.Wm82.a4.v1	1.50387	0.00946127	0.113681	(1 of 4) PTHR10015//PTHR10015:SF177 - HEAT SHOCK TRANSCRIPTION FACTOR // SUBFAMILY NOT NAMED
Glyma.20G058000.Wm82.a4.v1	1.30102	0.00342777	0.0717608	(1 of 3) PTHR10572//PTHR10572:SF9 - 3-HYDROXY-3-METHYLGLUTARYL-COENZYME A REDUCTASE // 3-HYDROXY-3-METHYLGLUTARYL-COENZYME A REDUCTASE 1
Glyma.20G062000.Wm82.a4.v1	-1.63805	5.75302e-05	0.00514848	(1 of 3) PTHR13994//PTHR13994:SF15 - NUDIX HYDROLASE RELATED // SUBFAMILY NOT NAMED
Glyma.20G063100.Wm82.a4.v1	1.00662	0.0156704	0.141983	(1 of 2) PTHR11040:SF35 - ZINC TRANSPORTER 3-RELATED
Glyma.20G067400.Wm82.a4.v1	1.34734	0.0350323	0.206971	(1 of 85) PF02298 - Plastocyanin-like domain (Cu_bind_like)
Glyma.20G069000.Wm82.a4.v1	-1.92628	3.00635e-06	0.000518264	(1 of 74) PTHR23273 - REPLICATION FACTOR A 1, RFA1
Glyma.20G070100.Wm82.a4.v1	-2.12587	0.000388725	0.01935	(1 of 14) PTHR31190//PTHR31190:SF21 - FAMILY NOT NAMED // ETHYLENE-RESPONSIVE TRANSCRIPTION FACTOR 13
Glyma.20G072800.Wm82.a4.v1	-3.71953	0.0454023	1	(1 of 20) PF02892//PF04937//PF05699 - BED zinc finger (zf-BED) // Protein of unknown function (DUF 659) (DUF659) // hAT family C-terminal dimerisation region (Dimer_Tnp_hAT)
Glyma.20G072900.Wm82.a4.v1	-4.45977	0.0321247	1	(1 of 7) PTHR12542//PTHR12542:SF41 - EXOCYST COMPLEX PROTEIN EXO70 // EXOCYST SUBUNIT EXO70 FAMILY PROTEIN A3-RELATED
Glyma.20G080700.Wm82.a4.v1	-4.75152	0.0158363	1	(1 of 5) PTHR27004:SF17 - RECEPTOR LIKE PROTEIN 1
Glyma.20G082800.Wm82.a4.v1	-1.77076	0.000110093	0.0080491	(1 of 55) KOG0131 - Splicing factor 3b, subunit 4
Glyma.20G085500.Wm82.a4.v1	1.40716	0.00434182	0.0803003	(1 of 56) 3.1.3.2 - Acid phosphatase / Phosphomonoesterase
Glyma.20G098700.Wm82.a4.v1	-1.01979	0.000472434	0.0223075	(1 of 273) PF00646 - F-box domain (F-box)
Glyma.20G101500.Wm82.a4.v1	1.28596	0.0357882	0.208844	(1 of 10) PTHR31086:SF2 - ALUMINUM-ACTIVATED MALATE TRANSPORTER 12-RELATED
Glyma.20G102100.Wm82.a4.v1	-1.03088	0.000292881	0.0159089	(1 of 10) PTHR31969//PTHR31969:SF1 - FAMILY NOT NAMED // GEM-LIKE PROTEIN 4-RELATED
Glyma.20G107800.Wm82.a4.v1	-2.0037	0.0262225	0.179797	(1 of 2) 1.1.1.29//1.1.1.81 - Glycerate dehydrogenase / Hydroxypyruvate reductase // Hydroxypyruvate reductase / D-glycerate dehydrogenase
Glyma.20G109100.Wm82.a4.v1	1.08894	0.0300049	0.19297	(1 of 13) PTHR24015//PTHR24015:SF419 - FAMILY NOT NAMED // NUCLEOTIDE-DIPHOSPHO-SUGAR TRANSFERASE DOMAIN-CONTAINING PROTEIN-RELATED
Glyma.20G114900.Wm82.a4.v1	1.48894	0.0271063	1	(1 of 3) PTHR35735:SF1 - PROTEIN NIM1-INTERACTING 2
Glyma.20G131100.Wm82.a4.v1	2.03288	0.00110134	0.0381576	(1 of 2) PTHR23201//PTHR23201:SF15 - EXTENSIN, PROLINE-RICH PROTEIN // GIBBERELLIN-REGULATED PROTEIN 7
Glyma.20G133700.Wm82.a4.v1	3.20166	0.000603347	1	(1 of 8) PTHR16223//PTHR16223:SF9 - FAMILY NOT NAMED // TRANSCRIPTION FACTOR BHLH139-RELATED
Glyma.20G137000.Wm82.a4.v1	1.00725	0.0498231	1	(1 of 3) PTHR31062:SF37 - XYLOGLUCAN ENDOTRANSGLUCOSYLASE/HYDROLASE PROTEIN 10-RELATED
Glyma.20G138600.Wm82.a4.v1	-1.04087	0.0205797	0.160645	(1 of 29) PTHR27002//PTHR27002:SF122 - FAMILY NOT NAMED // CYSTEINE-RICH RECEPTOR-LIKE PROTEIN KINASE 28-RELATED
Glyma.20G139400.Wm82.a4.v1	-1.26993	0.00083174	0.0320881	(1 of 8) PF00069//PF01657//PF07714 - Protein kinase domain (Pkinase) // Salt stress response/antifungal (Stress-antifung) // Protein tyrosine kinase (Pkinase_Tyr)
Glyma.20G154200.Wm82.a4.v1	1.64738	0.0267111	1	(1 of 4) PTHR11945:SF208 - MADS-BOX PROTEIN SOC1
Glyma.20G162700.Wm82.a4.v1	4.091	0.0216628	1	(1 of 8) PTHR31339:SF17 - ENDO-POLYGALACTURONASE-LIKE PROTEIN-RELATED
Glyma.20G184200.Wm82.a4.v1	2.67072	0.0154405	1	(1 of 5) PTHR10641//PTHR10641:SF508 - MYB-LIKE DNA-BINDING PROTEIN MYB // SUBFAMILY NOT NAMED
Glyma.20G186500.Wm82.a4.v1	1.26274	0.022429	1	(1 of 4) PTHR31003:SF4 - GENOMIC DNA, CHROMOSOME 3, TAC CLONE:K13N2-RELATED
Glyma.20G187400.Wm82.a4.v1	-1.00064	0.0268645	1	(1 of 6) PTHR19241//PTHR19241:SF261 - ATP-BINDING CASSETTE TRANSPORTER // SUBFAMILY NOT NAMED
Glyma.20G193100.Wm82.a4.v1	1.27395	0.0121847	0.126884	(1 of 5) K02933 - large subunit ribosomal protein L6 (RP-L6, MRPL6, rplF)
Glyma.20G195900.Wm82.a4.v1	-1.66264	0.000639006	0.0272913	(1 of 3) PTHR31677//PTHR31677:SF24 - FAMILY NOT NAMED // ETHYLENE-RESPONSIVE TRANSCRIPTION FACTOR ERF106
Glyma.20G197100.Wm82.a4.v1	1.13939	0.00358319	0.0733983	(1 of 4) PTHR11353//PTHR11353:SF80 - CHAPERONIN // SUBFAMILY NOT NAMED
Glyma.20G206100.Wm82.a4.v1	5.04765	0.00325834	1	(1 of 3) 1.1.1.62 - 17-beta-estradiol 17-dehydrogenase / Estrogen 17-oxidoreductase
Glyma.20G213500.Wm82.a4.v1	2.12976	9.46869e-05	0.00731456	(1 of 13) 2.1.1.150 - Isoflavone 7-O-methyltransferase
Glyma.20G217100.Wm82.a4.v1	1.23144	0.0100583	0.116625	(1 of 85) PF02298 - Plastocyanin-like domain (Cu_bind_like)
Glyma.20G224000.Wm82.a4.v1	1.4818	0.00135154	0.0426328	(1 of 4) PTHR21654//PTHR21654:SF22 - FAMILY NOT NAMED // TRIHELIX TRANSCRIPTION FACTOR GTL2
Glyma.20G224600.Wm82.a4.v1	-3.15521	0.0118472	1	(1 of 4) K03116 - sec-independent protein translocase protein TatA (tatA)
Glyma.20G229700.Wm82.a4.v1	-1.39747	5.53977e-06	0.00085995	-
Glyma.U000401.Wm82.a4.v1	7.55485	1.15975e-12	7.59732e-10	(1 of 1) PF06414//PF11969 - Zeta toxin (Zeta_toxin) // Scavenger mRNA decapping enzyme C-term binding (DcpS_C)
Glyma.U000501.Wm82.a4.v1	-6.3082	1.05766e-05	1	(1 of 3) PTHR12486:SF4 - APRATAXIN
Glyma.U005000.Wm82.a4.v1	-6.73301	7.34507e-06	1	(1 of 49) PTHR11017//PTHR11017:SF163 - LEUCINE-RICH REPEAT-CONTAINING PROTEIN // SUBFAMILY NOT NAMED
Glyma.U018351.Wm82.a4.v1	-5.73636	5.32503e-27	1.16277e-23	(1 of 3) PTHR13273//PTHR13273:SF14 - FAMILY NOT NAMED // ANAMORSIN
Glyma.U031105.Wm82.a4.v1	2.76973	4.25424e-27	1.07187e-23	(1 of 13) PTHR21495//PTHR21495:SF77 - NUCLEOPORIN-RELATED // DIRIGENT PROTEIN 19
Glyma.U031106.Wm82.a4.v1	-1.42665	1.26993e-08	4.4726e-06	(1 of 36) PTHR23155//PTHR23155:SF562 - LEUCINE-RICH REPEAT-CONTAINING PROTEIN // SUBFAMILY NOT NAMED
Glyma.U031126.Wm82.a4.v1	1.17486	0.00026758	0.0149561	(1 of 10) K17095 - annexin A7/11 (ANXA7_11)
Glyma.U031424.Wm82.a4.v1	-1.38287	2.95475e-09	1.24077e-06	(1 of 27) PTHR27002//PTHR27002:SF9 - FAMILY NOT NAMED // CYSTEINE-RICH RECEPTOR-LIKE PROTEIN KINASE 27-RELATED
Glyma.U031602.Wm82.a4.v1	-2.81015	1.44655e-31	4.73803e-28	(1 of 6) PTHR10108//PTHR10108:SF885 - METHYLTRANSFERASE // SUBFAMILY NOT NAMED
Glyma.U031613.Wm82.a4.v1	-1.30225	0.00102967	0.0367611	(1 of 2) PTHR10388//PTHR10388:SF14 - EUKARYOTIC TRANSLATION INITIATION FACTOR SUI1 // SUBFAMILY NOT NAMED
Glyma.U032205.Wm82.a4.v1	1.55317	0.0168364	1	(1 of 11) PTHR13832:SF199 - PROTEIN PHOSPHATASE 2C 65-RELATED
Glyma.U032305.Wm82.a4.v1	-1.15642	9.23254e-09	3.32311e-06	(1 of 6) PTHR27001//PTHR27001:SF52 - FAMILY NOT NAMED // PROTEIN KINASE FAMILY PROTEIN-RELATED
Glyma.U032405.Wm82.a4.v1	1.74102	1.58892e-08	5.47828e-06	(1 of 12) PF13191 - AAA ATPase domain (AAA_16)
Glyma.U032705.Wm82.a4.v1	-1.10134	1.2911e-09	5.5643e-07	-
Glyma.U033005.Wm82.a4.v1	5.64272	0.000310013	1	(1 of 49) PTHR11017//PTHR11017:SF163 - LEUCINE-RICH REPEAT-CONTAINING PROTEIN // SUBFAMILY NOT NAMED
Glyma.U033205.Wm82.a4.v1	6.62893	2.76992e-20	3.48947e-17	(1 of 49) PTHR11017//PTHR11017:SF163 - LEUCINE-RICH REPEAT-CONTAINING PROTEIN // SUBFAMILY NOT NAMED
