# Supplementary material for: The type III effector NopL interacts with GmREM1a and GmNFR5 to promote symbiosis in soybean
Source: Nat Commun. 2024 Jul 12;15:5852. doi: 10.1038/s41467-024-50228-w (PMC11239682; doi:10.1038/s41467-024-50228-w)
Supplement: Supplementary file 11 — Source Data [file 41467_2024_50228_MOESM11_ESM.zip]

Archive with 2 entries (2 files):
- Source Data for Main Figures .xlsx
- Source Data for Supplementary Figures.xlsx
