# Supplementary material for: The type III effector NopL interacts with GmREM1a and GmNFR5 to promote symbiosis in soybean
Source: Nat Commun. 2024 Jul 12;15:5852. doi: 10.1038/s41467-024-50228-w (PMC11239682; doi:10.1038/s41467-024-50228-w)
Supplement: Supplementary file 11 — Source Data [file 41467_2024_50228_MOESM11_ESM.zip › Source Data for Main Figures .xlsx]

## Sheet: Figure 1a, b
Fig 1a, b. Nodule number of SN14 inoculation with HH103 or its mutants
Repeat 1
nodule number
HH103	NodA	NopL	NodA&NopL		Column C	NopL
75	39	42	55		vs.	vs.
58	30	36	36		Column B	NodA
78	56	37	34
70	53	37	58		Unpaired t test
48	29	53	58		P value	0.8126
34	34	57	44		P value summary	ns
36	50	29	59		Significantly different (P < 0.05)?	No
76	49	43	35		One- or two-tailed P value?	Two-tailed
36	65	55	36		t, df	t=0.2387, df=38
31	38	44	55
71	65	38	34
77	33	39	32		Column B	NodA
75	38	35	46		vs.	vs.
79	34	45	39		Column A	HH103
81	36	41	53
63	32	44	42		Unpaired t test
75	32	51	46		P value	<0.0001
74	39	46	25		P value summary	****
66	42	42	38		Significantly different (P < 0.05)?	Yes
62	44	38	34		One- or two-tailed P value?	Two-tailed
					t, df	t=4.738, df=38
					Column D	NodA&NopL
					vs.	vs.
					Column C	NopL
					Unpaired t test
					P value	0.9011
					P value summary	ns
					Significantly different (P < 0.05)?	No
					One- or two-tailed P value?	Two-tailed
					t, df	t=0.1251, df=38
Repeat 2					Tukey's multiple comparisons test	Mean Diff.	95.00% CI of diff.	Significant?	Summary	Adjusted P Value
nodule number					NodA vs. HH103	-22.53	-30.64 to -14.43	Yes	****	<0.0001	B-A
HH103	NodA	NopL	NodA&NopL		NopL vs. HH103	-21.27	-29.37 to -13.16	Yes	****	<0.0001	C-A
81	64	37	54		NodA&NopL vs. HH103	-19.4	-27.51 to -11.29	Yes	****	<0.0001	D-A
69	33	48	36		NopL vs. NodA	1.267	-6.840 to 9.373	No	ns	0.9759	C-B
72	38	44	39		NodA&NopL vs. NodA	3.133	-4.973 to 11.24	No	ns	0.7365	D-B
52	47	67	46		NodA&NopL vs. NopL	1.867	-6.240 to 9.973	No	ns	0.9286	D-C
66	48	54	44
68	58	58	40
59	55	52	54
74	52	41	59
75	41	40	52
69	34	39	61
62	39	48	58
74	42	46	47
84	48	52	48
75	51	54	59
63	55	44	55
Repeat 3					Tukey's multiple comparisons test	Mean Diff.	95.00% CI of diff.	Significant?	Summary	Adjusted P Value
nodule number					NodA vs. HH103	-28.2	-37.87 to -18.53	Yes	****	<0.0001	B-A
HH103	NodA	NopL	NodA&NopL		NopL vs. HH103	-25.2	-34.87 to -15.53	Yes	****	<0.0001	C-A
93	53	47	52		NodA&NopL vs. HH103	-24.33	-34.01 to -14.66	Yes	****	<0.0001	D-A
95	76	59	44		NopL vs. NodA	3	-6.673 to 12.67	No	ns	0.8442	C-B
88	42	74	68		NodA&NopL vs. NodA	3.867	-5.806 to 13.54	No	ns	0.7159	D-B
76	44	65	57		NodA&NopL vs. NopL	0.8667	-8.806 to 10.54	No	ns	0.9952	D-C
69	38	33	55
88	56	48	59
83	59	45	46
74	51	57	48
75	50	55	38
77	47	59	47
76	42	38	77
69	49	56	52
62	41	44	48
61	48	48	49
77	44	57	58

## Sheet: Figure1 c
Fig 1c. Nodule dry weight of SN14 inoculation with HH103 or its mutants
Repeat 1
Nodule dry weight
HH103	NodA	NopL	NodA&NopL		Column B	NodA
106	60	86.9	49.3		vs.	vs.
54.1	39.5	42.3	44.8		Column A	HH103
89.1	62.8	54.5	65.2
113.8	46.5	57.5	85.6		Unpaired t test
50.7	82.8	65.9	65.3		P value	0.0179
61.5	75.2	77.1	66.9		P value summary	*
49.6	52.8	39.6	65.1		Significantly different (P < 0.05)?	Yes
66.5	78.2	68.6	59.3		One- or two-tailed P value?	Two-tailed
40.1	58.8	51	58.4		t, df	t=2.475, df=38
69.8	36.5	52.5	61.3
86.5	95.2	37.7	62.8
89.5	61.3	55.9	63.4		Column C	NopL
88.9	63.5	59.6	47.6		vs.	vs.
98.5	66.8	68.9	59.4		Column B	NodA
86.9	71	65.4	58.6
84.7	71.9	62	54.3		Unpaired t test
72.6	86.2	69.5	66.4		P value	0.4526
84.9	63.2	70.8	69.1		P value summary	ns
98.5	65.8	75.6	46.9		Significantly different (P < 0.05)?	No
91.2	69.2	78.6	49.3		One- or two-tailed P value?	Two-tailed
					t, df	t=0.7589, df=38
					Column D	NodA&NopL
					vs.	vs.
					Column C	NopL
					Unpaired t test
					P value	0.5808
					P value summary	ns
					Significantly different (P < 0.05)?	No
					One- or two-tailed P value?	Two-tailed
					t, df	t=0.5569, df=38
Repeat 2					Tukey's multiple comparisons test	Mean Diff.	95.00% CI of diff.	Significant?	Summary	Adjusted P Value
Nodule dry weight					NodA vs. HH103	-22.13	-32.53 to -11.72	Yes	****	<0.0001	B-A
HH103	NodA	NopL	NodA&NopL		NopL vs. HH103	-26.11	-36.52 to -15.71	Yes	****	<0.0001	C-A
122.5	55.9	40.9	57.3		NodA&NopL vs. HH103	-26.31	-36.71 to -15.90	Yes	****	<0.0001	D-A
86.9	47.9	57.8	43.2		NopL vs. NodA	-3.987	-14.39 to 6.418	No	ns	0.7416	C-B
75.6	69.8	54.9	66.8		NodA&NopL vs. NodA	-4.18	-14.58 to 6.225	No	ns	0.7128	D-B
84.4	78.9	55	69.4		NodA&NopL vs. NopL	-0.1933	-10.60 to 10.21	No	ns	>0.9999	D-C
57.9	64.5	48.6	59.2
68.7	52.3	39.4	55.4
89.6	55.6	68.5	57.2
74.6	57.4	66.2	34.6
77.9	59.6	54.2	44.7
68.9	52.6	51.2	49.1
67.8	48.5	47.3	42.6
79.4	39.9	49.5	43
77.2	57.2	46.2	48.5
76.5	48.6	49	57.9
69.8	57.1	57.3	54.2
Repeat 3					Tukey's multiple comparisons test	Mean Diff.	95.00% CI of diff.	Significant?	Summary	Adjusted P Value
Nodule dry weight					HH103 vs. NodA	16.52	6.014 to 27.03	Yes	***	0.0006	A-B
57.9	86.2	62.4	57.8		HH103 vs. NopL	19.78	9.274 to 30.29	Yes	****	<0.0001	A-C
116.5	44.7	69.4	69.5		HH103 vs. NodA&NopL	16.59	6.088 to 27.10	Yes	***	0.0006	A-D
95.3	66.8	79.5	84.3		NodA vs. NopL	3.26	-7.246 to 13.77	No	ns	0.844	B-C
87.8	59.7	54.2	86.5		NodA vs. NodA&NopL	0.07333	-10.43 to 10.58	No	ns	>0.9999	B-D
68.8	78.6	49.8	57.4		NopL vs. NodA&NopL	-3.187	-13.69 to 7.319	No	ns	0.8526	C-D
67.9	68.4	57.3	68.2
78.9	62.3	56.1	66.7
82.1	69.5	64.2	60.3
88.3	74.3	63.1	69.4
84.6	66.9	67.5	68.4
87.4	61.4	78.2	58.2
79.5	75.8	74.3	54.6
92.2	74.6	51.2	58.3
76.5	54.2	63	67.5
81.4	53.9	58.2	69.1

## Sheet: Figure1 d
Fig 1d. Infection threads number of SN14 inoculation with HH103 or its mutants
Repeat 1
Infection threads/cm					Column B	NodA
HH103	NodA	NopL	NodA&NopL		vs.	vs.
45	27	28	27		Column A	HH103
48	26	29	25
46	35	24	22		Unpaired t test
44	24	37	24		P value	<0.0001
43	21	33	21		P value summary	****
56	19	39	23		Significantly different (P < 0.05)?	Yes
39	28	26	28		One- or two-tailed P value?	Two-tailed
33	26	21	39		t, df	t=8.136, df=28
35	32	27	38
37	24	18	38
36	25	19	35		Column C	NopL
42	22	35	33		vs.	vs.
38	18	25	18		Column B	NodA
39	19	22	16
36	28	26	35		Unpaired t test
					P value	0.2666
					P value summary	ns
					Significantly different (P < 0.05)?	No
					One- or two-tailed P value?	Two-tailed
					t, df	t=1.134, df=28
					Column D	NodA&NopL
					vs.	vs.
					Column C	NopL
					Unpaired t test
					P value	0.739
					P value summary	ns
					Significantly different (P < 0.05)?	No
					One- or two-tailed P value?	Two-tailed
					t, df	t=0.3365, df=28
Repeat 2					Tukey's multiple comparisons test	Mean Diff.	95.00% CI of diff.	Significant?	Summary	Adjusted P Value
Infection threads/cm					NodA vs. HH103	-17.4	-20.89 to -13.91	Yes	****	<0.0001	B-A
42	19	14	18		NopL vs. HH103	-17.4	-20.89 to -13.91	Yes	****	<0.0001	C-A
38	24	16	14		NodA&NopL vs. HH103	-19.4	-22.89 to -15.91	Yes	****	<0.0001	D-A
34	15	17	15		NopL vs. NodA	0	-3.487 to 3.487	No	ns	>0.9999	C-B
39	16	16	16		NodA&NopL vs. NodA	-2	-5.487 to 1.487	No	ns	0.4334	D-B
41	17	16	14		NodA&NopL vs. NopL	-2	-5.487 to 1.487	No	ns	0.4334	D-C
38	15	17	17
24	28	19	17
35	16	22	13
31	24	21	15
29	15	15	18
37	17	17	16
38	16	18	14
36	13	16	18
34	15	24	18
31	16	18	13
Repeat 3					Tukey's multiple comparisons test	Mean Diff.	95.00% CI of diff.	Significant?	Summary	Adjusted P Value
Infection threads/cm					NodA vs. HH103	-14.07	-17.65 to -10.48	Yes	****	<0.0001	B-A
34	17	18	15		NopL vs. HH103	-12.67	-16.25 to -9.079	Yes	****	<0.0001	C-A
38	15	17	16		NodA&NopL vs. HH103	-13.87	-17.45 to -10.28	Yes	****	<0.0001	D-A
24	16	16	18		NopL vs. NodA	1.4	-2.188 to 4.988	No	ns	0.7308	C-B
26	16	13	19		NodA&NopL vs. NodA	0.2	-3.388 to 3.788	No	ns	0.9988	D-B
29	14	15	22		NodA&NopL vs. NopL	-1.2	-4.788 to 2.388	No	ns	0.8123	D-C
22	12	19	14
28	14	21	13
26	9	22	21
34	15	21	15
31	17	14	13
33	15	15	15
39	11	16	14
29	19	16	16
25	22	14	14
26	21	17	11

## Sheet: Figure1 e
Fig 1e. Primordia number of SN14 inoculation with HH103 or its mutants in 7 dpi
Repeat 1
Primordia number / plant						Column B	NodA
HH103	NodA	NopL	NodA&NopL			vs.	vs.
6	1	1	1			Column A	HH103
8	0	2	1
10	2	0	0			Unpaired t test
5	1	0	0			P value	<0.0001
9	0	1	1			P value summary	****
6	0	0	0			Significantly different (P < 0.05)?	Yes
5	1	0	0			One- or two-tailed P value?	Two-tailed
7	0	0	0			t, df	t=14.28, df=28
8	1	1	0
9	2	0	0
8	0	0	1			Column C	NopL
6	1	0	0			vs.	vs.
7	1	1	1			Column B	NodA
5	0	0	0
8	0	1	2			Unpaired t test
						P value	0.4294
						P value summary	ns
						Significantly different (P < 0.05)?	No
						One- or two-tailed P value?	Two-tailed
						t, df	t=0.8018, df=28
						Column D	NodA&NopL
						vs.	vs.
						Column C	NopL
						Unpaired t test
						P value	>0.9999
						P value summary	ns
						Significantly different (P < 0.05)?	No
						One- or two-tailed P value?	Two-tailed
						t, df	t=0.000, df=28
Repeat 2						Tukey's multiple comparisons test	Mean Diff.	95.00% CI of diff.	Significant?	Summary	Adjusted P Value
Primordia number / plant						NodA vs. HH103	-7	-7.845 to -6.155	Yes	****	<0.0001	B-A
HH103	NodA	NopL	NodA&NopL			NopL vs. HH103	-7.133	-7.979 to -6.288	Yes	****	<0.0001	C-A
8	2	1	0			NodA&NopL vs. HH103	-7.067	-7.912 to -6.221	Yes	****	<0.0001	D-A
9	0	1	0			NopL vs. NodA	-0.1333	-0.9786 to 0.7119	No	ns	0.9752	C-B
7	0	0	0			NodA&NopL vs. NodA	-0.06667	-0.9119 to 0.7786	No	ns	0.9967	D-B
7	1	0	2			NodA&NopL vs. NopL	0.06667	-0.7786 to 0.9119	No	ns	0.9967	D-C
5	1	0	1
6	0	0	1
9	0	0	1
6	0	0	0
10	0	0	1
8	0	1	0
8	1	0	1
9	0	1	0
7	1	0	0
6	1	1	0
8	1	1	0
Repeat 3						Tukey's multiple comparisons test	Mean Diff.	95.00% CI of diff.	Significant?	Summary	Adjusted P Value
Primordia number / plant						NodA vs. HH103	-4.733	-5.841 to -3.626	Yes	****	<0.0001	B-A
HH103	NodA	NopL	NodA&NopL			NopL vs. HH103	-4.8	-5.907 to -3.693	Yes	****	<0.0001	C-A
5	1	0	1			NodA&NopL vs. HH103	-4.733	-5.841 to -3.626	Yes	****	<0.0001	D-A
4	1	0	2			NopL vs. NodA	-0.06667	-1.174 to 1.041	No	ns	0.9985	C-B
8	0	0	1			NodA&NopL vs. NodA	0	-1.107 to 1.107	No	ns	>0.9999	D-B
5	0	1	0			NodA&NopL vs. NopL	0.06667	-1.041 to 1.174	No	ns	0.9985	D-C
5	2	0	0
9	0	1	0
7	0	1	0
4	1	1	0
4	0	0	0
6	0	1	1
5	0	0	0
2	1	0	1
3	0	0	0
3	1	0	1
8	0	1	0

## Sheet: Figure 2b
Fig 2b. T3E- adenylate cyclase (Cya) reporter translocation assays
HH103	ttsI NopL-Cya	HH103 NopL-Cya
0.0035	0.0024	32.0349
0.0039	0.0026	38.3146
0.0038	0.0038	20.1831

## Sheet: Figure 2a, c-k
Fig 2a, c-k. IF, IHC and Immunogold labeling analyses NopL can be secreted into cells
Original IHC, IF and Immunoelectron microscopy uncropped scans
Antibody diluted: 1:150 (IHC and IF), 1:5 (Immunoelectron microscopy)
																					[TemImageFile]		[TemImageFile]		[TemImageFile]		[TemImageFile]		[TemImageFile]		[TemImageFile]
																					Instrument name=HT7800		Instrument name=HT7800		Instrument name=HT7800		Instrument name=HT7800		Instrument name=HT7800		Instrument name=HT7800
																					FileName=TEM 1.tif		FileName=TEM 2.tif		FileName=TEM 3.tif		FileName=TEM 4.tif		FileName=TEM 5.tif		FileName=TEM 6.tif
																					Date=9/16/2022		Date=9/16/2022		Date=9/16/2022		Date=9/8/2022		Date=9/8/2022		Date=9/8/2022
																					Time=9:16:37		Time=9:19:28		Time=9:20:10		Time=10:27:06		Time=10:28:18		Time=10:32:40
																					DataSize=3296x2464		DataSize=3296x2464		DataSize=3296x2464		DataSize=3296x2464		DataSize=3296x2464		DataSize=3296x2464
																					Image number=5296		Image number=5298		Image number=5299		Image number=1430		Image number=1431		Image number=1438
																					Image comment=Hitachi TEM system.		Image comment=Hitachi TEM system.		Image comment=Hitachi TEM system.		Image comment=Hitachi TEM system.		Image comment=Hitachi TEM system.		Image comment=Hitachi TEM system.
																					Keyword1=		Keyword1=		Keyword1=		Keyword1=		Keyword1=		Keyword1=
																					Keyword2=		Keyword2=		Keyword2=		Keyword2=		Keyword2=		Keyword2=
																					SampleName=		SampleName=		SampleName=		SampleName=		SampleName=		SampleName=
																					Comment=Hitachi TEM system.		Comment=Hitachi TEM system.		Comment=Hitachi TEM system.		Comment=Hitachi TEM system.		Comment=Hitachi TEM system.		Comment=Hitachi TEM system.
																					Photographer=HT7800		Photographer=HT7800		Photographer=HT7800		Photographer=HT7800		Photographer=HT7800		Photographer=HT7800
																					Calibration=1.630		Calibration=1.630		Calibration=1.630		Calibration=1.630		Calibration=1.630		Calibration=1.630
																					PixelSize=16.3000		PixelSize=2.0375		PixelSize=0.8150		PixelSize=16.3000		PixelSize=0.5433		PixelSize=0.3260
																					Lens mode=Zoom-1		Lens mode=Zoom-1		Lens mode=Zoom-1		Lens mode=Zoom-1		Lens mode=Zoom-1		Lens mode=Zoom-1
																					HC/HR select=HC-1		HC/HR select=HC-1		HC/HR select=HC-1		HC/HR select=HC-1		HC/HR select=HC-1		HC/HR select=HC-1
																					Spot number=5		Spot number=5		Spot number=5		Spot number=5		Spot number=5		Spot number=5
																					Image rotation angle=-45.0		Image rotation angle=-45.0		Image rotation angle=0.0		Image rotation angle=0.0		Image rotation angle=15.0		Image rotation angle=0.0
																					Magnification=1000		Magnification=8000		Magnification=20000		Magnification=1000		Magnification=30000		Magnification=50000
																					AcceleratingVoltage=80000		AcceleratingVoltage=80000		AcceleratingVoltage=80000		AcceleratingVoltage=80000		AcceleratingVoltage=80000		AcceleratingVoltage=80000
																					Emission=10.2		Emission=10.2		Emission=10.2		Emission=10.2		Emission=10.2		Emission=10.2
																					Vacuum=6.1E-05 Pa		Vacuum=5.1E-05 Pa		Vacuum=4.9E-05 Pa		Vacuum=5.3E-05 Pa		Vacuum=5.0E-05 Pa		Vacuum=4.1E-05 Pa
																					StagePositionX=134		StagePositionX=141		StagePositionX=142		StagePositionX=-280		StagePositionX=-274		StagePositionX=-270
																					StagePositionY=-787		StagePositionY=-776		StagePositionY=-775		StagePositionY=85		StagePositionY=86		StagePositionY=97
																					StagePositionT=0.0		StagePositionT=0.0		StagePositionT=0.0		StagePositionT=0.0		StagePositionT=0.0		StagePositionT=0.0
																					StagePositionA=0.0		StagePositionA=0.0		StagePositionA=0.0		StagePositionA=0.0		StagePositionA=0.0		StagePositionA=0.0
																					StagePositionR=0.0		StagePositionR=0.0		StagePositionR=0.0		StagePositionR=0.0		StagePositionR=0.0		StagePositionR=0.0
																					Stage type=0		Stage type=0		Stage type=0		Stage type=0		Stage type=0		Stage type=0

## Sheet: Figure 3
		Fig.3 NopL physically interacts with REM1a and REM1b
								Original Western Blot-uncropped scans of pull down
								Antibody diluted 1:2500 (His and GST)
																																					·
								Original Western Blot-uncropped scans of CoIP
								Antibody diluted 1:2000 (GFP) or 1:2500 (Myc)

## Sheet: Figure 4a, b
Fig.4a, b Nodule number of DN50 or Gmrem1a soybean plants with HH103 or its mutants at 28 dpi
												b, Nodule quantification per plant for (a).
													HH103															NodA															NopL
												DN50	48	44	55	60	45	49	48	41	37	53	52	68	35			37	12	31	35	30	44	48	28	29	48	42	26	29	32		36	37	40	38	26	34	46
												REM1a-KO1	33	36	35	18	16	38	23	23	25	38	25	47	27	35	15	27	20	29	15	16	31	24	30	19	25						21	25	26	28		29	14
												REM1a-KO2	26	25	36	33	37	46	29	33	36	38	32	38	30			22	27	29	36	36	38	39	42	36	33	39	34	33			38	32	39	34	29	23	24
												REM1a-KO3	29	24	26	32	32	35	22	27	28	26	29	24	22	29		26	22	32	24	22	22	27	22	21	22	29					26	28	28	28	26	33	20
												Tukey's multiple comparisons test	Predicted (LS) mean diff.	95.00% CI of diff.	Below threshold?	Summary	Adjusted P Value
												DN50
												HH103 vs. NodA	15.2	8.827 to 21.58	Yes	****	<0.0001
												HH103 vs. NopL	13.11	6.839 to 19.39	Yes	****	<0.0001
												HH103 vs. NodA&NopL	16.08	9.583 to 22.57	Yes	****	<0.0001
												NodA vs. NopL	-2.09	-8.243 to 4.062	No	ns	0.815
												NodA vs. NodA&NopL	0.8736	-5.503 to 7.250	No	ns	0.9846
												NopL vs. NodA&NopL	2.964	-3.309 to 9.238	No	ns	0.6122
												Gmrem1a-1
												HH103 vs. NodA	5.333	-1.426 to 12.09	No	ns	0.1753
												HH103 vs. NopL	5.517	-0.8954 to 11.93	No	ns	0.1189
												HH103 vs. NodA&NopL	3.648	-2.505 to 9.800	No	ns	0.4179
												NodA vs. NopL	0.1833	-6.905 to 7.272	No	ns	0.9999
												NodA vs. NodA&NopL	-1.686	-8.541 to 5.169	No	ns	0.9199
												NopL vs. NodA&NopL	-1.869	-8.382 to 4.644	No	ns	0.8793
												Gmrem1a-2
												HH103 vs. NodA	-0.3846	-6.878 to 6.109	No	ns	0.9987
												HH103 vs. NopL	0.6154	-5.878 to 7.109	No	ns	0.9948
												HH103 vs. NodA&NopL	2.269	-4.108 to 8.646	No	ns	0.7931
												NodA vs. NopL	1	-5.494 to 7.494	No	ns	0.9784
												NodA vs. NodA&NopL	2.654	-3.723 to 9.031	No	ns	0.7031
												NopL vs. NodA&NopL	1.654	-4.723 to 8.031	No	ns	0.9075
												Gmrem1a-3
												HH103 vs. NodA	3.045	-3.625 to 9.716	No	ns	0.6383
												HH103 vs. NopL	2.214	-4.043 to 8.472	No	ns	0.7958
												HH103 vs. NodA&NopL	2.643	-3.615 to 8.900	No	ns	0.6934
												NodA vs. NopL	-0.8312	-7.502 to 5.839	No	ns	0.9883
												NodA vs. NodA&NopL	-0.4026	-7.073 to 6.268	No	ns	0.9986
												NopL vs. NodA&NopL	0.4286	-5.829 to 6.686	No	ns	0.998
												HH103
												DN50 vs. Gmrem1a-1	19.91	13.64 to 26.19	Yes	****	<0.0001
												DN50 vs. Gmrem1a-2	15.08	8.583 to 21.57	Yes	****	<0.0001
												DN50 vs. Gmrem1a-3	21.35	14.97 to 27.72	Yes	****	<0.0001
												Gmrem1a-1 vs. Gmrem1a-2	-4.836	-11.11 to 1.438	No	ns	0.1925
												Gmrem1a-1 vs. Gmrem1a-3	1.433	-4.719 to 7.586	No	ns	0.9308
												Gmrem1a-2 vs. Gmrem1a-3	6.269	-0.1075 to 12.65	No	ns	0.0559
												NodA
												DN50 vs. Gmrem1a-1	10.04	3.188 to 16.90	Yes	**	0.0011
												DN50 vs. Gmrem1a-2	-0.511	-6.888 to 5.866	No	ns	0.9968
												DN50 vs. Gmrem1a-3	9.188	2.518 to 15.86	Yes	**	0.0025
												Gmrem1a-1 vs. Gmrem1a-2	-10.55	-17.52 to -3.590	Yes	***	0.0007
												Gmrem1a-1 vs. Gmrem1a-3	-0.8545	-8.088 to 6.379	No	ns	0.99
												Gmrem1a-2 vs. Gmrem1a-3	9.699	2.917 to 16.48	Yes	**	0.0016
												NopL
												DN50 vs. Gmrem1a-1	12.32	5.905 to 18.73	Yes	****	<0.0001
												DN50 vs. Gmrem1a-2	2.579	-3.694 to 8.853	No	ns	0.711
												DN50 vs. Gmrem1a-3	10.45	4.295 to 16.60	Yes	***	0.0001
												Gmrem1a-1 vs. Gmrem1a-2	-9.737	-16.36 to -3.110	Yes	**	0.0011
												Gmrem1a-1 vs. Gmrem1a-3	-1.869	-8.382 to 4.644	No	ns	0.8793
												Gmrem1a-2 vs. Gmrem1a-3	7.868	1.491 to 14.24	Yes	**	0.0087
												NodA&NopL
												DN50 vs. Gmrem1a-1	7.484	1.107 to 13.86	Yes	*	0.0142
												DN50 vs. Gmrem1a-2	1.269	-5.108 to 7.646	No	ns	0.9552
												DN50 vs. Gmrem1a-3	7.912	1.535 to 14.29	Yes	**	0.0082
												Gmrem1a-1 vs. Gmrem1a-2	-6.214	-12.47 to 0.04326	No	ns	0.0524
												Gmrem1a-1 vs. Gmrem1a-3	0.4286	-5.829 to 6.686	No	ns	0.998
												Gmrem1a-2 vs. Gmrem1a-3	6.643	0.3853 to 12.90	Yes	*	0.0327
[truncated: 21 more columns]

## Sheet: Figure 4c, d
Fig 4c, d. Number of infection threads for DN50 and Gmrem1a plants at 1 dpi
												d, Number of infection threads (per cm of root) for (c)
													HH103															NodA															NopL
												DN50	58	36	47	45	36	39	42	48	51	42	37	42	44	45		31	32	28	24	23	22	24	36	37	41	32	24	26			22	24	38	27	35	37	22
												Gmrem1a-1	21	14	16	27	16	13	11	18	24	21	20	14	17			22	28	18	19	16	22	18	17	15	16	13	21	21			16	9	18	16	18	15	19
												Gmrem1a-2	11	14	24	21	26	23	16					24	22			17	16	13	20	21	24	18	12	12	11	17	13				22	25	22	26	19	12	9
												Gmrem1a-3	24	26	18	24	25	21	18	12	15	16	19	11	18			10	16	21	19	17	21	22	23	26	21	10	15				21	22	20	14	13	15	11
												Tukey's multiple comparisons test	Predicted (LS) mean diff.	95.00% CI of diff.	Below threshold?	Summary	Adjusted P Value
												DN50
												HH103 vs. NodA	14.48	9.369 to 19.60	Yes	****	<0.0001
												HH103 vs. NopL	14.56	9.446 to 19.67	Yes	****	<0.0001
												HH103 vs. NodAΩNopL	14.38	9.157 to 19.60	Yes	****	<0.0001
												NodA vs. NopL	0.07692	-5.131 to 5.285	No	ns	>0.9999
												NodA vs. NodAΩNopL	-0.1026	-5.418 to 5.213	No	ns	>0.9999
												NopL vs. NodAΩNopL	-0.1795	-5.495 to 5.136	No	ns	0.9998
												Gmrem1a-1
												HH103 vs. NodA	-1.077	-6.285 to 4.131	No	ns	0.9501
												HH103 vs. NopL	-0.7253	-5.840 to 4.389	No	ns	0.983
												HH103 vs. NodAΩNopL	0.3462	-4.969 to 5.662	No	ns	0.9983
												NodA vs. NopL	0.3516	-4.763 to 5.466	No	ns	0.998
												NodA vs. NodAΩNopL	1.423	-3.892 to 6.739	No	ns	0.8993
												NopL vs. NodAΩNopL	1.071	-4.152 to 6.295	No	ns	0.9512
												Gmrem1a-2
												HH103 vs. NodA	3.944	-1.911 to 9.800	No	ns	0.3028
												HH103 vs. NopL	2.573	-3.185 to 8.330	No	ns	0.6538
												HH103 vs. NodAΩNopL	3.694	-2.161 to 9.550	No	ns	0.3611
												NodA vs. NopL	-1.372	-6.687 to 3.944	No	ns	0.9086
												NodA vs. NodAΩNopL	-0.25	-5.671 to 5.171	No	ns	0.9994
												NopL vs. NodAΩNopL	1.122	-4.194 to 6.437	No	ns	0.9472
												Gmrem1a-3
												HH103 vs. NodA	0.5833	-4.732 to 5.899	No	ns	0.9919
												HH103 vs. NopL	2.077	-3.131 to 7.285	No	ns	0.7298
												HH103 vs. NodAΩNopL	2.154	-3.054 to 7.362	No	ns	0.7069
												NodA vs. NopL	1.494	-3.822 to 6.809	No	ns	0.8856
												NodA vs. NodAΩNopL	1.571	-3.745 to 6.886	No	ns	0.8697
												NopL vs. NodAΩNopL	0.07692	-5.131 to 5.285	No	ns	>0.9999
												HH103
												DN50 vs. Gmrem1a-1	25.87	20.75 to 30.98	Yes	****	<0.0001
												DN50 vs. Gmrem1a-2	23.6	17.93 to 29.28	Yes	****	<0.0001
												DN50 vs. Gmrem1a-3	24.71	19.60 to 29.83	Yes	****	<0.0001
												Gmrem1a-1 vs. Gmrem1a-2	-2.265	-8.023 to 3.493	No	ns	0.738
												Gmrem1a-1 vs. Gmrem1a-3	-1.154	-6.362 to 4.054	No	ns	0.9396
												Gmrem1a-2 vs. Gmrem1a-3	1.111	-4.647 to 6.869	No	ns	0.9589
												NodA
												DN50 vs. Gmrem1a-1	10.31	5.100 to 15.52	Yes	****	<0.0001
												DN50 vs. Gmrem1a-2	13.06	7.749 to 18.38	Yes	****	<0.0001
												DN50 vs. Gmrem1a-3	10.81	5.499 to 16.13	Yes	****	<0.0001
												Gmrem1a-1 vs. Gmrem1a-2	2.756	-2.559 to 8.072	No	ns	0.5359
												Gmrem1a-1 vs. Gmrem1a-3	0.5064	-4.809 to 5.822	No	ns	0.9947
												Gmrem1a-2 vs. Gmrem1a-3	-2.25	-7.671 to 3.171	No	ns	0.7045
												NopL
												DN50 vs. Gmrem1a-1	10.58	5.468 to 15.70	Yes	****	<0.0001
												DN50 vs. Gmrem1a-2	11.62	6.407 to 16.82	Yes	****	<0.0001
												DN50 vs. Gmrem1a-3	12.23	7.023 to 17.44	Yes	****	<0.0001
												Gmrem1a-1 vs. Gmrem1a-2	1.033	-4.081 to 6.147	No	ns	0.9533
												Gmrem1a-1 vs. Gmrem1a-3	1.648	-3.466 to 6.763	No	ns	0.8375
												Gmrem1a-2 vs. Gmrem1a-3	0.6154	-4.593 to 5.823	No	ns	0.99
												NodAΩNopL
												DN50 vs. Gmrem1a-1	11.83	6.413 to 17.25	Yes	****	<0.0001
												DN50 vs. Gmrem1a-2	12.92	7.496 to 18.34	Yes	****	<0.0001
												DN50 vs. Gmrem1a-3	12.49	7.172 to 17.80	Yes	****	<0.0001
												Gmrem1a-1 vs. Gmrem1a-2	1.083	-4.337 to 6.504	No	ns	0.9547
												Gmrem1a-1 vs. Gmrem1a-3	0.6538	-4.662 to 5.969	No	ns	0.9887
												Gmrem1a-2 vs. Gmrem1a-3	-0.4295	-5.745 to 4.886	No	ns	0.9967
[truncated: 19 more columns]

## Sheet: Figure 4e, f
Fig. 4e, f Nodule number of DN50 and Gmrem1a alleles inoculated with HH103-GFP orHH103 NopL-GFP
											f, Nodule number per plant for (e).
												HH103-GFP															HH103 NopL-GFP
											DN50	45	57	56	34	32	29	48	34	55	49	65	47	44	42	43	84	85	77	64	32	48	64	57	59	69	74	71	52	40	62
											REM1a-KO1	34	36	24	29	45	31	47	44	49	31	35	29	21	24	28	33	34	26	21	22	47	48	51	43	46	33	29	24	35	38
											REM1a-KO2	37	34	31	21	24	26	34	33	35	31	36	45	40	24	26	41	24	21	29	33	22	28	31	35	31	30	22	29	36	33
											REM1a-KO3	25	26	34	31	21	28	26	33	34	21	20	29	36	41	23	36	35	27	29	31	33	34	36	30	26	29	34	19	41	40
											Tukey's multiple comparisons test	Mean Diff.	95.00% CI of diff.	Below threshold?	Summary	Adjusted P Value
											DN50
											HH103-GFP vs. HH103 NopL-GFP	-17.2	-23.77 to -10.63	Yes	****	<0.0001
											REM1a-KO1
											HH103-GFP vs. HH103 NopL-GFP	-1.533	-8.098 to 5.032	No	ns	0.6444
											REM1a-KO2
											HH103-GFP vs. HH103 NopL-GFP	2.133	-4.432 to 8.698	No	ns	0.521
											REM1a-KO3
											HH103-GFP vs. HH103 NopL-GFP	-3.467	-10.03 to 3.098	No	ns	0.2977
											HH103-GFP
											DN50 vs. REM1a-KO1	11.53	2.892 to 20.17	Yes	**	0.0039
											DN50 vs. REM1a-KO2	13.53	4.892 to 22.17	Yes	***	0.0005
											DN50 vs. REM1a-KO3	16.8	8.158 to 25.44	Yes	****	<0.0001
											REM1a-KO1 vs. REM1a-KO2	2	-6.642 to 10.64	No	ns	0.9307
											REM1a-KO1 vs. REM1a-KO3	5.267	-3.375 to 13.91	No	ns	0.3888
											REM1a-KO2 vs. REM1a-KO3	3.267	-5.375 to 11.91	No	ns	0.7578
											HH103 NopL-GFP
											DN50 vs. REM1a-KO1	27.2	18.56 to 35.84	Yes	****	<0.0001
											DN50 vs. REM1a-KO2	32.87	24.23 to 41.51	Yes	****	<0.0001
											DN50 vs. REM1a-KO3	30.53	21.89 to 39.17	Yes	****	<0.0001
											REM1a-KO1 vs. REM1a-KO2	5.667	-2.975 to 14.31	No	ns	0.3232
											REM1a-KO1 vs. REM1a-KO3	3.333	-5.308 to 11.97	No	ns	0.7462
											REM1a-KO2 vs. REM1a-KO3	-2.333	-10.97 to 6.308	No	ns	0.8952

[truncated: 11 more sheets: Figure 4g, h, Figure 5, Figure 6a, b, d-f, Figure 6c, Figure 6k, Figure 7a, Figure 7c, Figure 7d, Figure 7e, Figure 7f, Figure 7g]
