# Supplementary material for: The type III effector NopL interacts with GmREM1a and GmNFR5 to promote symbiosis in soybean
Source: Nat Commun. 2024 Jul 12;15:5852. doi: 10.1038/s41467-024-50228-w (PMC11239682; doi:10.1038/s41467-024-50228-w)
Supplement: Supplementary file 11 — Source Data [file 41467_2024_50228_MOESM11_ESM.zip › Source Data for Supplementary Figures.xlsx]

## Sheet: Supplementary Fig 1
Supplementary Fig 1. Protein sequence of Rhizobium NopL
1	>gi|699113209|dbj|GAL91145.1| nopL [Bradyrhizobium sp. DOA9]	MANGRRARDEWVFTGQTATPAQIELLRGRDLIPTRAARTTTSSNLGVPRRVEWQEEGFIRLNPS
2	>gi|754544912|emb|CEO91525.1| Nodulation outer protein NopL (plasmid) [Sinorhizobium fredii HH103]	MDINSTRPLNASPQPDSPPPANESAFAHQLSGFQYSPPHAADSLLPQVEADSPYLDTGHPYSQYLDSAYP YPSPCEWQHDLYTRTRERSPHPSEQRPHARVLQDAPEHDQDQHVEAAGPRAGSWQVGPSRSGPSQAGPSS SATPLNASPPPHATDLETEHPYSQYLDWANPSLLDWQHDLHTRATASPAPLTAERGKSPQPSEQQPHARA LQVPEYDQDLIWQRVDAAGPQAGPWQVGPSHSGPSQARPSHAWPSSSAGAEPTELSDFVMDSGVRAWDHW FLAPHMASEDQMSMLRATGLMPTAEVPTTTFLMMGMPHVAEFRGEGVIRIRPSLDFDI
3	>gi|1833632536|dbj|BBC02544.1| nodulation protein NopL [Bradyrhizobium elkanii USDA 61]	MDFNSISPTNTSPQPDSPSAPAGPAGFEHQLREVEDSALPPAAGSPVQQGKAYSPYLDARHPYSQYLESG HPYSSLLDREDDLYAPAAPSPGPLVAARESSPQPGSQQPIAQAIAELPEFDPDLIWQNVEAGSSQAGPSQ AGPSQAGPSSSAGAALSELTNFIPEDERFIADHWVFCPHTASDAQINILRRAGLLPSNNSRTTSFTMLGM PHTAEFRQEGFVRIKPSMDAGL
4	>gi|2182720|gb|AAB91935.1| nodulation outer protein NopL; probable type III effector (plasmid) [Sinorhizobium fredii NGR234]	MDINSTSPLNASPQPDSPPPANASAFAHQLSGFQYSPPHAADSLLPQVEADSPYLDTRHPYSQYLDSAYP YPSPCEWQHDLYTRTRERSPHPSEQRPHARVLQGAPEHDQDQHLEAAGPREGSWQVGPSRSGPSQAGLSP SATPLNPSPPPHATDLETKHPYSQYLDWANPSLLDWQQDLHTRATASPAPLTAERGRSPQPSEQQPHARA LQVPEYDQDLIWQRVDAAGPQAGPWQVGPSHSGPSQARPSHAWPSSSAGAEPAELSDFVMDSGVRAWDHW FLAPHMASEDQMSMLRATGLMPTAEVPTTTFLMMGMRHVAEFRGEGVIRIRPSVDFDI
5	>gi|237678826|emb|CAQ57553.1| NopL protein [Bradyrhizobium elkanii]	MAFVELWLEPNFQRRSRMDFNSISPTNTSPQPDSPSAPAGPAGFEHQLREVEDSALPPAAGSPVQQGKAY SPYLDARHPYSQYLESGHPYSSLLDREDDLYAPAAPSPGPLVAARESSPQPGSQQPIAQAIAELPEFDPD LIWQNVEAGSSQAGPSQAGPSQAGPSSSAGAALSELTNFIPEDERFIADHWVFCPHTASDAQINILRRAG LLPSNNSRTTSFTMLGMPHTAEFRQEGFVRIKPSMDAGL
6	>gi|1681995679|emb|VIO69173.1| Nodulation outer protein L [Bradyrhizobium ivorense]	MQMAFVELWLEPNCQRRNRMDFNSISTTNTSPQPDSPSPPAGPAGFERQLREVEDSALPPAAGSPVQQGK AYSPYPDARHPYSQYLESGYPYSSLLDWHDDLYAPAARSPGPLVAARESSPQPGSQQPIAQAIAELPEFD PDLIWQNVEAGPSQAGPSQAGPSQAGPSQAGPSSSAGAALPELTNFIPENERLIADRWVFLPHTASDAQI NILRRAGRLPSNTSRTTTFTMLGMPHTAEFRQEGFVRIKPSMDAGVWPGQSRGDAPTG
7	>gi|390131603|gb|AFL54982.1| nodulation outer protein L (plasmid) [Sinorhizobium fredii USDA 257]	MDINSTRPLNASPQPDSPPPANESAFAHQLSGFQYSPPHAADSLLPQVEADSPYLDTGHPYSQYLDSAYP YPSPCEWQHDLYTRTRERSPHPSEQRPHARVLQDAPEHDQDQHVEAAGPRAGSWQVGPSRSGPSQAGPSS SATPLNASPPPHATDLETEHPYSQYLDWANPSLLDWQHDLHTRATASPAPLTAERGKSPQPSEQQPHARA LQVPEYDQDLIWQRVDAAGPQAGPWQVGPSHSGPSQARPSHAWPSSSAGAEPTELSDFVMDSGVRAWDHW FLAPHMASEDQMSMLRATGLMPTAEVPTTTFLMMGMPHVAEFRGEGVIRIRPSLDFDI
8	>gi|451810191|dbj|BAM84110.1| nodulation outer protein L [Bradyrhizobium japonicum]	MDFNAVAPANTSPEPDTARTATDATEFERQLSGSEAPASAQGVAHPVLQGEAYSPYLDAGHPYSPYLETG HLYPPYPDLAHPLGPDSGWQDNLYAAPAAVAAPEPDNGQQHLSPQAIAQAIEEHPGFDQDVIWQTLDVGP SEAEPRHGEPQAGTSHAGPSRTAPFSG
9	>gi|1393624152|gb|AWM30035.1| Nodulation outer protein NopL (plasmid) [Sinorhizobium fredii CCBAU 25509]	MDINSTRPLNASPQPDSPPPANESAFAHQLSGFQYSPPHAADSLLPQVEADSPYLDTGHPYSQYLDSAYP YPSPCEWQHDLYTRTRERSPHPSEQRPHARVLQDAPEHDQDQHVEAAGPRAGSWQVGPSRSGPSQAGPSS SATPLNASPPPHATDLETEHPYSQYLDWANPSLLDWQHDLHTRATASPAPLTAERGKSPQPSEQQPHARA LQVPEYDQDLIWQRVDAAGPQAGPWQVGPSHSGPSQARPSHAWPSSSAGAEPTELSDFVMDSGVRAWDHW FLAPHMASEDQMSMLRATGLMPTAEVPTTTFLMMGMPHVAEFRGEGVIRIRPSLDFDI

## Sheet: Supplementary Fig 2c
Supplementary Fig 2c. Identification of nodA, nodQ, nopL, nodAΩnopL, nodQΩnopL, HH103 NopL-GFP and nopL NopL-GFP mutants
Original Western Blot-uncropped scans
Antibody diluted 1:1000

## Sheet: Supplementary Fig 2d
Supplementary Fig 2d. Relative expression levels of NodA
HH103	NodA	NodAΩNopL		Tukey's multiple comparisons test	Mean Diff.	95.00% CI of diff.	Significant?	Summary	Adjusted P Value
1.31951	0.008373	0.012869		NodA vs. HH103	-1.314	-1.334 to -1.294	Yes	****	<0.0001
1.33793	0.008373	0.013508		NodAΩNopL vs. HH103	-1.31	-1.330 to -1.289	Yes	****	<0.0001
1.31039	0.008609	0.012344		NodAΩNopL vs. NodA	0.004455	-0.01585 to 0.02476	No	ns	0.7869

## Sheet: Supplementary Fig 2e
Supplementary Fig 2e. Relative expression levels of NodQ
HH103	NodQ	NodQΩNopL		Tukey's multiple comparisons test	Mean Diff.	95.00% CI of diff.	Significant?	Summary	Adjusted P Value
0.373712	0.014989	0.016289		NodQ vs. HH103	-0.3596	-0.3654 to -0.3537	Yes	****	<0.0001
0.371131	0.014378	0.015303		NodQΩNopL vs. HH103	-0.3589	-0.3648 to -0.3530	Yes	****	<0.0001
0.378929	0.015734	0.01541		NodQΩNopL vs. NodQ	0.0006337	-0.005248 to 0.006515	No	ns	0.9421

## Sheet: Supplementary Fig 3a, b
Supplementary Fig 3a, b. Nodule numberof SN14 soybean plants inoculated with HH103 or its mutants
HH103	nopL	nodA	nodAΩnopL	nodB	nodBΩnopL	nodC	nodCΩnopL
30	17	14	11	6	10	4	9
34	13	13	16	11	6	9	10
22	10	11	14	16	8	8	9
16	11	11	13	14	4	10	16
17	8	10	7	18	3	13	14
21	9	8	10	9	11	14	13
14	16	19	11	7	13	18	11
31	20	13	11	10	17	17	8
27	15	17	5	8	14	16	10
22	8	10	3	16	20	14	9
17	10	8	11	17	15	13	3
20	19	10	6	9	18	9	11
21	15	6	8	11	13	10	10
16	11	7	10	4	9	8	19
22	9	11	9	7	7	7	17
Tukey's multiple comparisons test	Mean Diff.	95.00% CI of diff.	Below threshold?	Summary	Adjusted P Value
nopL vs. HH103	-9.267	-14.22 to -4.310	Yes	****	<0.0001	B-A
nodA vs. HH103	-10.8	-15.76 to -5.843	Yes	****	<0.0001	C-A
nodAΩnopL vs. HH103	-12.33	-17.29 to -7.376	Yes	****	<0.0001	D-A
nodB vs. HH103	-11.13	-16.09 to -6.176	Yes	****	<0.0001	E-A
nodBΩnopL vs. HH103	-10.8	-15.76 to -5.843	Yes	****	<0.0001	F-A
nodC vs. HH103	-10.67	-15.62 to -5.710	Yes	****	<0.0001	G-A
nodCΩnopL vs. HH103	-10.73	-15.69 to -5.776	Yes	****	<0.0001	H-A
nodA vs. nopL	-1.533	-6.490 to 3.424	No	ns	0.9795	C-B
nodAΩnopL vs. nopL	-3.067	-8.024 to 1.890	No	ns	0.5464	D-B
nodB vs. nopL	-1.867	-6.824 to 3.090	No	ns	0.9405	E-B
nodBΩnopL vs. nopL	-1.533	-6.490 to 3.424	No	ns	0.9795	F-B
nodC vs. nopL	-1.4	-6.357 to 3.557	No	ns	0.9879	G-B
nodCΩnopL vs. nopL	-1.467	-6.424 to 3.490	No	ns	0.9842	H-B
nodAΩnopL vs. nodA	-1.533	-6.490 to 3.424	No	ns	0.9795	D-C
nodB vs. nodA	-0.3333	-5.290 to 4.624	No	ns	>0.9999	E-C
nodBΩnopL vs. nodA	0	-4.957 to 4.957	No	ns	>0.9999	F-C
nodC vs. nodA	0.1333	-4.824 to 5.090	No	ns	>0.9999	G-C
nodCΩnopL vs. nodA	0.06667	-4.890 to 5.024	No	ns	>0.9999	H-C
nodB vs. nodAΩnopL	1.2	-3.757 to 6.157	No	ns	0.9952	E-D
nodBΩnopL vs. nodAΩnopL	1.533	-3.424 to 6.490	No	ns	0.9795	F-D
nodC vs. nodAΩnopL	1.667	-3.290 to 6.624	No	ns	0.9674	G-D
nodCΩnopL vs. nodAΩnopL	1.6	-3.357 to 6.557	No	ns	0.974	H-D
nodBΩnopL vs. nodB	0.3333	-4.624 to 5.290	No	ns	>0.9999	F-E
nodC vs. nodB	0.4667	-4.490 to 5.424	No	ns	>0.9999	G-E
nodCΩnopL vs. nodB	0.4	-4.557 to 5.357	No	ns	>0.9999	H-E
nodC vs. nodBΩnopL	0.1333	-4.824 to 5.090	No	ns	>0.9999	G-F
nodCΩnopL vs. nodBΩnopL	0.06667	-4.890 to 5.024	No	ns	>0.9999	H-F
nodCΩnopL vs. nodC	-0.06667	-5.024 to 4.890	No	ns	>0.9999	H-G

## Sheet: Supplementary Fig 3d, e
Supplementary Fig 3d, e. Relative expression levels of NodB and NodC in HH103 and its mutants
Extended Data Figure 3d
HH103	nodB	nodBΩnopL		Tukey's multiple comparisons test	Mean Diff.	95.00% CI of diff.	Below threshold?	Summary	Adjusted P Value
0.920188	0.007705	0.007705		HH103 vs. nodB	0.8196	0.6934 to 0.9459	Yes	****	<0.0001	A-B
0.812252	0.006801	0.006801		HH103 vs. nodBΩnopL	0.8196	0.6934 to 0.9459	Yes	****	<0.0001	A-C
0.747425	0.006434	0.006434		nodB vs. nodBΩnopL	0	-0.1262 to 0.1262	No	ns	>0.9999	B-C
Extended Data Figure 3e
HH103	nodC	nodCΩnopL		Tukey's multiple comparisons test	Mean Diff.	95.00% CI of diff.	Below threshold?	Summary	Adjusted P Value
0.913831	0.003173	0.003173		HH103 vs. nodC	0.8882	0.4985 to 1.278	Yes	**	0.001	A-B
0.61132	0.003002	0.003002		HH103 vs. nodCΩnopL	0.8882	0.4985 to 1.278	Yes	**	0.001	A-C
1.1487	0.003151	0.003151		nodC vs. nodCΩnopL	0	-0.3897 to 0.3897	No	ns	>0.9999	B-C

## Sheet: Supplementary Fig 3f
Supplementary Fig 3f. Nodule number of representative soybean cultivars inoculated with HH103
	HH103															NodA															NopL															NodAΩNopL
SoyC01	44	58	39	41	57	59	38	36	39	35	48	57	52	51	54	32	28	29	22	26	27	34	29	34	21	28	29	35	34	22	29	24	27	26	22	25	24	38	35	33	37	24	26	22	28	24	29	31	35
SoyC02	57	55	54	48	43	39	57	58	50	52	55	54	48	46	48	32	33	38	34	31	42	40	38	29	31	30	30	36	37	35	34	44	29	28	35	36	38	34	36	31	30	40	32	28	29	36	35	35	34
SoyC03	47	49	50	39	41	40	38	35	36	38	37	42	48	43	37	22	25	34	19	28	24	25	23	37	20	28	26	33	34	36	28	24	26	22	28	25	25	24	24	23	27	24	28	21	19	28	31	24	21
SoyC04	38	35	34	45	41	35	35	36	38	31	38	32	33	35	32	24	25	22	26	24	28	23	28	21	22	26	28	21	20	26	22	19	28	26	23	24	27	25	25	21	20	23	26	23	25	24	28	24	26
SoyC05	38	36	36	34	38	29	28	27	26	29	26	34	28	28	27	22	26	25	27	28	24	24	26	28	26	21	24	28	31	21	34	28	26	22	28	24	25	25	21	21	26	25	23	25	24	31	25	28	26
SoyC06	44	46	42	53	45	48	47	45	45	44	49	51	50	39	41	39	45	41	32	38	36	34	39	37	48	46	40	42	41	46	48	40	38	39	40	42	41	39	41	45	42	38	39	35	42	40	45	44	43
SoyC07	36	34	32	38	41	42	31	30	29	35	35	45	46	47	44	32	31	28	29	32	31	34	36	33	32	31	26	36	33	34	38	32	27	24	26	28	31	36	30	25	26	32	29	28	36	31	25	34	31
SoyC08	35	32	29	24	28	36	34	31	38	41	26	28	36	31	30	18	16	24	28	29	30	21	28	24	26	22	27	28	25	26	27	25	36	31	20	25	25	26	28	24	24	21	25	22	26	31	30	25	26
SoyC09	43	41	48	51	32	36	39	40	45	44	48	46	42	47	41	35	31	33	36	32	30	35	36	33	34	35	38	29	38	41	44	42	32	32	36	35	38	33	36	31	35	36	39	33	32	35	31	35	30
SoyC10	34	38	36	37	41	45										29	28	22	25	31	26										26	29	31	25	25	24										35	31	28	26
SoyC11	37	35	29	36	38	41	38	35	32	29	27	28	34	31	35	28	24	25	26	22	27	24	26	30	21	25	26	24	28	22	24	28	26	31	25	24	26	24	28	26	28	22	24	21	22	20	21	25	28
SoyC12	44	57	64	57	42	48	46	44	47	41	56	51	52	40	58	39	37	29	25	28	40	37	38	44	35	34	29	37	38	27	33	37	28	29	24	41	40	45	37	31	48	36	32	42	47	33	38	39	42
SoyC13	41	47	48	39	42	47	36	33	38	58	53	54	27	26	38	29	29	25	22	28	27	38	35	28	28	26	21	19	37	39	37	28	29	39	36	29	27	29	34	39	38	34	39	33	21	27	29	28	24
SoyC14	58	63	55	57	64	63	61	58	55	53	60	67	63	57	53	51	46	29	44	38	34	38	34	41	33	42	36	48	40	34	48	40	47	39	49	55	31	38	42	47	50	37	29	38	37	47	46	42	44
ZH13	57	59	66	48	47	42	57	53	61	60	54	55	52	41	44	38	39	47	45	36	39	30	35	36	34	39	35	38	34	31	37	33	31	29	38	45	41	40	38	31	36	33	37	38	35	36	40	41	39
Tukey's multiple comparisons test	Mean Diff.	95.00% CI of diff.	Significant?	Summary	Adjusted P Value
SoyC01
HH103 vs. NodA	18.53	14.09 to 22.98	Yes	****	<0.0001
HH103 vs. NopL	19.2	14.76 to 23.64	Yes	****	<0.0001
HH103 vs. NodAΩNopL	19.67	15.22 to 24.11	Yes	****	<0.0001
NodA vs. NopL	0.6667	-3.775 to 5.109	No	ns	0.9804
NodA vs. NodAΩNopL	1.133	-3.309 to 5.575	No	ns	0.9131
NopL vs. NodAΩNopL	0.4667	-3.975 to 4.909	No	ns	0.9931
SoyC02
HH103 vs. NodA	16.53	12.09 to 20.98	Yes	****	<0.0001
HH103 vs. NopL	17.33	12.89 to 21.78	Yes	****	<0.0001
HH103 vs. NodAΩNopL	14.8	10.36 to 19.24	Yes	****	<0.0001
NodA vs. NopL	0.8	-3.642 to 5.242	No	ns	0.9669
NodA vs. NodAΩNopL	-1.733	-6.175 to 2.709	No	ns	0.7468
NopL vs. NodAΩNopL	-2.533	-6.975 to 1.909	No	ns	0.4573
SoyC03
HH103 vs. NodA	13.73	9.291 to 18.18	Yes	****	<0.0001
HH103 vs. NopL	16.8	12.36 to 21.24	Yes	****	<0.0001
HH103 vs. NodAΩNopL	15.6	11.16 to 20.04	Yes	****	<0.0001
NodA vs. NopL	3.067	-1.375 to 7.509	No	ns	0.285
NodA vs. NodAΩNopL	1.867	-2.575 to 6.309	No	ns	0.7007
NopL vs. NodAΩNopL	-1.2	-5.642 to 3.242	No	ns	0.8988
SoyC04
HH103 vs. NodA	11.6	7.158 to 16.04	Yes	****	<0.0001
HH103 vs. NopL	12.07	7.625 to 16.51	Yes	****	<0.0001
HH103 vs. NodAΩNopL	10.13	5.691 to 14.58	Yes	****	<0.0001
NodA vs. NopL	0.4667	-3.975 to 4.909	No	ns	0.9931
NodA vs. NodAΩNopL	-1.467	-5.909 to 2.975	No	ns	0.8304
NopL vs. NodAΩNopL	-1.933	-6.375 to 2.509	No	ns	0.677
SoyC05
HH103 vs. NodA	5.533	1.091 to 9.975	Yes	**	0.0076
HH103 vs. NopL	5.8	1.358 to 10.24	Yes	**	0.0045
HH103 vs. NodAΩNopL	5.6	1.158 to 10.04	Yes	**	0.0067
NodA vs. NopL	0.2667	-4.175 to 4.709	No	ns	0.9987
NodA vs. NodAΩNopL	0.06667	-4.375 to 4.509	No	ns	>0.9999
NopL vs. NodAΩNopL	-0.2	-4.642 to 4.242	No	ns	0.9994
SoyC06
HH103 vs. NodA	5.667	1.225 to 10.11	Yes	**	0.0059
HH103 vs. NopL	5.333	0.8913 to 9.775	Yes	*	0.0111
HH103 vs. NodAΩNopL	5.2	0.7580 to 9.642	Yes	*	0.0141
NodA vs. NopL	-0.3333	-4.775 to 4.109	No	ns	0.9974
NodA vs. NodAΩNopL	-0.4667	-4.909 to 3.975	No	ns	0.9931
NopL vs. NodAΩNopL	-0.1333	-4.575 to 4.309	No	ns	0.9998
SoyC07
HH103 vs. NodA	5.8	1.358 to 10.24	Yes	**	0.0045
HH103 vs. NopL	7.8	3.358 to 12.24	Yes	****	<0.0001
HH103 vs. NodAΩNopL	9.974	5.365 to 14.58	Yes	****	<0.0001
NodA vs. NopL	2	-2.442 to 6.442	No	ns	0.6528
NodA vs. NodAΩNopL	4.174	-0.4353 to 8.784	No	ns	0.0919
NopL vs. NodAΩNopL	2.174	-2.435 to 6.784	No	ns	0.6179
SoyC08
HH103 vs. NodA	7.133	2.691 to 11.58	Yes	***	0.0002
HH103 vs. NopL	6.267	1.825 to 10.71	Yes	**	0.0017
HH103 vs. NodAΩNopL	6.576	2.056 to 11.10	Yes	**	0.0011
NodA vs. NopL	-0.8667	-5.309 to 3.575	No	ns	0.9585
NodA vs. NodAΩNopL	-0.5571	-5.078 to 3.964	No	ns	0.9889
NopL vs. NodAΩNopL	0.3095	-4.211 to 4.830	No	ns	0.9981
SoyC09
HH103 vs. NodA	8.467	4.025 to 12.91	Yes	****	<0.0001
HH103 vs. NopL	7.267	2.825 to 11.71	Yes	***	0.0002
HH103 vs. NodAΩNopL	8.933	4.491 to 13.38	Yes	****	<0.0001
NodA vs. NopL	-1.2	-5.642 to 3.242	No	ns	0.8988
NodA vs. NodAΩNopL	0.4667	-3.975 to 4.909	No	ns	0.9931
NopL vs. NodAΩNopL	1.667	-2.775 to 6.109	No	ns	0.7689
SoyC10
HH103 vs. NodA	11.67	4.643 to 18.69	Yes	***	0.0001
HH103 vs. NopL	11.83	4.810 to 18.86	Yes	****	<0.0001
HH103 vs. NodAΩNopL	10.17	3.143 to 17.19	Yes	**	0.0012
NodA vs. NopL	0.1667	-6.857 to 7.190	No	ns	>0.9999
NodA vs. NodAΩNopL	-1.5	-8.523 to 5.523	No	ns	0.9466
NopL vs. NodAΩNopL	-1.667	-8.690 to 5.357	No	ns	0.9286
SoyC11
HH103 vs. NodA	8.467	4.025 to 12.91	Yes	****	<0.0001
HH103 vs. NopL	8.4	3.958 to 12.84	Yes	****	<0.0001
HH103 vs. NodAΩNopL	8.6	4.158 to 13.04	Yes	****	<0.0001
NodA vs. NopL	-0.06667	-4.509 to 4.375	No	ns	>0.9999
NodA vs. NodAΩNopL	0.1333	-4.309 to 4.575	No	ns	0.9998
NopL vs. NodAΩNopL	0.2	-4.242 to 4.642	No	ns	0.9994
SoyC12
HH103 vs. NodA	15.33	10.89 to 19.78	Yes	****	<0.0001
HH103 vs. NopL	13.13	8.691 to 17.58	Yes	****	<0.0001
HH103 vs. NodAΩNopL	11.27	6.825 to 15.71	Yes	****	<0.0001
NodA vs. NopL	-2.2	-6.642 to 2.242	No	ns	0.5791
NodA vs. NodAΩNopL	-4.067	-8.509 to 0.3754	No	ns	0.0864
NopL vs. NodAΩNopL	-1.867	-6.309 to 2.575	No	ns	0.7007
SoyC13
HH103 vs. NodA	13.07	8.625 to 17.51	Yes	****	<0.0001
HH103 vs. NopL	9	4.558 to 13.44	Yes	****	<0.0001
HH103 vs. NodAΩNopL	11.27	6.825 to 15.71	Yes	****	<0.0001
NodA vs. NopL	-4.067	-8.509 to 0.3754	No	ns	0.0864
NodA vs. NodAΩNopL	-1.8	-6.242 to 2.642	No	ns	0.724
NopL vs. NodAΩNopL	2.267	-2.175 to 6.709	No	ns	0.5544
SoyC14
HH103 vs. NodA	19.93	15.49 to 24.38	Yes	****	<0.0001
HH103 vs. NopL	17.33	12.89 to 21.78	Yes	****	<0.0001
HH103 vs. NodAΩNopL	19.27	14.82 to 23.71	Yes	****	<0.0001
NodA vs. NopL	-2.6	-7.042 to 1.842	No	ns	0.4338
NodA vs. NodAΩNopL	-0.6667	-5.109 to 3.775	No	ns	0.9804
NopL vs. NodAΩNopL	1.933	-2.509 to 6.375	No	ns	0.677
ZH13
HH103 vs. NodA	16	11.56 to 20.44	Yes	****	<0.0001
HH103 vs. NopL	16.93	12.49 to 21.38	Yes	****	<0.0001
HH103 vs. NodAΩNopL	17.2	12.76 to 21.64	Yes	****	<0.0001
NodA vs. NopL	0.9333	-3.509 to 5.375	No	ns	0.949
NodA vs. NodAΩNopL	1.2	-3.242 to 5.642	No	ns	0.8988
NopL vs. NodAΩNopL	0.2667	-4.175 to 4.709	No	ns	0.9987
Test details	Mean 1	Mean 2	Mean Diff.	SE of diff.	N1	N2	q	DF
SoyC01
HH103 vs. NodA	47.2	28.67	18.53	1.725	15	15	15.19	801
HH103 vs. NopL	47.2	28	19.2	1.725	15	15	15.74	801
HH103 vs. NodAΩNopL	47.2	27.53	19.67	1.725	15	15	16.12	801
NodA vs. NopL	28.67	28	0.6667	1.725	15	15	0.5464	801
NodA vs. NodAΩNopL	28.67	27.53	1.133	1.725	15	15	0.9289	801
NopL vs. NodAΩNopL	28	27.53	0.4667	1.725	15	15	0.3825	801
SoyC02
HH103 vs. NodA	50.93	34.4	16.53	1.725	15	15	13.55	801
HH103 vs. NopL	50.93	33.6	17.33	1.725	15	15	14.21	801
HH103 vs. NodAΩNopL	50.93	36.13	14.8	1.725	15	15	12.13	801
NodA vs. NopL	34.4	33.6	0.8	1.725	15	15	0.6557	801
NodA vs. NodAΩNopL	34.4	36.13	-1.733	1.725	15	15	1.421	801
NopL vs. NodAΩNopL	33.6	36.13	-2.533	1.725	15	15	2.076	801
SoyC03
HH103 vs. NodA	41.33	27.6	13.73	1.725	15	15	11.26	801
HH103 vs. NopL	41.33	24.53	16.8	1.725	15	15	13.77	801
HH103 vs. NodAΩNopL	41.33	25.73	15.6	1.725	15	15	12.79	801
NodA vs. NopL	27.6	24.53	3.067	1.725	15	15	2.514	801
NodA vs. NodAΩNopL	27.6	25.73	1.867	1.725	15	15	1.53	801
NopL vs. NodAΩNopL	24.53	25.73	-1.2	1.725	15	15	0.9836	801
SoyC04
HH103 vs. NodA	35.87	24.27	11.6	1.725	15	15	9.508	801
HH103 vs. NopL	35.87	23.8	12.07	1.725	15	15	9.89	801
HH103 vs. NodAΩNopL	35.87	25.73	10.13	1.725	15	15	8.306	801
NodA vs. NopL	24.27	23.8	0.4667	1.725	15	15	0.3825	801
NodA vs. NodAΩNopL	24.27	25.73	-1.467	1.725	15	15	1.202	801
NopL vs. NodAΩNopL	23.8	25.73	-1.933	1.725	15	15	1.585	801
SoyC05
HH103 vs. NodA	30.93	25.4	5.533	1.725	15	15	4.535	801
HH103 vs. NopL	30.93	25.13	5.8	1.725	15	15	4.754	801
HH103 vs. NodAΩNopL	30.93	25.33	5.6	1.725	15	15	4.59	801
NodA vs. NopL	25.4	25.13	0.2667	1.725	15	15	0.2186	801
NodA vs. NodAΩNopL	25.4	25.33	0.06667	1.725	15	15	0.05464	801
NopL vs. NodAΩNopL	25.13	25.33	-0.2	1.725	15	15	0.1639	801
SoyC06
HH103 vs. NodA	45.93	40.27	5.667	1.725	15	15	4.645	801
HH103 vs. NopL	45.93	40.6	5.333	1.725	15	15	4.371	801
HH103 vs. NodAΩNopL	45.93	40.73	5.2	1.725	15	15	4.262	801
NodA vs. NopL	40.27	40.6	-0.3333	1.725	15	15	0.2732	801
NodA vs. NodAΩNopL	40.27	40.73	-0.4667	1.725	15	15	0.3825	801
NopL vs. NodAΩNopL	40.6	40.73	-0.1333	1.725	15	15	0.1093	801
SoyC07
HH103 vs. NodA	37.67	31.87	5.8	1.725	15	15	4.754	801
HH103 vs. NopL	37.67	29.87	7.8	1.725	15	15	6.393	801
HH103 vs. NodAΩNopL	37.67	27.69	9.974	1.791	15	13	7.878	801
NodA vs. NopL	31.87	29.87	2	1.725	15	15	1.639	801
NodA vs. NodAΩNopL	31.87	27.69	4.174	1.791	15	13	3.297	801
NopL vs. NodAΩNopL	29.87	27.69	2.174	1.791	15	13	1.717	801
SoyC08
HH103 vs. NodA	31.93	24.8	7.133	1.725	15	15	5.847	801
HH103 vs. NopL	31.93	25.67	6.267	1.725	15	15	5.136	801
HH103 vs. NodAΩNopL	31.93	25.36	6.576	1.756	15	14	5.296	801
NodA vs. NopL	24.8	25.67	-0.8667	1.725	15	15	0.7103	801
NodA vs. NodAΩNopL	24.8	25.36	-0.5571	1.756	15	14	0.4487	801
NopL vs. NodAΩNopL	25.67	25.36	0.3095	1.756	15	14	0.2493	801
SoyC09
HH103 vs. NodA	42.87	34.4	8.467	1.725	15	15	6.94	801
HH103 vs. NopL	42.87	35.6	7.267	1.725	15	15	5.956	801
HH103 vs. NodAΩNopL	42.87	33.93	8.933	1.725	15	15	7.322	801
NodA vs. NopL	34.4	35.6	-1.2	1.725	15	15	0.9836	801
NodA vs. NodAΩNopL	34.4	33.93	0.4667	1.725	15	15	0.3825	801
NopL vs. NodAΩNopL	35.6	33.93	1.667	1.725	15	15	1.366	801
SoyC10
HH103 vs. NodA	38.5	26.83	11.67	2.728	6	6	6.048	801
HH103 vs. NopL	38.5	26.67	11.83	2.728	6	6	6.134	801
HH103 vs. NodAΩNopL	38.5	28.33	10.17	2.728	6	6	5.27	801
NodA vs. NopL	26.83	26.67	0.1667	2.728	6	6	0.0864	801
NodA vs. NodAΩNopL	26.83	28.33	-1.5	2.728	6	6	0.7776	801
NopL vs. NodAΩNopL	26.67	28.33	-1.667	2.728	6	6	0.864	801
SoyC11
HH103 vs. NodA	33.67	25.2	8.467	1.725	15	15	6.94	801
HH103 vs. NopL	33.67	25.27	8.4	1.725	15	15	6.885	801
HH103 vs. NodAΩNopL	33.67	25.07	8.6	1.725	15	15	7.049	801
NodA vs. NopL	25.2	25.27	-0.06667	1.725	15	15	0.05464	801
NodA vs. NodAΩNopL	25.2	25.07	0.1333	1.725	15	15	0.1093	801
NopL vs. NodAΩNopL	25.27	25.07	0.2	1.725	15	15	0.1639	801
SoyC12
HH103 vs. NodA	49.8	34.47	15.33	1.725	15	15	12.57	801
HH103 vs. NopL	49.8	36.67	13.13	1.725	15	15	10.76	801
HH103 vs. NodAΩNopL	49.8	38.53	11.27	1.725	15	15	9.234	801
NodA vs. NopL	34.47	36.67	-2.2	1.725	15	15	1.803	801
NodA vs. NodAΩNopL	34.47	38.53	-4.067	1.725	15	15	3.333	801
NopL vs. NodAΩNopL	36.67	38.53	-1.867	1.725	15	15	1.53	801
SoyC13
HH103 vs. NodA	41.8	28.73	13.07	1.725	15	15	10.71	801
HH103 vs. NopL	41.8	32.8	9	1.725	15	15	7.377	801
HH103 vs. NodAΩNopL	41.8	30.53	11.27	1.725	15	15	9.234	801
NodA vs. NopL	28.73	32.8	-4.067	1.725	15	15	3.333	801
NodA vs. NodAΩNopL	28.73	30.53	-1.8	1.725	15	15	1.475	801
NopL vs. NodAΩNopL	32.8	30.53	2.267	1.725	15	15	1.858	801
SoyC14
HH103 vs. NodA	59.13	39.2	19.93	1.725	15	15	16.34	801
HH103 vs. NopL	59.13	41.8	17.33	1.725	15	15	14.21	801
HH103 vs. NodAΩNopL	59.13	39.87	19.27	1.725	15	15	15.79	801
NodA vs. NopL	39.2	41.8	-2.6	1.725	15	15	2.131	801
NodA vs. NodAΩNopL	39.2	39.87	-0.6667	1.725	15	15	0.5464	801
NopL vs. NodAΩNopL	41.8	39.87	1.933	1.725	15	15	1.585	801
ZH13
HH103 vs. NodA	53.07	37.07	16	1.725	15	15	13.11	801
HH103 vs. NopL	53.07	36.13	16.93	1.725	15	15	13.88	801
HH103 vs. NodAΩNopL	53.07	35.87	17.2	1.725	15	15	14.1	801
NodA vs. NopL	37.07	36.13	0.9333	1.725	15	15	0.765	801
NodA vs. NodAΩNopL	37.07	35.87	1.2	1.725	15	15	0.9836	801
NopL vs. NodAΩNopL	36.13	35.87	0.2667	1.725	15	15	0.2186
[truncated: 11 more columns]

## Sheet: Supplementary Fig 4a-c
Supplementary Fig 4a-c. Nodule phenotypes of SN14 soybean plants inoculated with HH103-GFP or HH103 NopL-GFP
Repeat 1			Table Analyzed	Fig S4B		Repeat 1			Table Analyzed	Fig S4C
nodule number						Nodule dry weight
HH103-GFP	HH103 NopL-GFP		Column B	HH103 NopL-GFP		HH103-GFP	HH103 NopL-GFP		Column B	HH103 NopL-GFP
24	14		vs.	vs.		9.3	8.3		vs.	vs.
11	19		Column A	HH103-GFP		22.5	11.9		Column A	HH103-GFP
15	15					35.2	18.6
16	31		Unpaired t test			18.6	22.3		Unpaired t test
14	22		P value	<0.0001		22.6	15.6		P value	0.0055
21	25		P value summary	****		29.6	27.2		P value summary	**
19	28		Significantly different (P < 0.05)?	Yes		19.6	22.8		Significantly different (P < 0.05)?	Yes
15	25		One- or two-tailed P value?	Two-tailed		17.5	10.2		One- or two-tailed P value?	Two-tailed
22	17		t, df	t=4.749, df=38		15.3	17.2		t, df	t=2.946, df=38
14	22					28.6	16.3
12	28					25.3	18.6
14	24					22.7	10.2
15	22					31.4	15.3
10	21					14.2	18.6
10	19					18.3	19.6
15	18					15.6	21.3
17	21					22.6	20.9
15	27					26.8	18.3
11	16					25.3	10.9
19	25					27.3	17.5
Repeat 2			Column B	HH103 NopL-GFP		Repeat 2			Column B	HH103 NopL-GFP
nodule number			vs.	vs.		nodule number			vs.	vs.
HH103-GFP	HH103 NopL-GFP		Column A	HH103-GFP		HH103-GFP	HH103 NopL-GFP		Column A	HH103-GFP
11	21					22.1	17.1
17	18		Unpaired t test			28.3	21.2		Unpaired t test
19	16		P value	0.0016		24.6	16.3		P value	0.0021
16	19		P value summary	**		25.3	19.8		P value summary	**
15	24		Significantly different (P < 0.05)?	Yes		19.2	11.4		Significantly different (P < 0.05)?	Yes
18	17		One- or two-tailed P value?	Two-tailed		17.2	18.3		One- or two-tailed P value?	Two-tailed
19	15		t, df	t=3.503, df=28		22.8	19.2		t, df	t=3.385, df=28
15	22					25.3	22.3
14	16		How big is the difference?			26.1	21.3		How big is the difference?
16	25		Mean of column A	16		19.5	23.6		Mean of column A	22.4
13	28		Mean of column B	20.53		17.6	15.3		Mean of column B	17.91
15	23		Difference between means (B - A) ± SEM	4.533 ± 1.294		15.3	14.3		Difference between means (B - A) ± SEM	-4.493 ± 1.327
15	24		95% confidence interval	1.882 to 7.184		22.1	16		95% confidence interval	-7.213 to -1.774
19	26		R squared (eta squared)	0.3047		26.3	18.2		R squared (eta squared)	0.2904
18	14					24.3	14.3
Repeat 3			Column B	HH103 NopL-GFP		Repeat 3			Column B	HH103 NopL-GFP
nodule number			vs.	vs.		nodule number			vs.	vs.
HH103-GFP	HH103 NopL-GFP		Column A	HH103-GFP		HH103-GFP	HH103 NopL-GFP		Column A	HH103-GFP
18	28					27	19.2
16	24		Unpaired t test			24.1	17.3		Unpaired t test
17	26		P value	0.0004		22	21.3		P value	0.0006
19	21		P value summary	***		19.3	19.3		P value summary	***
11	27		Significantly different (P < 0.05)?	Yes		26.4	24.3		Significantly different (P < 0.05)?	Yes
14	15		One- or two-tailed P value?	Two-tailed		22.8	21.1		One- or two-tailed P value?	Two-tailed
16	19		t, df	t=3.978, df=28		26.3	20.3		t, df	t=3.860, df=28
18	22					24.3	18.6
15	24		How big is the difference?			21.5	19.3		How big is the difference?
16	13		Mean of column A	16.8		26.3	24.3		Mean of column A	23.91
16	15		Mean of column B	22.93		21.7	22.6		Mean of column B	20.02
19	27		Difference between means (B - A) ± SEM	6.133 ± 1.542		19.3	23.1		Difference between means (B - A) ± SEM	-3.893 ± 1.009
21	26		95% confidence interval	2.975 to 9.292		26.3	14.2		95% confidence interval	-5.959 to -1.827
22	29		R squared (eta squared)	0.361		27.1	18.3		R squared (eta squared)	0.3473
14	28					24.3	17.1

## Sheet: Supplementary Fig 4d-f
Supplementary Fig 4d-f Nodule number and Nodule dry weight of roots of SN14 soybean plants inoculated with HH103 and its mutants
	Extended Data Figure 4e
	HH103	nodA	NodApro:NodA/nodA	nopL	nodAΩnopL	NodApro:NodA/nodAΩnopL
	55	41	41	54	28	36
	41	43	74	44	22	33
	38	39	77	42	35	22
	68	27	75	38	36	24
	47	21	72	36	42	29
	77	25	61	51	41	21
	58	26	55	42	46	35
	59	31	42	31	32	39
	71	29	38	26	22	36
	64	46	45	33	38	37
	69	50	54	34	35	44
	62	24	55	36	41	51
	60	29	59	38	35	53
	74	36	51	54	36	47
	54	36	71	21	37	36
	55	35	62	24	48	23
	59	38	55	47	51	32
	62	33	58	34	42	35
	64	37	53	47	36	28
	58	35	54	36	32	40
	Extended Data Figure 4f
	HH103	nodA	NodApro:NodA/nodA	nopL	nodAΩnopL	NodApro:NodA/nodAΩnopL
	84.6	66.7	108.4	77.6	54.2	66.2
	89.5	78.6	94.3	59.4	49.3	54.3
	119.2	39.5	88.7	43.5	51	53.9
	74.6	44.8	74.2	84.2	55.8	65.1
	63.5	67.3	64.5	81	59.1	52.2
	91.2	54.8	66.3	75	77.6	41.2
	68.4	55.1	84.6	72.1	65.3	35.6
	77.5	51	74.2	56.3	74.8	44.7
	89.3	48.6	94.6	64.2	68.2	57.1
	86	49.7	109.6	66.3	66.3	78.2
	74.8	65.1	98.5	45.9	81.2	46.3
	109.3	66.2	78.6	49.3	74.3	63.2
	102	61.2	74.2	65.1	56.2	66
	94.3	58.4	89.6	66.2	55.4	59.2
	95.1	54.2	88.4	53.3	49.4	54.1
	87.6	56.1	89.3	57.1	44.9	39.4
	84.3	55.7	87.5	54.3	42.3	41.2
	88.4	47.5	74.2	55.8	57.1	48.5
	74.1	49.3	65.3	42.3	56.2	51.3
	75.2	55.1	99.5	44.9	64.2	54.9

## Sheet: Supplementary Fig 4 g, h
Supplementary Fig 4 g, h Nodule number roots of SN14 soybean plants inoculated with Sinorhizobium fredii HH103, nodQ mutant, nopL mutant and double mutants of NodQ and NopL
Repeat 1
Nodule number					Column B	NodQ
HH103	NodQ	NopL	NodQΩNopL		vs.	vs.
69	69	44	31		Column A	HH103
66	95	48	34
52	96	35	30		Unpaired t test
43	91	33	55		P value	0.0002
44	62	55	57		P value summary	***
58	78	59	45		Significantly different (P < 0.05)?	Yes
59	70	64	39		One- or two-tailed P value?	Two-tailed
66	106	34	66		t, df	t=4.312, df=28
67	50	39	55		Column D	NodQ&NopL
75	97	41	45		vs.	vs.
71	88	44	36		Column B	NodQ
59	86	48	30
60	74	46	45		Unpaired t test
52	77	35	38		P value	<0.0001
55	63	55	48		P value summary	****
					Significantly different (P < 0.05)?	Yes
					One- or two-tailed P value?	Two-tailed
					t, df	t=8.103, df=28
					Column D	NodQ&NopL
					vs.	vs.
					Column C	NopL
					Unpaired t test
					P value	0.2705
					P value summary	ns
					Significantly different (P < 0.05)?	No
					One- or two-tailed P value?	Two-tailed
					t, df	t=1.124, df=28
					Column C	NopL
					vs.	vs.
					Column A	HH103
					Unpaired t test
					P value	0.0003
					P value summary	***
					Significantly different (P < 0.05)?	Yes
					One- or two-tailed P value?	Two-tailed
					t, df	t=4.137, df=28
Repeat 2					Tukey's multiple comparisons test	Mean Diff.	95.00% CI of diff.	Significant?	Summary	Adjusted P Value
Nodule number					NodQ vs. HH103	14	3.641 to 24.36	Yes	**	0.0039	B-A
HH103	NodQ	NopL	NodQ&NopL		NopL vs. HH103	-23	-33.36 to -12.64	Yes	****	<0.0001	C-A
55	89	45	74		NodQ&NopL vs. HH103	-25.2	-35.56 to -14.84	Yes	****	<0.0001	D-A
59	87	48	45		NopL vs. NodQ	-37	-47.36 to -26.64	Yes	****	<0.0001	C-B
68	65	57	49		NodQ&NopL vs. NodQ	-39.2	-49.56 to -28.84	Yes	****	<0.0001	D-B
76	69	48	58		NodQ&NopL vs. NopL	-2.2	-12.56 to 8.159	No	ns	0.9428	D-C
77	79	42	42
48	109	39	49
74	96	62	32
76	94	33	33
68	85	38	35
66	89	49	39
89	76	47	46
81	74	42	41
76	68	49	42
78	103	51	40
59	77	55	47
Repeat 3					Tukey's multiple comparisons test	Mean Diff.	95.00% CI of diff.	Significant?	Summary	Adjusted P Value
Nodule number					NodQ vs. HH103	25.8	18.21 to 33.39	Yes	****	<0.0001	B-A
HH103	NodQ	NopL	NodQ&NopL		NopL vs. HH103	-18.4	-25.99 to -10.81	Yes	****	<0.0001	C-A
58	98	58	51		NodQ&NopL vs. HH103	-18.53	-26.13 to -10.94	Yes	****	<0.0001	D-A
66	104	47	52		NopL vs. NodQ	-44.2	-51.79 to -36.61	Yes	****	<0.0001	C-B
68	106	42	47		NodQ&NopL vs. NodQ	-44.33	-51.93 to -36.74	Yes	****	<0.0001	D-B
69	95	40	49		NodQ&NopL vs. NopL	-0.1333	-7.728 to 7.461	No	ns	>0.9999	D-C
78	99	49	42
79	88	48	46
54	84	35	44
51	76	36	40
58	78	39	47
56	85	48	58
65	98	59	54
69	92	62	50
67	90	47	39
72	84	48	46
73	93	49	40

[truncated: 19 more sheets: Supplementary Fig 4 i, Supplementary Fig 5, Supplementary Fig 6a-d, Supplementary Fig 6 data, Supplementary Fig 7, Supplementary Fig 7f, Supplementary Fig 8 b, Supplementary Fig 8c, Supplementary Fig 8d, Supplementary Fig 8e, Supplementary Fig 8f, Supplementary Fig 9, Supplementary Fig 10, Supplementary Fig 11, Supplementary Fig 12b, Supplementary Fig 12c, Supplementary Fig 13a, Supplementary Fig 13b, Supplementary Fig 13c]
